# Supplementary material for: Nickel-Catalyzed Enantio- and Diastereoselective Synthesis of Fluorine-Containing Vicinal Stereogenic Centers
Source: ACS Cent Sci. 2024 Aug 17;10(8):1657–66. doi: 10.1021/acscentsci.4c00819 (PMC11363326; doi:10.1021/acscentsci.4c00819)
Supplement: Supplementary file 2 — oc4c00819_si_002.cif [file oc4c00819_si_002.cif]

data_ll-ud-2
_audit_creation_date               2024-03-14
_audit_creation_method
;
Olex2 1.5
(compiled 2024.02.16 svn.r378c4104 for OlexSys, GUI svn.r6928)
;
_shelx_SHELXL_version_number     2019/3
_audit_contact_author            'Farzaneh Fadaei Tirani'
_audit_contact_author_address    
;
   Dr. Farzaneh Fadaei Tirani
   EPFL SB ISIC-GE 
   BCH 2111 (Batochime UNIL)
   Av. F.-A. Forel 2 
   CH-1015 Lausanne
   Suisse
;
_audit_contact_author_email      farzaneh.fadaeitirani@epfl.ch
_audit_contact_author_phone      '+41 21 693 9840'
_publ_contact_author_id_orcid    https://orcid.org/0000-0002-7515-7593
_publ_section_references
;
CrysAlisPro Software System, Rigaku Oxford Diffraction, (2023).
Sheldrick, G.M., ShelXT-Integrated space-group and
 crystal-structure determination, Acta Cryst., (2015), A71, 3-8.
Sheldrick, G.M., Crystal structure refinement with ShelXL,
 Acta Cryst., (2015), C71, 3-8.
O.V. Dolomanov, L.J. Bourhis, R.J. Gildea, J.A.K. Howard, H. Puschmann,
 Olex2: A complete structure solution, refinement and analysis program,
 J. Appl. Cryst., (2009), 42, 339-341.
;
_chemical_name_common              ?
_chemical_name_systematic          ?
_chemical_formula_moiety           'C20 H21 Br F N O'
_chemical_formula_sum              'C20 H21 Br F N O'
_chemical_formula_weight           390.29
_chemical_absolute_configuration   rmad
_chemical_melting_point            ?
_chemical_oxdiff_formula           'C20 H21 Br F N O'
loop_
  _atom_type_symbol
  _atom_type_description
  _atom_type_scat_dispersion_real
  _atom_type_scat_dispersion_imag
  _atom_type_scat_source
 'C' 'C' 0.0181 0.0091 'International Tables Vol C Tables 4.2.6.8 and 6.1.1.4'
 'H' 'H' 0.0000 0.0000 'International Tables Vol C Tables 4.2.6.8 and 6.1.1.4'
 'N' 'N' 0.0311 0.0180 'International Tables Vol C Tables 4.2.6.8 and 6.1.1.4'
 'O' 'O' 0.0492 0.0322 'International Tables Vol C Tables 4.2.6.8 and 6.1.1.4'
 'F' 'F' 0.0727 0.0534 'International Tables Vol C Tables 4.2.6.8 and 6.1.1.4'
 'Br' 'Br' -0.6763 1.2805
 'International Tables Vol C Tables 4.2.6.8 and 6.1.1.4'

_shelx_space_group_comment
;
The symmetry employed for this shelxl refinement is uniquely defined
by the following loop, which should always be used as a source of
symmetry information in preference to the above space-group names.
They are only intended as comments.
;
_space_group_crystal_system        'orthorhombic'
_space_group_IT_number             19
_space_group_name_H-M_alt          'P 21 21 21'
_space_group_name_Hall             'P 2ac 2ab'
loop_
  _space_group_symop_operation_xyz
 'x, y, z'
 '-x+1/2, -y, z+1/2'
 '-x, y+1/2, -z+1/2'
 'x+1/2, -y+1/2, -z'

_cell_length_a                     7.64781(10)
_cell_length_b                     7.84769(9)
_cell_length_c                     29.5254(4)
_cell_angle_alpha                  90
_cell_angle_beta                   90
_cell_angle_gamma                  90
_cell_volume                       1772.05(4)
_cell_formula_units_Z              4
_cell_measurement_reflns_used      11867
_cell_measurement_temperature      139.99(10)
_cell_measurement_theta_max        75.1600
_cell_measurement_theta_min        2.9810
_shelx_estimated_absorpt_T_max     0.908
_shelx_estimated_absorpt_T_min     0.265
_exptl_absorpt_coefficient_mu      3.293
_exptl_absorpt_correction_T_max    1.000
_exptl_absorpt_correction_T_min    0.407
_exptl_absorpt_correction_type     Gaussian
_exptl_absorpt_process_details
;
CrysAlisPro 1.171.42.100a (Rigaku Oxford Diffraction, 2023)
Numerical absorption correction based on Gaussian integration over
a multifaceted crystal model.
Empirical absorption correction using spherical harmonics
as implemented in SCALE3 ABSPACK scaling algorithm
;
_exptl_absorpt_special_details     ?
_exptl_crystal_colour              colourless
_exptl_crystal_colour_primary      colourless
_exptl_crystal_density_diffrn      1.463
_exptl_crystal_density_meas        ?
_exptl_crystal_density_method      ?
_exptl_crystal_description         plate
_exptl_crystal_F_000               800
loop_
  _exptl_crystal_face_index_h
  _exptl_crystal_face_index_k
  _exptl_crystal_face_index_l
  _exptl_crystal_face_perp_dist
 0 0 -1 0.0114
 0 0 1 0.0170
 0 -1 0 0.2020
 0 1 0 0.3468
 -1 0 0 0.0566
 1 0 0 0.0924

_exptl_crystal_size_max            0.55
_exptl_crystal_size_mid            0.15
_exptl_crystal_size_min            0.03
loop_
  _exptl_oxdiff_crystal_face_indexfrac_h
  _exptl_oxdiff_crystal_face_indexfrac_k
  _exptl_oxdiff_crystal_face_indexfrac_l
  _exptl_oxdiff_crystal_face_x
  _exptl_oxdiff_crystal_face_y
  _exptl_oxdiff_crystal_face_z
 0.0000 -0.0000 -1.0000 0.0001 -0.0516 -0.0075
 -0.0000 0.0000 1.0000 -0.0001 0.0516 0.0075
 -0.0000 -1.0000 0.0000 0.0080 -0.0282 0.1940
 0.0000 1.0000 -0.0000 -0.0080 0.0282 -0.1940
 -1.0000 0.0000 0.0000 -0.2013 -0.0018 0.0080
 1.0000 -0.0000 -0.0000 0.2013 0.0018 -0.0080

_exptl_transmission_factor_max     ?
_exptl_transmission_factor_min     ?
_diffrn_reflns_av_R_equivalents    0.0272
_diffrn_reflns_av_unetI/netI       0.0224
_diffrn_reflns_Laue_measured_fraction_full  1.000
_diffrn_reflns_Laue_measured_fraction_max  0.993
_diffrn_reflns_limit_h_max         9
_diffrn_reflns_limit_h_min         -9
_diffrn_reflns_limit_k_max         7
_diffrn_reflns_limit_k_min         -9
_diffrn_reflns_limit_l_max         35
_diffrn_reflns_limit_l_min         -36
_diffrn_reflns_number              16302
_diffrn_reflns_point_group_measured_fraction_full  1.000
_diffrn_reflns_point_group_measured_fraction_max  0.989
_diffrn_reflns_theta_full          67.684
_diffrn_reflns_theta_max           75.233
_diffrn_reflns_theta_min           2.993
_diffrn_ambient_environment        N~2~
_diffrn_ambient_temperature        139.99(10)
_diffrn_detector                   'Hybrid Pixel Array Detector'
_diffrn_detector_area_resol_mean   10.0000
_diffrn_detector_type              'HyPix-Arc 150'
_diffrn_measured_fraction_theta_full  1.000
_diffrn_measured_fraction_theta_max  0.993
_diffrn_measurement_details
;
List of Runs (angles in degrees, time in seconds):

  # Type    Start    End  Width  t~exp~   \w     \q     \k     \f   Frames
--------------------------------------------------------------------------
  1  \w   -115.00 -58.00   0.50    0.05    --  -71.11 -11.00  19.00  114
  2  \w     69.00  94.00   0.50    0.05    --   75.71-129.00 -35.00   50
  3  \w     50.00  89.00   0.50    0.05    --   76.69  11.00-167.00   78
  4  \w     94.00 119.00   0.50    0.05    --   76.69  11.00-167.00   50
  5  \w     38.00  71.00   0.50    0.05    --   76.69-117.00-133.00   66
  6  \w     26.00  64.00   0.50    0.05    --   63.93 -95.00  60.00   76
  7  \w     31.00  72.00   0.50    0.05    --   63.93 -95.00-180.00   82
  8  \w    -60.00 -30.00   0.50    0.05    --  -64.68   0.00  30.00   60
  9  \w    -66.00 -34.00   0.50    0.05    --  -71.11   0.00-120.00   64
 10  \w    -97.00 -30.00   0.50    0.05    --  -71.11 125.00-120.00  134
 11  \w    -78.00 -41.00   0.50    0.05    --  -71.11 162.00 104.00   74
 12  \w     47.00  74.00   0.50    0.05    --   76.69 -95.00 150.00   54
 13  \w     89.00 121.00   0.50    0.05    --   76.69  15.00 -60.00   64
 14  \w     42.00  87.00   0.50    0.05    --   76.69   0.00  60.00   90
 15  \w     38.00  71.00   0.50    0.05    --   76.69-125.00-150.00   66
 16  \w     75.00 102.00   0.50    0.05    --   76.69-125.00-150.00   54
 17  \w     38.00  63.00   0.50    0.05    --   76.69-125.00  30.00   50
 18  \w     71.00 103.00   0.50    0.05    --   76.69-125.00   0.00   64
 19  \w     65.00  95.00   0.50    0.05    --   76.69  15.00  30.00   60
 20  \w     64.00 103.00   0.50    0.05    --   76.69-125.00 -90.00   78
 21  \w     35.00  60.00   0.50    0.05    --   76.69-125.00 -60.00   50
 22  \w     51.00  78.00   0.50    0.05    --   76.69 -95.00  60.00   54
 23  \w     55.00  82.00   0.50    0.05    --   76.69 -95.00 120.00   54
 24  \w     50.00  75.00   0.50    0.05    --   76.69 -95.00-180.00   50
 25  \w     64.00  91.00   0.50    0.05    --   76.69-125.00  60.00   54
 26  \w     78.00 105.00   0.50    0.05    --   79.75-121.00 -34.26   54
 27  \w     65.00 119.00   0.50    0.05    --   79.75  21.00  87.38  108
 28  \w     45.00 107.00   0.50    0.05    --   79.75-138.00 -37.75  124
 29  \w     85.00 115.00   0.50    0.05    --   79.75  83.00 155.89   60
;
_diffrn_measurement_device         'four-circle diffractometer'
_diffrn_measurement_device_type    'XtaLAB Synergy R, DW system, HyPix-Arc 150'
_diffrn_measurement_method         '\w scans'
_diffrn_orient_matrix_type        
 'CrysAlisPro convention (1999,Acta A55,543-557)'
_diffrn_orient_matrix_UB_11        0.2013146000
_diffrn_orient_matrix_UB_12        -0.0079823000
_diffrn_orient_matrix_UB_13        -0.0001342000
_diffrn_orient_matrix_UB_21        0.0018161000
_diffrn_orient_matrix_UB_22        0.0282037000
_diffrn_orient_matrix_UB_23        0.0516367000
_diffrn_orient_matrix_UB_31        -0.0080367000
_diffrn_orient_matrix_UB_32        -0.1940473000
_diffrn_orient_matrix_UB_33        0.0075191000
_diffrn_radiation_monochromator    mirror
_diffrn_radiation_probe            x-ray
_diffrn_radiation_type             'Cu K\a'
_diffrn_radiation_wavelength       1.54184
_diffrn_source                     'Rotating-anode X-ray tube'
_diffrn_source_type                'Rigaku (Cu) X-ray Source'
_reflns_Friedel_coverage           0.708
_reflns_Friedel_fraction_full      1.000
_reflns_Friedel_fraction_max       0.983
_reflns_number_gt                  3529
_reflns_number_total               3621
_reflns_special_details
;
 Reflections were merged by SHELXL according to the crystal
 class for the calculation of statistics and refinement.
 
 _reflns_Friedel_fraction is defined as the number of unique
 Friedel pairs measured divided by the number that would be
 possible theoretically, ignoring centric projections and
 systematic absences.
;
_reflns_threshold_expression       'I > 2\s(I)'
_computing_cell_refinement         'CrysAlisPro 1.171.42.100a (Rigaku OD, 2023)'
_computing_data_collection         'CrysAlisPro 1.171.42.100a (Rigaku OD, 2023)'
_computing_data_reduction          'CrysAlisPro 1.171.42.100a (Rigaku OD, 2023)'
_computing_molecular_graphics      'Olex2 1.5 (Dolomanov et al., 2009)'
_computing_publication_material    'Olex2 1.5 (Dolomanov et al., 2009)'
_computing_structure_refinement    'ShelXL 2019/3 (Sheldrick, 2015)'
_computing_structure_solution      'ShelXT 2018/2 (Sheldrick, 2015)'
_refine_diff_density_max           0.323
_refine_diff_density_min           -0.431
_refine_diff_density_rms           0.051
_refine_ls_abs_structure_details
;
 Flack x determined using 1439 quotients [(I+)-(I-)]/[(I+)+(I-)]
 (Parsons, Flack and Wagner, Acta Cryst. B69 (2013) 249-259).
;
_refine_ls_abs_structure_Flack     -0.009(9)
_refine_ls_extinction_coef         0.00059(14)
_refine_ls_extinction_expression  
 'Fc^*^=kFc[1+0.001xFc^2^\l^3^/sin(2\q)]^-1/4^'
_refine_ls_extinction_method       'SHELXL-2019/2 (Sheldrick 2019)'
_refine_ls_goodness_of_fit_ref     1.042
_refine_ls_hydrogen_treatment      constr
_refine_ls_matrix_type             full
_refine_ls_number_parameters       218
_refine_ls_number_reflns           3621
_refine_ls_number_restraints       0
_refine_ls_R_factor_all            0.0256
_refine_ls_R_factor_gt             0.0248
_refine_ls_restrained_S_all        1.042
_refine_ls_shift/su_max            0.001
_refine_ls_shift/su_mean           0.000
_refine_ls_structure_factor_coef   Fsqd
_refine_ls_weighting_details      
 'w=1/[\s^2^(Fo^2^)+(0.0414P)^2^+0.3271P] where P=(Fo^2^+2Fc^2^)/3'
_refine_ls_weighting_scheme        calc
_refine_ls_wR_factor_gt            0.0659
_refine_ls_wR_factor_ref           0.0664
_refine_special_details            ?
_olex2_refinement_description
;
1. Fixed Uiso
 At 1.2 times of:
  All C(H) groups, All C(H,H) groups
2.a Ternary CH refined with riding coordinates:
 C8(H8), C11(H11)
2.b Secondary CH2 refined with riding coordinates:
 C9(H9A,H9B), C10(H10A,H10B), C12(H12A,H12B), C13(H13A,H13B), C14(H14A,H14B)
2.c Aromatic/amide H refined with riding coordinates:
 C2(H2), C3(H3), C5(H5), C6(H6), C16(H16), C17(H17), C18(H18), C19(H19),
 C20(H20)
;
_atom_sites_solution_hydrogens     geom
_atom_sites_solution_primary       dual
_atom_sites_solution_secondary     difmap
loop_
  _atom_site_label
  _atom_site_type_symbol
  _atom_site_fract_x
  _atom_site_fract_y
  _atom_site_fract_z
  _atom_site_U_iso_or_equiv
  _atom_site_adp_type
  _atom_site_occupancy
  _atom_site_site_symmetry_order
  _atom_site_calc_flag
  _atom_site_refinement_flags_posn
  _atom_site_refinement_flags_adp
  _atom_site_refinement_flags_occupancy
  _atom_site_disorder_assembly
  _atom_site_disorder_group
 Br1 Br 0.26988(4) -0.16427(3) 0.32899(2) 0.03120(11) Uani 1 1 d . . . . .
 F1 F 0.4272(2) 0.7695(2) 0.55125(6) 0.0309(4) Uani 1 1 d . . . . .
 O1 O 0.3724(3) 0.5331(3) 0.47288(7) 0.0348(5) Uani 1 1 d . . . . .
 N1 N 0.2976(3) 0.2668(3) 0.50046(7) 0.0226(5) Uani 1 1 d . . . . .
 C1 C 0.2963(3) 0.1717(3) 0.45992(9) 0.0220(5) Uani 1 1 d . . . . .
 C2 C 0.2664(4) 0.2470(3) 0.41778(9) 0.0242(5) Uani 1 1 d . . . . .
 H2 H 0.250308 0.366832 0.415706 0.029 Uiso 1 1 calc R U . . .
 C3 C 0.2600(3) 0.1474(3) 0.37881(8) 0.0251(5) Uani 1 1 d . . . . .
 H3 H 0.240206 0.198831 0.350135 0.030 Uiso 1 1 calc R U . . .
 C4 C 0.2828(4) -0.0279(3) 0.38213(9) 0.0255(5) Uani 1 1 d . . . . .
 C5 C 0.3128(4) -0.1046(4) 0.42337(9) 0.0244(5) Uani 1 1 d . . . . .
 H5 H 0.328316 -0.224506 0.425164 0.029 Uiso 1 1 calc R U . . .
 C6 C 0.3202(4) -0.0058(3) 0.46222(9) 0.0245(6) Uani 1 1 d . . . . .
 H6 H 0.341726 -0.058431 0.490659 0.029 Uiso 1 1 calc R U . . .
 C7 C 0.3423(4) 0.4364(3) 0.50464(10) 0.0247(6) Uani 1 1 d . . . . .
 C8 C 0.3544(4) 0.4773(3) 0.55457(9) 0.0227(5) Uani 1 1 d . . . . .
 H8 H 0.480007 0.465850 0.563453 0.027 Uiso 1 1 calc R U . . .
 C9 C 0.2549(3) 0.3320(3) 0.57740(8) 0.0251(5) Uani 1 1 d . . . . .
 H9A H 0.303057 0.307052 0.607811 0.030 Uiso 1 1 calc R U . . .
 H9B H 0.128886 0.358995 0.580242 0.030 Uiso 1 1 calc R U . . .
 C10 C 0.2847(4) 0.1831(3) 0.54496(8) 0.0253(5) Uani 1 1 d . . . . .
 H10A H 0.393809 0.121386 0.552423 0.030 Uiso 1 1 calc R U . . .
 H10B H 0.185421 0.102166 0.545811 0.030 Uiso 1 1 calc R U . . .
 C11 C 0.2973(3) 0.6566(3) 0.56718(9) 0.0233(5) Uani 1 1 d . . . . .
 H11 H 0.182951 0.683311 0.552350 0.028 Uiso 1 1 calc R U . . .
 C12 C 0.2815(4) 0.6801(3) 0.61803(9) 0.0256(5) Uani 1 1 d . . . . .
 H12A H 0.387902 0.634234 0.632740 0.031 Uiso 1 1 calc R U . . .
 H12B H 0.180355 0.613295 0.629106 0.031 Uiso 1 1 calc R U . . .
 C13 C 0.2582(4) 0.8653(3) 0.63199(9) 0.0289(6) Uani 1 1 d . . . . .
 H13A H 0.147619 0.909559 0.619111 0.035 Uiso 1 1 calc R U . . .
 H13B H 0.355522 0.933987 0.619513 0.035 Uiso 1 1 calc R U . . .
 C14 C 0.2543(4) 0.8847(3) 0.68372(9) 0.0288(6) Uani 1 1 d . . . . .
 H14A H 0.149763 0.825929 0.695843 0.035 Uiso 1 1 calc R U . . .
 H14B H 0.359040 0.829298 0.696809 0.035 Uiso 1 1 calc R U . . .
 C15 C 0.2502(4) 1.0692(3) 0.69799(8) 0.0255(6) Uani 1 1 d . . . . .
 C16 C 0.0928(4) 1.1545(4) 0.70363(10) 0.0310(6) Uani 1 1 d . . . . .
 H16 H -0.014193 1.095292 0.699196 0.037 Uiso 1 1 calc R U . . .
 C17 C 0.0898(5) 1.3263(5) 0.71574(10) 0.0389(7) Uani 1 1 d . . . . .
 H17 H -0.018645 1.383537 0.719532 0.047 Uiso 1 1 calc R U . . .
 C18 C 0.2445(6) 1.4127(3) 0.72218(10) 0.0398(8) Uani 1 1 d . . . . .
 H18 H 0.242731 1.529518 0.730552 0.048 Uiso 1 1 calc R U . . .
 C19 C 0.4035(5) 1.3293(5) 0.71645(10) 0.0373(7) Uani 1 1 d . . . . .
 H19 H 0.510226 1.389018 0.720780 0.045 Uiso 1 1 calc R U . . .
 C20 C 0.4054(4) 1.1585(4) 0.70438(9) 0.0308(6) Uani 1 1 d . . . . .
 H20 H 0.514068 1.101715 0.700432 0.037 Uiso 1 1 calc R U . . .

loop_
  _atom_site_aniso_label
  _atom_site_aniso_U_11
  _atom_site_aniso_U_22
  _atom_site_aniso_U_33
  _atom_site_aniso_U_23
  _atom_site_aniso_U_13
  _atom_site_aniso_U_12
 Br1 0.03773(16) 0.03123(16) 0.02465(15) -0.00688(11) 0.00154(12) 0.00026(13)
 F1 0.0395(10) 0.0242(8) 0.0289(9) 0.0031(7) 0.0039(7) -0.0043(7)
 O1 0.0585(15) 0.0221(9) 0.0239(10) 0.0033(8) 0.0053(10) -0.0035(10)
 N1 0.0313(12) 0.0188(9) 0.0176(10) 0.0021(8) -0.0013(9) -0.0013(9)
 C1 0.0222(11) 0.0233(12) 0.0204(12) 0.0007(10) 0.0001(9) 0.0008(12)
 C2 0.0271(13) 0.0224(11) 0.0232(12) 0.0018(10) -0.0007(12) -0.0004(11)
 C3 0.0284(13) 0.0264(12) 0.0205(11) 0.0040(10) -0.0002(10) 0.0007(13)
 C4 0.0248(13) 0.0289(12) 0.0228(12) -0.0044(10) 0.0015(11) -0.0003(12)
 C5 0.0250(13) 0.0220(11) 0.0261(13) -0.0003(10) 0.0004(11) 0.0017(10)
 C6 0.0289(14) 0.0223(13) 0.0223(13) 0.0018(11) -0.0005(10) -0.0004(11)
 C7 0.0300(14) 0.0210(13) 0.0230(14) 0.0011(10) 0.0007(11) 0.0010(11)
 C8 0.0251(13) 0.0216(12) 0.0215(13) 0.0012(11) -0.0006(10) -0.0011(11)
 C9 0.0303(13) 0.0236(11) 0.0213(12) 0.0021(9) 0.0015(11) -0.0005(15)
 C10 0.0361(14) 0.0207(11) 0.0192(11) 0.0030(10) -0.0016(11) -0.0011(13)
 C11 0.0269(12) 0.0197(11) 0.0232(12) 0.0009(10) 0.0003(10) -0.0014(12)
 C12 0.0346(13) 0.0213(11) 0.0209(12) 0.0003(9) 0.0001(10) -0.0005(13)
 C13 0.0416(16) 0.0216(12) 0.0236(12) -0.0008(10) 0.0009(12) 0.0028(13)
 C14 0.0408(16) 0.0224(11) 0.0233(12) 0.0023(10) -0.0006(12) -0.0002(12)
 C15 0.0378(16) 0.0208(11) 0.0178(11) 0.0024(9) 0.0004(12) -0.0015(12)
 C16 0.0360(14) 0.0305(14) 0.0265(14) 0.0022(16) -0.0002(11) 0.0027(14)
 C17 0.0561(19) 0.0337(16) 0.0268(15) 0.0020(17) -0.0005(14) 0.0139(17)
 C18 0.075(3) 0.0179(11) 0.0261(13) 0.0005(10) 0.0002(17) -0.0005(17)
 C19 0.0555(19) 0.0297(15) 0.0268(15) 0.0010(16) -0.0012(13) -0.0150(17)
 C20 0.0383(15) 0.0292(14) 0.0248(14) 0.0022(15) 0.0005(11) -0.0019(14)

_geom_special_details
;
 All esds (except the esd in the dihedral angle between two l.s. planes)
 are estimated using the full covariance matrix.  The cell esds are taken
 into account individually in the estimation of esds in distances, angles
 and torsion angles; correlations between esds in cell parameters are only
 used when they are defined by crystal symmetry.  An approximate (isotropic)
 treatment of cell esds is used for estimating esds involving l.s. planes.
;
loop_
  _geom_bond_atom_site_label_1
  _geom_bond_atom_site_label_2
  _geom_bond_distance
  _geom_bond_site_symmetry_2
  _geom_bond_publ_flag
 Br1 C4 1.902(3) . ?
 F1 C11 1.412(3) . ?
 O1 C7 1.228(3) . ?
 N1 C1 1.411(3) . ?
 N1 C7 1.380(3) . ?
 N1 C10 1.472(3) . ?
 C1 C2 1.397(3) . ?
 C1 C6 1.406(4) . ?
 C2 H2 0.9500 . ?
 C2 C3 1.392(4) . ?
 C3 H3 0.9500 . ?
 C3 C4 1.390(4) . ?
 C4 C5 1.377(4) . ?
 C5 H5 0.9500 . ?
 C5 C6 1.386(4) . ?
 C6 H6 0.9500 . ?
 C7 C8 1.511(4) . ?
 C8 H8 1.0000 . ?
 C8 C9 1.528(3) . ?
 C8 C11 1.519(4) . ?
 C9 H9A 0.9900 . ?
 C9 H9B 0.9900 . ?
 C9 C10 1.528(3) . ?
 C10 H10A 0.9900 . ?
 C10 H10B 0.9900 . ?
 C11 H11 1.0000 . ?
 C11 C12 1.518(3) . ?
 C12 H12A 0.9900 . ?
 C12 H12B 0.9900 . ?
 C12 C13 1.522(3) . ?
 C13 H13A 0.9900 . ?
 C13 H13B 0.9900 . ?
 C13 C14 1.535(3) . ?
 C14 H14A 0.9900 . ?
 C14 H14B 0.9900 . ?
 C14 C15 1.508(3) . ?
 C15 C16 1.388(4) . ?
 C15 C20 1.391(4) . ?
 C16 H16 0.9500 . ?
 C16 C17 1.395(5) . ?
 C17 H17 0.9500 . ?
 C17 C18 1.377(5) . ?
 C18 H18 0.9500 . ?
 C18 C19 1.391(5) . ?
 C19 H19 0.9500 . ?
 C19 C20 1.387(5) . ?
 C20 H20 0.9500 . ?

loop_
  _geom_angle_atom_site_label_1
  _geom_angle_atom_site_label_2
  _geom_angle_atom_site_label_3
  _geom_angle
  _geom_angle_site_symmetry_1
  _geom_angle_site_symmetry_3
  _geom_angle_publ_flag
 C1 N1 C10 121.4(2) . . ?
 C7 N1 C1 126.0(2) . . ?
 C7 N1 C10 111.5(2) . . ?
 C2 C1 N1 122.2(2) . . ?
 C2 C1 C6 118.9(2) . . ?
 C6 C1 N1 118.8(2) . . ?
 C1 C2 H2 119.9 . . ?
 C3 C2 C1 120.3(2) . . ?
 C3 C2 H2 119.9 . . ?
 C2 C3 H3 120.2 . . ?
 C4 C3 C2 119.5(2) . . ?
 C4 C3 H3 120.2 . . ?
 C3 C4 Br1 119.48(19) . . ?
 C5 C4 Br1 119.5(2) . . ?
 C5 C4 C3 121.0(2) . . ?
 C4 C5 H5 120.2 . . ?
 C4 C5 C6 119.6(2) . . ?
 C6 C5 H5 120.2 . . ?
 C1 C6 H6 119.7 . . ?
 C5 C6 C1 120.6(2) . . ?
 C5 C6 H6 119.7 . . ?
 O1 C7 N1 125.0(3) . . ?
 O1 C7 C8 127.0(3) . . ?
 N1 C7 C8 107.9(2) . . ?
 C7 C8 H8 107.2 . . ?
 C7 C8 C9 104.0(2) . . ?
 C7 C8 C11 114.7(2) . . ?
 C9 C8 H8 107.2 . . ?
 C11 C8 H8 107.2 . . ?
 C11 C8 C9 116.1(2) . . ?
 C8 C9 H9A 111.2 . . ?
 C8 C9 H9B 111.2 . . ?
 H9A C9 H9B 109.1 . . ?
 C10 C9 C8 102.7(2) . . ?
 C10 C9 H9A 111.2 . . ?
 C10 C9 H9B 111.2 . . ?
 N1 C10 C9 103.21(19) . . ?
 N1 C10 H10A 111.1 . . ?
 N1 C10 H10B 111.1 . . ?
 C9 C10 H10A 111.1 . . ?
 C9 C10 H10B 111.1 . . ?
 H10A C10 H10B 109.1 . . ?
 F1 C11 C8 107.3(2) . . ?
 F1 C11 H11 109.8 . . ?
 F1 C11 C12 108.0(2) . . ?
 C8 C11 H11 109.8 . . ?
 C12 C11 C8 112.2(2) . . ?
 C12 C11 H11 109.8 . . ?
 C11 C12 H12A 108.9 . . ?
 C11 C12 H12B 108.9 . . ?
 C11 C12 C13 113.2(2) . . ?
 H12A C12 H12B 107.8 . . ?
 C13 C12 H12A 108.9 . . ?
 C13 C12 H12B 108.9 . . ?
 C12 C13 H13A 109.3 . . ?
 C12 C13 H13B 109.3 . . ?
 C12 C13 C14 111.5(2) . . ?
 H13A C13 H13B 108.0 . . ?
 C14 C13 H13A 109.3 . . ?
 C14 C13 H13B 109.3 . . ?
 C13 C14 H14A 109.2 . . ?
 C13 C14 H14B 109.2 . . ?
 H14A C14 H14B 107.9 . . ?
 C15 C14 C13 111.9(2) . . ?
 C15 C14 H14A 109.2 . . ?
 C15 C14 H14B 109.2 . . ?
 C16 C15 C14 121.0(3) . . ?
 C16 C15 C20 118.7(2) . . ?
 C20 C15 C14 120.2(3) . . ?
 C15 C16 H16 119.6 . . ?
 C15 C16 C17 120.8(3) . . ?
 C17 C16 H16 119.6 . . ?
 C16 C17 H17 120.1 . . ?
 C18 C17 C16 119.8(3) . . ?
 C18 C17 H17 120.1 . . ?
 C17 C18 H18 119.9 . . ?
 C17 C18 C19 120.2(2) . . ?
 C19 C18 H18 119.9 . . ?
 C18 C19 H19 120.2 . . ?
 C20 C19 C18 119.7(3) . . ?
 C20 C19 H19 120.2 . . ?
 C15 C20 H20 119.6 . . ?
 C19 C20 C15 120.8(3) . . ?
 C19 C20 H20 119.6 . . ?

loop_
  _geom_torsion_atom_site_label_1
  _geom_torsion_atom_site_label_2
  _geom_torsion_atom_site_label_3
  _geom_torsion_atom_site_label_4
  _geom_torsion
  _geom_torsion_site_symmetry_1
  _geom_torsion_site_symmetry_2
  _geom_torsion_site_symmetry_3
  _geom_torsion_site_symmetry_4
  _geom_torsion_publ_flag
 Br1 C4 C5 C6 -179.2(2) . . . . ?
 F1 C11 C12 C13 51.2(3) . . . . ?
 O1 C7 C8 C9 164.3(3) . . . . ?
 O1 C7 C8 C11 36.5(4) . . . . ?
 N1 C1 C2 C3 -177.7(2) . . . . ?
 N1 C1 C6 C5 177.4(2) . . . . ?
 N1 C7 C8 C9 -18.0(3) . . . . ?
 N1 C7 C8 C11 -145.8(2) . . . . ?
 C1 N1 C7 O1 7.0(5) . . . . ?
 C1 N1 C7 C8 -170.7(2) . . . . ?
 C1 N1 C10 C9 -169.3(2) . . . . ?
 C1 C2 C3 C4 0.3(4) . . . . ?
 C2 C1 C6 C5 -0.6(4) . . . . ?
 C2 C3 C4 Br1 178.9(2) . . . . ?
 C2 C3 C4 C5 -0.4(4) . . . . ?
 C3 C4 C5 C6 0.1(4) . . . . ?
 C4 C5 C6 C1 0.4(4) . . . . ?
 C6 C1 C2 C3 0.2(4) . . . . ?
 C7 N1 C1 C2 -28.4(4) . . . . ?
 C7 N1 C1 C6 153.7(3) . . . . ?
 C7 N1 C10 C9 21.8(3) . . . . ?
 C7 C8 C9 C10 30.2(3) . . . . ?
 C7 C8 C11 F1 -71.7(3) . . . . ?
 C7 C8 C11 C12 169.9(2) . . . . ?
 C8 C9 C10 N1 -31.4(3) . . . . ?
 C8 C11 C12 C13 169.2(2) . . . . ?
 C9 C8 C11 F1 166.9(2) . . . . ?
 C9 C8 C11 C12 48.4(3) . . . . ?
 C10 N1 C1 C2 164.3(3) . . . . ?
 C10 N1 C1 C6 -13.5(4) . . . . ?
 C10 N1 C7 O1 175.3(3) . . . . ?
 C10 N1 C7 C8 -2.5(3) . . . . ?
 C11 C8 C9 C10 157.2(2) . . . . ?
 C11 C12 C13 C14 -176.4(2) . . . . ?
 C12 C13 C14 C15 174.0(3) . . . . ?
 C13 C14 C15 C16 89.4(3) . . . . ?
 C13 C14 C15 C20 -88.6(3) . . . . ?
 C14 C15 C16 C17 -178.4(3) . . . . ?
 C14 C15 C20 C19 178.4(3) . . . . ?
 C15 C16 C17 C18 0.0(5) . . . . ?
 C16 C15 C20 C19 0.4(4) . . . . ?
 C16 C17 C18 C19 0.3(4) . . . . ?
 C17 C18 C19 C20 -0.2(4) . . . . ?
 C18 C19 C20 C15 -0.1(4) . . . . ?
 C20 C15 C16 C17 -0.4(4) . . . . ?

_shelx_res_file
;
TITL ll-ud-2.res in P2(1)2(1)2(1)
    ll-ud-2.res
    created by SHELXL-2019/3 at 18:51:33 on 14-Mar-2024
CELL 1.54184 7.647814 7.847693 29.525431 90 90 90
ZERR 4 0.000095 0.000087 0.00041 0 0 0
LATT -1
SYMM 0.5-X,-Y,0.5+Z
SYMM -X,0.5+Y,0.5-Z
SYMM 0.5+X,0.5-Y,-Z
SFAC C H N O F Br
UNIT 80 84 4 4 4 4

L.S. 20
PLAN  2
SIZE 0.03 0.15 0.55
TEMP -133.15
CONF
wpdb -2
MORE -1
BOND $H
fmap 2
acta
REM <olex2.extras>
REM <HklSrc "%.\\LL-UD-2.hkl">
REM </olex2.extras>

WGHT    0.041400    0.327100
EXTI    0.000588
FVAR       0.32622
BR1   6    0.269884   -0.164270    0.328986    11.00000    0.03773    0.03123 =
         0.02465   -0.00688    0.00154    0.00026
F1    5    0.427222    0.769454    0.551250    11.00000    0.03948    0.02422 =
         0.02888    0.00308    0.00385   -0.00425
O1    4    0.372350    0.533133    0.472885    11.00000    0.05847    0.02207 =
         0.02391    0.00332    0.00527   -0.00349
N1    3    0.297570    0.266789    0.500464    11.00000    0.03133    0.01883 =
         0.01760    0.00212   -0.00128   -0.00128
C1    1    0.296268    0.171659    0.459925    11.00000    0.02220    0.02327 =
         0.02040    0.00070    0.00006    0.00084
C2    1    0.266370    0.247048    0.417784    11.00000    0.02708    0.02242 =
         0.02323    0.00177   -0.00071   -0.00040
AFIX  43
H2    2    0.250308    0.366832    0.415706    11.00000   -1.20000
AFIX   0
C3    1    0.260004    0.147389    0.378806    11.00000    0.02843    0.02644 =
         0.02048    0.00398   -0.00024    0.00075
AFIX  43
H3    2    0.240206    0.198831    0.350135    11.00000   -1.20000
AFIX   0
C4    1    0.282817   -0.027906    0.382129    11.00000    0.02480    0.02885 =
         0.02276   -0.00436    0.00147   -0.00032
C5    1    0.312813   -0.104587    0.423369    11.00000    0.02502    0.02196 =
         0.02613   -0.00028    0.00041    0.00174
AFIX  43
H5    2    0.328316   -0.224506    0.425164    11.00000   -1.20000
AFIX   0
C6    1    0.320245   -0.005812    0.462221    11.00000    0.02894    0.02228 =
         0.02230    0.00178   -0.00048   -0.00043
AFIX  43
H6    2    0.341726   -0.058431    0.490659    11.00000   -1.20000
AFIX   0
C7    1    0.342322    0.436443    0.504644    11.00000    0.02998    0.02104 =
         0.02303    0.00109    0.00073    0.00095
C8    1    0.354385    0.477343    0.554566    11.00000    0.02506    0.02158 =
         0.02152    0.00124   -0.00059   -0.00111
AFIX  13
H8    2    0.480007    0.465850    0.563453    11.00000   -1.20000
AFIX   0
C9    1    0.254853    0.331964    0.577404    11.00000    0.03034    0.02357 =
         0.02134    0.00212    0.00148   -0.00052
AFIX  23
H9A   2    0.303057    0.307052    0.607811    11.00000   -1.20000
H9B   2    0.128886    0.358995    0.580242    11.00000   -1.20000
AFIX   0
C10   1    0.284653    0.183112    0.544960    11.00000    0.03609    0.02068 =
         0.01916    0.00296   -0.00162   -0.00105
AFIX  23
H10A  2    0.393809    0.121386    0.552423    11.00000   -1.20000
H10B  2    0.185421    0.102166    0.545811    11.00000   -1.20000
AFIX   0
C11   1    0.297275    0.656599    0.567175    11.00000    0.02689    0.01967 =
         0.02320    0.00086    0.00031   -0.00141
AFIX  13
H11   2    0.182951    0.683311    0.552350    11.00000   -1.20000
AFIX   0
C12   1    0.281511    0.680075    0.618029    11.00000    0.03463    0.02133 =
         0.02095    0.00029    0.00005   -0.00053
AFIX  23
H12A  2    0.387902    0.634234    0.632740    11.00000   -1.20000
H12B  2    0.180355    0.613295    0.629106    11.00000   -1.20000
AFIX   0
C13   1    0.258187    0.865340    0.631992    11.00000    0.04160    0.02159 =
         0.02355   -0.00079    0.00092    0.00278
AFIX  23
H13A  2    0.147619    0.909559    0.619111    11.00000   -1.20000
H13B  2    0.355522    0.933987    0.619513    11.00000   -1.20000
AFIX   0
C14   1    0.254301    0.884701    0.683716    11.00000    0.04078    0.02238 =
         0.02326    0.00226   -0.00064   -0.00024
AFIX  23
H14A  2    0.149763    0.825929    0.695843    11.00000   -1.20000
H14B  2    0.359040    0.829298    0.696809    11.00000   -1.20000
AFIX   0
C15   1    0.250193    1.069165    0.697990    11.00000    0.03780    0.02080 =
         0.01782    0.00237    0.00042   -0.00153
C16   1    0.092776    1.154527    0.703631    11.00000    0.03596    0.03046 =
         0.02646    0.00217   -0.00016    0.00269
AFIX  43
H16   2   -0.014193    1.095292    0.699196    11.00000   -1.20000
AFIX   0
C17   1    0.089822    1.326291    0.715738    11.00000    0.05606    0.03371 =
         0.02679    0.00202   -0.00054    0.01395
AFIX  43
H17   2   -0.018645    1.383537    0.719532    11.00000   -1.20000
AFIX   0
C18   1    0.244546    1.412651    0.722175    11.00000    0.07539    0.01786 =
         0.02607    0.00050    0.00015   -0.00050
AFIX  43
H18   2    0.242731    1.529518    0.730552    11.00000   -1.20000
AFIX   0
C19   1    0.403491    1.329275    0.716449    11.00000    0.05546    0.02972 =
         0.02678    0.00105   -0.00118   -0.01496
AFIX  43
H19   2    0.510226    1.389018    0.720780    11.00000   -1.20000
AFIX   0
C20   1    0.405402    1.158451    0.704381    11.00000    0.03833    0.02916 =
         0.02476    0.00224    0.00054   -0.00185
AFIX  43
H20   2    0.514068    1.101715    0.700432    11.00000   -1.20000
AFIX   0
HKLF 4


REM  ll-ud-2.res in P2(1)2(1)2(1)
REM wR2 = 0.0664, GooF = S = 1.042, Restrained GooF = 1.042 for all data
REM R1 = 0.0248 for 3529 Fo > 4sig(Fo) and 0.0256 for all 3621 data
REM 218 parameters refined using 0 restraints

END

WGHT      0.0414      0.3271

REM Highest difference peak  0.323,  deepest hole -0.431,  1-sigma level  0.051
Q1    1   0.3261 -0.1667  0.3601  11.00000  0.05    0.32
Q2    1   0.2321 -0.1540  0.2891  11.00000  0.05    0.31
;
_shelx_res_checksum                88981
_shelx_hkl_file
;
   0   0   2  105.09    2.22
   0   0  -2  105.97    2.22
   0   0  -3    0.22    0.17
   0   0   3    0.09    0.19
   0   0  -3   -0.03    0.19
   0   0  -4   19.05    0.80
   0   0  -4   17.70    0.79
   0   0  -5    0.36    0.31
   0   0  -5    0.21    0.29
   0   0  -6  564.48   11.08
   0   0  -6  570.08   11.08
   0   0  -7    0.03    0.37
   0   0  -7    0.26    0.35
   0   0  -8 2209.86   40.59
   0   0  -8 2211.32   40.54
   0   0  -9    0.17    0.44
   0   0  -9    0.17    0.42
   0   0 -10   21.74    1.33
   0   0 -10   22.73    1.34
   0   0 -11   -0.16    0.48
   0   0 -11    0.22    0.48
   0   0 -12  100.53    3.41
   0   0 -13   -0.07    0.50
   0   0 -13    0.26    0.60
   0   0 -14   48.78    2.42
   0   0  14   46.34    1.97
   0   0 -14   53.35    2.51
   0   0 -15    0.08    0.53
   0   0  15    0.35    0.40
   0   0 -15   -0.24    0.56
   0   0 -16   93.99    3.80
   0   0 -16   92.55    3.73
   0   0 -17    0.29    0.55
   0   0 -18  827.40   18.22
   0   0 -19    0.11    0.66
   0   0 -20  441.87   11.54
   0   0 -21    0.78    0.80
   0   0 -22   19.20    2.09
   0   0  23    0.41    0.68
   0   0 -23    2.35    1.01
   0   0 -24  988.07   22.49
   0   0  24  967.77   22.14
   0   0 -25    0.16    0.82
   0   0  25   -0.15    0.81
   0   0  26   43.81    3.19
   0   0  27    0.46    0.65
   0   0 -28   36.07    3.00
   0   0  28   35.06    2.84
   0   0  29    0.15    0.60
   0   0 -30   34.84    2.86
   0   0 -31   -0.29    0.82
   0   0  31   -0.51    0.73
   0   0 -32  136.28    5.54
   0   0  32  125.57    5.05
   0   0 -33    0.59    0.70
   0   0  33    0.10    0.53
   0   0 -34   39.97    2.54
   0   0  34   38.99    2.34
   0   0 -35    0.18    0.53
   0   0 -36   57.79    2.58
   0  -1   0    0.21    0.20
   0  -1   0    0.19    0.22
   0  -1   0    0.33    0.28
   0  -1   0    0.18    0.22
   0  -1   0    0.46    0.29
   0  -1   0    0.73    0.24
   0  -1   0    0.02    0.22
   0  -1   0    0.06    0.22
   0  -1   0    0.28    0.21
   0  -1   1    6.50    0.53
   0  -1   1    6.40    0.46
   0  -1  -1    6.66    0.39
   0  -1  -1    6.59    0.47
   0  -1   1    6.88    0.47
   0  -1  -1    7.20    0.56
   0  -1   1    6.71    0.47
   0  -1  -1    6.93    0.44
   0  -1  -1    7.02    0.48
   0  -1   1    7.55    0.50
   0  -1  -1    6.89    0.53
   0  -1  -1    6.41    0.30
   0  -1  -1    6.43    0.47
   0  -1  -1    6.85    0.40
   0  -1   1    7.24    0.51
   0  -1   1    5.43    0.46
   0  -1  -1    6.44    0.48
   0  -1  -1    6.49    0.47
   0  -1  -1    7.30    0.47
   0  -1   2 1215.26   22.14
   0  -1   2 1219.58   22.15
   0  -1  -2 1284.34   22.10
   0  -1  -2 1239.95   22.20
   0  -1  -2 1199.68   21.96
   0   1  -2 1170.07   21.70
   0  -1  -2 1211.69   21.85
   0  -1   2 1228.56   22.19
   0  -1   2 1186.86   22.29
   0  -1  -2 1178.47   22.13
   0  -1   2 1174.75   22.22
   0  -1  -2 1219.21   22.35
   0   1   2 1185.31   21.90
   0  -1   2 1216.40   22.31
   0  -1   2 1200.68   22.24
   0  -1  -2 1236.73   22.19
   0  -1   3 1237.13   22.47
   0  -1  -3 1235.18   22.40
   0  -1   3 1253.74   22.49
   0  -1  -3 1247.48   22.55
   0  -1  -3 1214.01   22.36
   0  -1   3 1235.11   22.43
   0  -1  -3 1241.54   22.45
   0   1  -3 1213.51   22.21
   0  -1  -3 1243.58   22.55
   0  -1   3 1235.34   22.51
   0  -1   3 1185.31   22.59
   0  -1  -3 1215.29   22.45
   0  -1   3 1239.41   22.47
   0  -1   3 1217.28   22.64
   0  -1  -3 1200.93   22.60
   0  -1   3 1230.10   22.69
   0   1   3 1179.17   22.15
   0  -1  -4  122.46    2.92
   0  -1   4  130.19    2.90
   0  -1   4  131.85    2.87
   0  -1  -4  124.07    2.68
   0   1  -4  122.86    2.81
   0  -1  -4  128.84    3.00
   0   1  -4  128.83    2.83
   0  -1   4  129.96    2.90
   0  -1   4  126.14    2.88
   0  -1   4  124.11    3.02
   0  -1  -4  124.86    2.82
   0  -1   4  125.86    2.97
   0  -1  -4  131.27    3.00
   0  -1  -5  176.73    3.98
   0  -1   5  184.78    3.78
   0  -1  -5  173.71    3.46
   0   1  -5  163.32    3.80
   0  -1  -5  178.10    4.01
   0   1  -5  169.91    3.84
   0  -1   5  174.59    3.75
   0  -1   5  178.82    3.79
   0  -1   5  173.82    3.93
   0  -1  -5  173.82    3.66
   0  -1   5  171.05    3.80
   0  -1  -5  174.49    3.84
   0   1  -6    2.61    0.44
   0  -1  -6    1.99    0.44
   0  -1   6    2.49    0.35
   0  -1  -6    2.92    0.37
   0  -1   6    2.59    0.44
   0   1  -6    3.02    0.45
   0  -1  -6    2.94    0.50
   0  -1  -7  868.15   17.07
   0   1  -7  864.45   16.90
   0  -1   7  899.34   16.80
   0  -1  -7  909.54   17.14
   0   1  -7  904.11   16.92
   0   1  -8    0.74    0.40
   0  -1  -8    0.54    0.45
   0  -1   8    0.67    0.32
   0   1  -8    0.41    0.42
   0  -1  -8    0.59    0.42
   0  -1   9 2911.03   52.18
   0   1  -9 2869.43   52.61
   0  -1  -9 2886.20   52.77
   0   1  -9 2791.32   52.60
   0  -1  -9 2942.69   52.80
   0  -1 -10  114.04    3.49
   0   1 -10  114.40    3.43
   0   1 -10  110.10    3.36
   0  -1 -10  116.96    3.54
   0  -1  10  113.23    2.97
   0  -1  10  120.18    3.50
   0  -1  11  213.69    4.94
   0   1 -11  229.53    5.60
   0  -1 -11  209.87    5.56
   0   1 -11  214.29    5.49
   0  -1  11  215.47    4.88
   0  -1  11  222.15    5.55
   0  -1  12  219.82    4.99
   0   1 -12  229.11    5.79
   0  -1 -12  221.87    5.84
   0  -1  12  215.64    4.92
   0  -1  12  220.68    5.68
   0  -1  13   36.73    1.44
   0  -1 -13   36.16    2.03
   0  -1 -13   39.35    2.06
   0   1 -13   37.29    2.00
   0  -1  13   36.49    1.42
   0  -1  13   36.65    1.92
   0   1 -14  151.04    4.72
   0  -1 -14  163.25    4.99
   0  -1 -14  151.65    4.82
   0   1 -14  159.40    4.84
   0  -1 -15  611.57   13.37
   0   1 -15  594.49   13.12
   0  -1 -15  579.05   13.18
   0   1 -15  576.99   13.07
   0  -1 -16  557.27   12.60
   0   1 -16  528.76   12.28
   0  -1 -16  509.14   12.34
   0   1 -16  545.83   12.38
   0  -1  17  977.94   20.00
   0  -1 -17  965.79   20.69
   0  -1  18  140.82    4.73
   0  -1 -18  143.49    5.25
   0  -1 -18  148.07    5.38
   0  -1 -19   97.14    4.28
   0   1 -19   86.59    3.99
   0  -1  20  207.50    6.61
   0   1 -20  198.86    6.72
   0  -1 -20  205.51    6.95
   0  -1  21  230.46    7.31
   0  -1 -21  227.96    7.59
   0   1 -21  228.67    7.49
   0  -1  22  323.00    9.33
   0  -1 -22  310.51    9.61
   0   1 -22  324.49    9.56
   0  -1  23   24.90    2.25
   0   1 -23   31.00    2.61
   0  -1 -23   28.48    2.59
   0   1  24   79.13    4.33
   0  -1  24   75.12    4.04
   0   1 -24   77.37    4.23
   0   1  25  138.84    6.03
   0  -1  25  144.00    5.85
   0   1 -25  137.89    5.97
   0  -1  26    1.99    0.91
   0   1  26    2.22    1.07
   0  -1  27  236.79    7.90
   0   1  27  216.90    8.03
   0  -1  28    6.78    1.32
   0   1  28    6.89    1.44
   0   1  29   73.55    4.17
   0  -1  29   76.16    4.00
   0   1 -29   73.52    4.21
   0  -1 -29   75.35    4.32
   0  -1  30   58.51    3.42
   0   1 -30   60.17    3.72
   0  -1 -30   62.98    3.85
   0  -1  31    7.11    1.15
   0   1  31    5.81    1.22
   0   1 -31    8.05    1.38
   0  -1 -31    7.54    1.44
   0   1  32    1.08    0.69
   0  -1 -32    1.30    0.82
   0   1 -32    2.27    0.92
   0   1  33   36.35    2.49
   0   1 -33   39.75    2.62
   0  -1 -33   37.21    2.58
   0   1  34    0.73    0.59
   0   1 -34    0.68    0.60
   0  -1 -34    1.28    0.69
   0   1  35   51.39    2.56
   0   1 -35   54.87    2.71
   0  -1 -35   55.81    2.73
   0   1 -36   45.43    2.24
   0  -1 -36   43.91    2.18
   0  -2   0 1139.07   21.46
   0  -2   0 1163.87   21.64
   0  -2   0 1163.21   22.11
   0  -2   0 1116.63   21.77
   0  -2   0 1179.32   21.68
   0  -2   0 1125.01   21.47
   0  -2   0 1191.10   21.80
   0  -2   0 1116.27   21.77
   0  -2   0 1146.05   21.84
   0  -2   0 1126.66   21.74
   0  -2   0 1171.42   21.56
   0  -2  -1  416.97    8.63
   0  -2  -1  436.57    9.32
   0  -2   1  427.16    8.84
   0  -2  -1  440.31    8.94
   0  -2   1  437.12    9.28
   0  -2   1  436.59    8.93
   0  -2   1  433.65    9.01
   0  -2  -1  431.73    9.08
   0  -2  -1  423.74    8.72
   0  -2  -1  441.27    8.96
   0  -2   1  458.96    9.06
   0  -2  -1  457.38    9.17
   0  -2  -1  424.66    8.65
   0  -2  -1  413.52    9.00
   0  -2   1  421.92    9.02
   0  -2   1  432.33    9.13
   0  -2  -1  415.14    8.98
   0  -2  -1  435.74    9.09
   0  -2  -1  438.11    8.85
   0  -2   1  451.46    8.90
   0  -2  -2   71.85    2.50
   0  -2   2   74.66    2.26
   0  -2  -2   72.97    2.29
   0  -2   2   71.40    2.28
   0  -2  -2   71.54    2.01
   0  -2   2   68.82    2.47
   0  -2  -2   68.02    1.46
   0   2  -2   68.73    1.43
   0  -2   2   71.78    2.27
   0  -2   2   70.60    2.28
   0  -2  -2   71.96    2.39
   0  -2  -2   75.00    2.32
   0  -2  -2   72.46    2.29
   0  -2  -2   70.55    2.13
   0  -2  -2   67.63    1.66
   0  -2   2   76.20    2.32
   0  -2  -2   76.10    2.49
   0  -2   2   68.12    2.27
   0  -2  -2   69.87    2.00
   0  -2  -2   66.25    2.31
   0  -2   2   70.68    2.39
   0  -2  -2   69.15    2.28
   0  -2  -2   73.77    2.24
   0  -2   3    2.65    0.49
   0  -2   3    3.14    0.53
   0  -2  -3    3.27    0.57
   0  -2  -3    3.29    0.54
   0  -2  -3    3.33    0.49
   0  -2   3    3.16    0.54
   0  -2  -3    3.32    0.36
   0  -2  -3    2.97    0.68
   0  -2   3    2.55    0.52
   0  -2  -3    3.00    0.39
   0  -2  -3    3.20    0.57
   0  -2  -3    2.84    0.52
   0  -2   3    3.25    0.54
   0  -2  -3    3.40    0.58
   0  -2   3    3.36    0.62
   0  -2   3    3.10    0.51
   0  -2  -3    3.08    0.56
   0  -2  -3    3.87    0.67
   0  -2   3    2.37    0.59
   0  -2   3    3.50    0.59
   0  -2   4  143.16    3.69
   0  -2   4  142.81    3.71
   0  -2  -4  148.46    3.79
   0  -2   4  142.97    3.65
   0  -2  -4  147.92    3.65
   0   2  -4  135.65    3.12
   0  -2   4  154.95    3.77
   0  -2  -4  150.42    3.42
   0  -2  -4  147.32    3.80
   0  -2   4  146.26    3.74
   0  -2  -4  152.19    3.77
   0  -2   4  146.39    3.99
   0  -2  -4  144.46    3.79
   0  -2   4  143.95    3.69
   0  -2   4  142.95    3.90
   0  -2   4  149.88    3.71
   0  -2  -4  144.80    3.94
   0  -2   4  135.68    3.86
   0  -2   5  583.34   12.24
   0  -2   5  592.48   12.41
   0  -2   5  607.37   11.99
   0  -2  -5  613.14   12.36
   0  -2   5  617.41   12.04
   0  -2   5  613.46   12.03
   0  -2   5  606.59   11.94
   0  -2  -5  614.48   12.18
   0  -2  -5  605.44   11.83
   0   2  -5  589.77   11.52
   0  -2  -5  610.79   11.88
   0  -2   5  638.86   12.07
   0  -2   5  611.15   12.10
   0  -2   5  614.62   12.04
   0  -2   5  621.14   12.46
   0  -2  -5  611.86   12.01
   0  -2  -5  607.90   12.13
   0  -2   5  593.19   11.12
   0  -2  -6   22.14    1.27
   0  -2   6   20.16    1.09
   0  -2   6   22.96    1.43
   0  -2   6   21.45    1.25
   0  -2  -6   24.29    1.20
   0  -2   6   23.54    1.21
   0   2  -6   21.85    1.02
   0  -2  -6   22.78    1.04
   0  -2   6   23.06    1.16
   0  -2  -6   23.28    1.19
   0  -2   6   22.40    1.15
   0  -2   6   20.98    1.14
   0  -2   6   22.00    1.16
   0  -2   6   22.10    1.36
   0  -2  -6   23.14    1.24
   0  -2  -6   22.59    1.15
   0  -2   6   22.15    0.81
   0  -2   7  960.85   18.54
   0  -2  -7  939.91   17.99
   0  -2  -7  916.18   17.84
   0   2  -7  890.77   17.52
   0  -2   7  929.09   17.72
   0  -2  -7  907.87   17.30
   0  -2  -7  945.81   17.93
   0  -2   7  923.32   17.72
   0  -2  -7  951.19   17.91
   0  -2   7  959.79   18.34
   0  -2   7  921.08   17.75
   0  -2  -7  929.30   17.62
   0  -2   7  909.12   17.16
   0  -2   8  393.73    8.96
   0   2  -8  369.84    8.02
   0  -2  -8  378.19    8.36
   0  -2   8  387.88    8.06
   0  -2   8  383.34    8.10
   0  -2   8  387.77    8.07
   0  -2   8  388.42    8.55
   0  -2  -8  384.82    8.12
   0  -2  -8  394.02    8.42
   0  -2   8  370.45    7.70
   0  -2   9  508.00   10.98
   0  -2  -9  490.94   10.51
   0   2  -9  475.56   10.10
   0  -2  -9  494.19   10.50
   0  -2   9  481.86   10.46
   0  -2  -9  491.81   10.00
   0  -2   9  488.45    9.83
   0  -2  10    8.11    0.92
   0  -2 -10    8.72    0.70
   0  -2  10    8.83    0.90
   0  -2  10    9.04    0.79
   0  -2 -10    8.60    0.99
   0   2 -10    8.75    0.88
   0  -2  11  468.74   10.25
   0   2 -11  456.11   10.05
   0  -2 -11  479.29   10.61
   0  -2  11  469.17   10.16
   0  -2 -11  461.68    9.47
   0  -2  11  471.20    9.88
   0  -2  12  262.51    6.47
   0   2 -12  259.67    6.45
   0  -2 -12  244.43    6.73
   0  -2 -12  269.32    6.84
   0  -2  12  256.55    6.31
   0  -2  12  258.44    6.26
   0  -2  13  480.94   11.15
   0  -2  13  476.54   10.42
   0  -2 -13  459.96   10.93
   0   2 -13  493.68   10.71
   0  -2 -13  485.17   11.00
   0  -2  13  469.00   10.29
   0  -2  13  473.91   10.41
   0   2 -14   10.00    1.11
   0  -2 -14   10.44    1.24
   0  -2 -14   10.37    1.21
   0  -2  14    9.17    0.96
   0  -2  14   10.18    1.24
   0  -2  14    9.48    1.00
   0   2 -15  184.28    5.47
   0  -2 -15  176.56    5.65
   0  -2 -15  186.74    5.78
   0  -2  15  174.71    5.64
   0  -2  15  177.16    5.16
   0  -2 -16    3.05    0.80
   0   2 -16    2.24    0.72
   0  -2  16    2.67    0.78
   0  -2  16    1.62    0.57
   0  -2 -17   29.45    2.20
   0  -2  17   33.83    2.27
   0  -2  17   32.94    2.03
   0  -2 -17   28.60    2.21
   0  -2  18  264.64    7.71
   0   2 -18  264.61    7.60
   0  -2 -18  254.40    7.75
   0  -2  19  129.45    4.93
   0  -2  19  118.04    4.46
   0  -2 -19  126.78    5.12
   0   2 -19  123.22    4.82
   0  -2  20    4.98    0.93
   0  -2  20    6.33    1.13
   0  -2 -20    6.64    1.26
   0   2 -20    2.94    0.87
   0  -2  21    6.11    1.08
   0  -2  21    6.58    1.11
   0  -2  21    6.45    1.06
   0   2 -21    5.50    1.13
   0  -2  22   28.20    2.19
   0   2 -22   28.52    2.41
   0   2 -23  170.14    6.46
   0   2  24  244.40    8.49
   0   2 -24  247.27    8.29
   0   2  25  178.45    7.05
   0   2 -26   39.07    3.00
   0  -2 -26   36.87    2.95
   0   2  26   42.69    3.22
   0   2  27   47.66    3.43
   0   2 -28    7.20    1.33
   0  -2 -28    5.95    1.37
   0   2  28    6.43    1.36
   0   2 -29   47.34    3.19
   0  -2 -29   43.77    3.14
   0   2 -30    0.66    0.73
   0  -2 -30    1.10    0.82
   0   2  30    2.24    0.99
   0  -2 -31  286.21    8.66
   0   2 -31  291.07    8.64
   0   2  31  302.73    8.92
   0   2 -32   72.69    3.57
   0  -2 -32   71.21    3.58
   0   2  32   71.70    3.66
   0  -2 -32   66.43    4.07
   0   2  33  169.54    5.90
   0   2 -33  182.08    5.86
   0  -2 -33  180.94    5.88
   0   2  34    0.34    0.59
   0   2 -34    0.56    0.56
   0  -2 -34    0.25    0.53
   0   2  35    4.67    0.81
   0  -2 -35    3.77    0.68
   0   2 -35    3.81    0.75
   0  -2 -36    1.21    0.57
   0  -3   0    0.12    0.46
   0  -3   0    0.51    0.55
   0  -3   0    0.10    0.46
   0  -3   0    0.13    0.55
   0  -3   0   -0.06    0.60
   0  -3   0    0.43    0.46
   0  -3   0    0.31    0.51
   0  -3   0    0.23    0.56
   0  -3   0   -0.17    0.48
   0  -3   0    0.10    0.43
   0  -3   1   62.71    2.42
   0  -3  -1   64.67    2.82
   0  -3   1   65.02    2.52
   0  -3  -1   60.39    2.46
   0  -3   1   66.04    2.85
   0  -3  -1   66.37    2.32
   0  -3  -1   63.63    2.65
   0  -3   1   62.46    2.58
   0  -3  -1   62.55    2.51
   0  -3   1   62.23    2.66
   0  -3  -1   64.65    2.62
   0  -3  -1   61.96    2.33
   0  -3   1   62.10    2.38
   0  -3   1   63.20    2.51
   0  -3  -1   65.40    2.65
   0  -3   1   66.75    2.59
   0  -3  -1   63.31    2.28
   0  -3   1   64.08    2.62
   0  -3  -1   64.52    2.65
   0  -3   1   64.82    2.42
   0  -3  -1   66.85    2.66
   0  -3   1   62.98    2.42
   0  -3  -1   66.09    2.46
   0  -3  -2 1095.24   21.57
   0  -3   2 1084.45   20.95
   0  -3   2 1043.61   21.58
   0  -3   2 1043.72   20.92
   0  -3  -2 1087.29   21.04
   0  -3   2 1060.23   20.98
   0  -3  -2 1061.50   21.26
   0  -3   2 1032.50   21.00
   0  -3  -2 1088.09   21.02
   0  -3   2 1068.72   21.41
   0  -3  -2 1071.23   21.06
   0  -3  -2 1055.55   20.64
   0  -3   2 1077.49   20.96
   0  -3   2 1095.42   21.04
   0  -3  -2 1121.86   21.43
   0  -3  -2 1056.68   21.22
   0  -3   2 1051.55   21.08
   0  -3  -2 1065.74   20.44
   0  -3  -2 1046.10   21.18
   0  -3   2 1063.46   21.31
   0  -3  -2 1103.19   21.22
   0  -3  -2 1071.85   20.88
   0  -3   2 1078.54   20.85
   0  -3  -3    1.72    0.69
   0  -3   3    1.35    0.60
   0  -3   3    1.06    0.57
   0  -3   3    1.81    0.55
   0  -3  -3    1.91    0.64
   0  -3   3    1.35    0.52
   0  -3   3    1.33    0.53
   0  -3  -3    1.61    0.61
   0  -3   3    1.82    0.73
   0  -3  -3    1.97    0.58
   0  -3  -3    1.56    0.57
   0  -3  -3    1.43    0.51
   0  -3   3    0.88    0.45
   0  -3  -3    2.25    0.76
   0  -3   3    1.26    0.54
   0  -3  -3    1.48    0.44
   0  -3   3    2.03    0.63
   0  -3  -3    1.25    0.57
   0  -3  -3    1.94    0.58
   0  -3   3    1.22    0.64
   0  -3  -3    2.00    0.68
   0  -3   3    0.78    0.46
   0  -3   3    1.32    0.54
   0  -3  -4  430.52    8.41
   0  -3   4  455.50    9.98
   0  -3   4  469.87   10.07
   0  -3  -4  458.41   10.45
   0  -3   4  473.85   10.71
   0  -3  -4  465.37    9.97
   0  -3  -4  457.37   10.04
   0  -3   4  448.18    9.93
   0  -3  -4  506.12   10.81
   0  -3   4  481.63   10.09
   0  -3   4  455.65   10.05
   0  -3  -4  476.85    9.39
   0  -3  -4  453.69   10.37
   0  -3   4  472.81   10.54
   0  -3   4  464.14    9.98
   0  -3  -4  477.65   10.29
   0  -3  -4  482.88   10.19
   0  -3  -4  466.26   10.45
   0  -3   4  464.24   10.46
   0  -3   4  452.03   10.18
   0  -3   4  444.65    9.91
   0   3  -5   86.74    2.11
   0  -3   5   92.73    3.11
   0  -3  -5   86.83    2.16
   0  -3  -5   90.42    3.40
   0   3  -5   85.90    2.23
   0  -3   5   91.76    3.10
   0  -3  -5   86.83    2.97
   0  -3   5   94.15    3.54
   0  -3  -5   93.14    3.17
   0  -3   5   94.51    3.04
   0  -3   5   98.58    3.18
   0  -3  -5   99.58    3.69
   0  -3  -5   87.47    3.36
   0  -3   5   94.04    3.19
   0  -3   5   89.90    3.04
   0  -3  -5   90.02    3.09
   0  -3  -5   89.67    3.24
   0  -3   5   92.82    3.45
   0  -3   5   90.70    3.08
   0  -3   5   83.19    3.23
   0  -3  -5   89.89    3.37
   0  -3   6    0.81    0.46
   0  -3   6    0.94    0.48
   0  -3  -6    1.91    0.51
   0   3  -6    1.26    0.34
   0  -3   6    3.53    0.88
   0  -3   6    0.78    0.46
   0  -3   6    1.05    0.52
   0  -3  -6    1.34    0.77
   0  -3   6    2.15    0.60
   0  -3  -6    2.91    0.74
   0  -3  -6    1.91    0.57
   0  -3   6    1.07    0.65
   0  -3   6    1.33    0.54
   0  -3  -6    1.11    0.59
   0  -3  -6    1.18    0.60
   0  -3   6    1.51    0.53
   0  -3   7  187.49    5.04
   0   3  -7  173.73    4.24
   0  -3   7  178.06    5.42
   0  -3  -7  188.89    4.76
   0  -3   7  183.59    4.87
   0  -3  -7  195.29    5.93
   0  -3   7  186.73    4.93
   0  -3  -7  186.09    4.68
   0  -3   7  181.13    4.95
   0  -3   7  184.01    4.97
   0  -3   7  193.38    5.61
   0  -3  -7  187.55    5.21
   0  -3  -7  185.96    4.96
   0  -3   7  183.79    5.01
   0   3  -8  115.65    3.23
   0  -3  -8  123.77    3.49
   0  -3   8  125.46    3.75
   0  -3   8  125.25    4.27
   0  -3  -8  124.03    3.69
   0  -3   8  122.74    3.75
   0  -3   8  126.62    4.33
   0  -3  -8  125.07    3.71
   0  -3  -8  123.50    3.91
   0  -3   8  123.22    3.77
   0  -3   8  122.86    4.37
   0  -3   8  118.69    3.80
   0  -3   9    3.46    0.61
   0  -3   9    2.71    0.73
   0   3  -9    3.54    0.57
   0  -3  -9    4.09    0.71
   0  -3   9    3.29    0.62
   0  -3  -9    2.62    0.55
   0  -3   9    3.02    0.60
   0  -3  -9    3.08    0.66
   0  -3   9    2.94    0.87
   0  -3   9    4.19    0.71
   0   3 -10  513.40   10.80
   0  -3  10  537.74   11.95
   0  -3  10  497.28   11.00
   0  -3  10  497.85   11.02
   0  -3  10  512.59   11.15
   0  -3  10  525.96   11.86
   0  -3 -10  521.84   11.18
   0  -3  10  532.98   12.44
   0  -3  10  533.80   11.37
   0   3 -11  188.19    5.05
   0  -3 -11  203.34    5.62
   0  -3 -11  195.30    5.18
   0  -3  11  187.18    5.67
   0  -3  11  196.29    5.81
   0  -3  11  190.01    5.27
   0  -3  11  194.29    6.14
   0  -3  12   33.64    2.13
   0  -3  12   35.18    2.11
   0   3 -12   35.99    1.86
   0  -3  12   31.64    2.24
   0   3 -13   29.72    1.78
   0  -3  13   32.75    2.07
   0  -3  13   33.19    2.34
   0   3 -14  797.67   16.82
   0  -3  14  804.72   17.99
   0  -3  14  822.35   17.34
   0  -3  15    5.01    1.06
   0  -3  16  294.01    8.68
   0  -3  17    2.85    0.96
   0  -3  18  296.47    8.95
   0  -3  19  189.95    6.79
   0  -3  19  190.19    6.72
   0  -3  20  210.91    7.33
   0  -3  20  208.04    7.19
   0  -3  21   20.85    2.15
   0  -3  21   20.18    2.12
   0  -3  22  812.32   19.12
   0   3  22  832.17   19.68
   0  -3  22  837.38   19.20
   0   3  23   10.37    1.70
   0  -3  23    9.84    1.47
   0  -3  23    7.50    1.41
   0   3 -23    7.38    1.33
   0  -3 -23    9.39    1.51
   0   3 -24   20.63    2.08
   0  -3 -24   21.14    2.18
   0   3  24   21.13    2.29
   0   3 -25    0.14    0.70
   0  -3 -25    0.15    0.68
   0   3  25    0.16    0.77
   0   3  26   12.47    1.82
   0   3 -27   32.00    2.53
   0  -3 -27   28.09    2.44
   0  -3 -27   25.95    3.10
   0   3  27   26.77    2.58
   0  -3 -28  100.07    4.62
   0   3 -28  102.21    4.57
   0  -3 -28  104.01    5.87
   0  -3 -29   21.45    2.30
   0  -3 -29   16.42    2.39
   0  -3 -29   19.37    1.90
   0   3 -29   18.17    1.79
   0   3  29   19.72    2.05
   0  -3 -30   56.93    3.53
   0  -3 -30   58.75    3.99
   0   3 -30   55.58    3.04
   0  -3 -30   54.56    3.09
   0   3  30   58.54    3.40
   0  -3 -31    4.84    1.07
   0   3 -31    5.59    0.99
   0  -3 -31    3.33    1.20
   0   3  31    4.66    1.07
   0  -3 -32    3.38    1.01
   0   3  32    1.60    0.79
   0  -3 -33    7.51    1.23
   0   3  33    9.11    1.16
   0  -3 -34   34.09    2.26
   0   3  34   44.12    2.22
   0  -3 -35    2.07    0.61
   0  -4   0  517.96   11.76
   0  -4   0  501.25   11.93
   0  -4   0  501.30   11.97
   0  -4   0  510.58   11.74
   0  -4   0  513.52   11.46
   0  -4   0  531.53   12.01
   0  -4   0  500.68   11.29
   0  -4   0  527.00   12.08
   0  -4   0  521.16   12.06
   0  -4   0  523.14   11.62
   0  -4  -1  266.24    7.12
   0  -4   1  255.03    6.99
   0  -4   1  258.53    6.83
   0  -4   1  256.40    7.09
   0  -4  -1  265.00    7.32
   0  -4   1  257.05    7.17
   0  -4   1  260.19    7.02
   0  -4   1  262.17    6.87
   0  -4  -1  274.98    7.18
   0  -4  -1  262.09    6.78
   0  -4   1  258.21    7.39
   0  -4  -1  254.21    7.19
   0  -4  -1  284.66    7.50
   0  -4   1  271.84    7.22
   0  -4   1  259.58    7.22
   0  -4  -1  268.85    6.65
   0  -4  -1  266.81    7.41
   0  -4   1  261.29    6.82
   0  -4  -1  264.68    7.30
   0  -4   1  258.68    7.35
   0  -4   1  262.33    6.93
   0  -4  -1  264.47    6.93
   0  -4   2 1295.07   25.80
   0  -4   2 1280.82   25.65
   0  -4   2 1237.01   25.77
   0  -4   2 1305.40   25.95
   0  -4  -2 1264.13   26.15
   0  -4   2 1258.25   25.75
   0  -4  -2 1293.29   25.96
   0  -4   2 1278.52   26.40
   0  -4   2 1307.16   25.65
   0  -4  -2 1291.15   25.88
   0  -4  -2 1284.65   25.39
   0  -4  -2 1378.51   26.49
   0  -4  -2 1291.12   25.91
   0  -4   2 1397.02   26.16
   0  -4  -2 1291.85   25.12
   0  -4   2 1291.67   25.65
   0  -4   2 1314.49   26.06
   0  -4  -2 1303.90   26.36
   0  -4  -2 1306.47   26.10
   0  -4   2 1290.11   26.26
   0  -4   2 1295.50   25.81
   0  -4   2 1321.83   25.73
   0  -4   3    1.99    0.75
   0  -4   3    2.27    0.72
   0  -4   3    1.90    0.67
   0  -4  -3    2.08    0.77
   0  -4   3    2.12    0.68
   0  -4  -3    2.17    0.78
   0  -4   3    2.05    0.72
   0  -4   3    1.02    0.65
   0  -4  -3    0.65    0.60
   0  -4   3    1.63    0.84
   0  -4   3    1.91    0.73
   0  -4  -3    0.88    0.80
   0  -4   3    2.04    0.81
   0  -4   3    2.45    0.71
   0  -4  -3    1.70    0.73
   0  -4  -3    2.28    0.63
   0  -4  -3    1.28    0.65
   0  -4   3    1.24    0.74
   0  -4   3    2.60    0.76
   0  -4   3    2.06    0.75
   0  -4   4  268.41    7.31
   0  -4   4  263.76    7.14
   0  -4  -4  258.61    7.58
   0  -4   4  255.73    7.16
   0  -4  -4  269.98    7.25
   0  -4  -4  264.00    7.13
   0  -4   4  262.91    7.02
   0  -4   4  280.04    7.97
   0  -4   4  264.89    7.17
   0  -4  -4  289.41    7.98
   0  -4   4  276.74    7.22
   0  -4  -4  270.76    7.68
   0  -4   4  276.26    7.37
   0  -4   4  270.68    7.29
   0  -4  -4  270.17    7.28
   0  -4   4  263.60    7.08
   0  -4   4  268.49    7.16
   0  -4   5  258.28    7.37
   0  -4   5  266.54    7.12
   0  -4   5  253.68    7.08
   0  -4  -5  258.11    7.61
   0  -4  -5  266.50    7.02
   0  -4   5  248.99    7.03
   0  -4   5  267.97    6.95
   0  -4   5  269.64    7.10
   0  -4  -5  258.96    7.58
   0  -4   5  257.81    7.12
   0  -4   5  263.58    7.36
   0  -4  -5  266.12    7.19
   0  -4   5  265.75    7.17
   0  -4   6  120.24    4.30
   0  -4   6  133.17    4.79
   0  -4  -6  128.66    4.22
   0  -4   6  119.87    4.11
   0  -4   6  121.12    4.33
   0  -4   6  126.74    4.35
   0  -4  -6  123.22    4.79
   0  -4   6  129.53    4.30
   0  -4  -6  130.74    5.08
   0  -4  -6  126.92    4.35
   0  -4   6  125.94    4.46
   0  -4   7  609.54   14.33
   0  -4   7  624.85   13.82
   0  -4   7  613.37   13.80
   0  -4  -7  613.05   13.40
   0  -4   7  615.83   13.44
   0  -4   7  603.77   13.66
   0  -4  -7  636.14   14.74
   0  -4  -7  651.20   15.07
   0  -4   7  605.41   13.49
   0  -4  -7  627.78   13.71
   0  -4   7  641.86   14.14
   0  -4   8  180.55    5.69
   0  -4   8  185.54    5.41
   0  -4  -8  194.73    6.64
   0  -4  -8  184.87    5.49
   0  -4   8  185.03    5.70
   0  -4   8  187.31    6.24
   0  -4   9    2.74    0.80
   0  -4  -9    3.98    1.13
   0  -4  -9    3.15    0.93
   0  -4   9    3.49    0.71
   0  -4   9    3.52    1.04
   0  -4   9    2.90    0.77
   0  -4 -10   58.24    3.38
   0  -4  10   51.24    2.56
   0  -4  10   53.81    2.64
   0  -4 -10   61.71    3.56
   0  -4  10   53.88    3.03
   0  -4  10   52.00    2.71
   0  -4  10   56.85    3.33
   0  -4  10   51.32    2.66
   0  -4 -11  160.50    6.07
   0  -4  11  139.80    4.76
   0  -4 -11  158.24    6.25
   0  -4  11  149.33    5.46
   0  -4  11  151.94    5.82
   0  -4  12   48.80    2.90
   0  -4 -12   55.18    3.61
   0  -4 -12   50.11    3.32
   0  -4  12   47.14    2.85
   0  -4  12   46.34    3.12
   0  -4  13  490.40   12.00
   0  -4 -13  479.42   13.35
   0  -4 -13  465.54   12.92
   0  -4  13  446.47   12.28
   0  -4  13  467.00   11.76
   0  -4  13  461.67   12.42
   0  -4  14    3.28    0.92
   0  -4 -14    2.52    1.27
   0  -4 -14    3.78    1.15
   0  -4  14    3.05    1.01
   0  -4  14    2.61    0.77
   0  -4  14    2.84    1.01
   0  -4 -15   63.56    4.21
   0  -4  15   65.57    3.73
   0  -4 -15   62.81    4.44
   0  -4  15   64.50    3.73
   0  -4  15   65.13    3.40
   0  -4  16    6.72    1.32
   0  -4 -16    5.14    1.50
   0  -4 -16    4.94    1.65
   0  -4  16    6.85    1.42
   0  -4  16    5.45    1.06
   0  -4  17   84.64    4.45
   0  -4 -17   94.07    5.77
   0  -4  17   84.53    4.43
   0  -4 -17   86.80    5.88
   0  -4  18   10.39    1.65
   0  -4  18   11.84    1.68
   0  -4 -18   11.54    2.27
   0  -4 -18   12.08    2.55
   0  -4 -19  327.87   11.72
   0  -4  19  325.69    9.99
   0  -4 -19  307.59   11.99
   0  -4  19  319.04    9.95
   0   4  19  313.85    9.50
   0  -4  20  285.54    9.16
   0  -4 -20  275.75   10.34
   0  -4 -20  274.04   11.01
   0  -4  20  266.60    8.97
   0   4  20  271.00    8.70
   0  -4  21   14.18    1.87
   0  -4 -21   10.03    2.16
   0  -4 -21   12.64    2.39
   0  -4  21   14.81    2.00
   0   4  21   12.41    1.69
   0  -4  22    2.54    1.00
   0  -4 -22    2.04    1.06
   0  -4 -22    0.49    1.36
   0  -4  22    1.07    0.85
   0   4  22    2.24    1.02
   0   4  23   14.08    1.88
   0  -4 -23   16.98    2.69
   0  -4  23   15.30    1.89
   0  -4 -23   18.16    2.42
   0   4  24   34.27    2.82
   0  -4  24   36.25    2.77
   0  -4 -24   29.42    3.02
   0   4  25  131.45    5.64
   0  -4 -25  118.80    6.60
   0  -4 -25  122.64    6.10
   0  -4 -26   65.77    4.72
   0   4  27   66.12    3.76
   0  -4 -27   71.81    4.73
   0  -4 -27   65.23    4.12
   0  -4 -28   25.82    2.74
   0  -4 -28   25.60    2.70
   0   4  28   26.58    2.27
   0  -4 -28   29.23    2.63
   0  -4 -29   25.94    2.66
   0  -4 -29   33.24    2.92
   0   4  29   33.08    2.41
   0  -4 -29   34.53    2.65
   0  -4 -30   17.00    2.00
   0  -4 -30   21.89    2.21
   0   4  30   19.88    1.76
   0  -4 -30   18.54    1.81
   0  -4 -31   56.20    3.14
   0  -4 -31   59.08    3.44
   0   4  31   66.07    3.04
   0  -4 -32   35.59    2.40
   0   4  32   39.91    2.14
   0  -4 -33   42.57    2.34
   0  -5   0    0.23    0.52
   0  -5   0    0.42    0.58
   0  -5   0    0.47    0.72
   0  -5   0    0.92    0.63
   0  -5   0    0.12    0.65
   0  -5   0    0.44    0.51
   0  -5   0    0.24    0.67
   0  -5   0   -0.23    0.62
   0  -5   0   -0.11    0.55
   0  -5   0   -0.22    0.59
   0  -5  -1   46.93    2.85
   0  -5   1   41.97    2.62
   0  -5   1   43.75    2.73
   0  -5  -1   41.39    2.72
   0  -5  -1   42.75    2.46
   0  -5   1   41.42    2.82
   0  -5  -1   43.51    2.66
   0  -5   1   44.16    2.53
   0  -5  -1   41.06    2.72
   0  -5   1   45.75    2.70
   0  -5  -1   47.51    2.92
   0  -5   1   41.34    2.58
   0  -5   1   48.10    2.87
   0  -5   1   41.97    2.46
   0  -5  -1   47.40    2.97
   0  -5   1   42.05    2.77
   0  -5   1   48.32    2.80
   0  -5   1   40.78    2.75
   0  -5  -1   42.25    2.73
   0  -5   1   45.19    2.59
   0  -5   2  292.95    8.40
   0  -5  -2  289.16    8.70
   0  -5   2  296.12    8.56
   0  -5  -2  297.02    8.55
   0  -5   2  295.91    8.36
   0  -5   2  302.88    8.24
   0  -5   2  300.36    9.00
   0  -5   2  286.66    8.26
   0  -5  -2  319.19    8.99
   0  -5   2  315.51    8.59
   0  -5  -2  317.85    9.07
   0  -5   2  291.66    8.67
   0  -5   2  297.50    8.21
   0  -5   2  285.55    8.70
   0  -5   2  296.77    8.44
   0  -5  -2  311.29    8.72
   0  -5   2  309.58    8.38
   0  -5   3  408.80   10.66
   0  -5   3  406.63   10.68
   0  -5   3  402.92   10.71
   0  -5  -3  415.88   11.18
   0  -5   3  403.20   10.49
   0  -5   3  414.51   10.69
   0  -5  -3  424.49   10.87
   0  -5   3  426.19   11.51
   0  -5   3  423.60   10.62
   0  -5  -3  451.45   11.57
   0  -5   3  448.95   10.88
   0  -5  -3  415.89   11.31
   0  -5   3  427.89   10.97
   0  -5   3  411.47   10.59
   0  -5  -3  421.62   10.97
   0  -5   3  412.09   10.66
   0  -5   3  424.31   11.30
   0  -5   3  430.53   10.71
   0  -5   4  147.36    5.43
   0  -5   4  144.42    5.28
   0  -5   4  139.60    5.18
   0  -5   4  150.24    5.40
   0  -5  -4  146.33    5.75
   0  -5  -4  150.85    5.35
   0  -5   4  150.07    6.03
   0  -5   4  146.32    5.29
   0  -5   4  143.01    5.26
   0  -5   4  154.27    5.27
   0  -5  -4  162.04    6.04
   0  -5   4  152.49    5.36
   0  -5  -4  152.09    5.87
   0  -5   4  148.56    5.50
   0  -5   4  153.11    5.45
   0  -5   4  154.18    5.35
   0  -5   4  144.55    5.72
   0  -5  -4  137.90    5.31
   0  -5   4  154.73    5.35
   0  -5   5  100.61    4.31
   0  -5   5  104.65    4.47
   0  -5   5   99.99    4.21
   0  -5   5  103.13    4.31
   0  -5  -5  106.20    4.83
   0  -5   5  109.51    5.07
   0  -5  -5  106.07    4.30
   0  -5   5  103.51    4.15
   0  -5   5   96.38    4.24
   0  -5   5  107.09    4.41
   0  -5  -5  112.66    5.01
   0  -5   5  113.41    4.34
   0  -5   5  107.66    4.48
   0  -5   5  109.86    4.55
   0  -5  -5  105.94    4.80
   0  -5   5  105.23    4.27
   0  -5   5  113.96    5.00
   0  -5  -5  107.66    4.45
   0  -5   5  105.05    4.34
   0  -5   6    3.62    1.03
   0  -5   6    2.65    0.82
   0  -5  -6    3.45    1.01
   0  -5   6    3.58    0.87
   0  -5  -6    2.22    0.76
   0  -5   6    2.93    1.03
   0  -5   6    4.59    1.05
   0  -5   6    2.60    0.80
   0  -5   6    2.99    0.86
   0  -5  -6    3.13    1.11
   0  -5   6    2.49    0.83
   0  -5  -6    1.76    0.89
   0  -5  -6    3.63    1.06
   0  -5   6    4.68    1.16
   0  -5   6    3.03    0.90
   0  -5   6    4.80    1.16
   0  -5  -6    2.57    0.78
   0  -5   6    2.44    0.83
   0  -5   6    2.60    0.82
   0  -5   7  228.16    7.21
   0  -5   7  230.92    7.58
   0  -5   7  232.92    7.10
   0  -5  -7  227.99    7.86
   0  -5   7  221.63    6.70
   0  -5   7  236.81    7.47
   0  -5   7  227.64    7.77
   0  -5   7  230.01    7.23
   0  -5  -7  255.66    8.26
   0  -5   7  233.89    6.84
   0  -5  -7  233.01    7.95
   0  -5  -7  220.63    7.71
   0  -5   7  233.95    7.60
   0  -5   7  217.24    6.95
   0  -5  -7  222.91    6.93
   0  -5   7  235.16    7.90
   0  -5   7  225.52    6.87
   0  -5   7  224.07    7.10
   0  -5   8   45.16    2.79
   0  -5   8   36.18    2.77
   0  -5  -8   44.04    3.17
   0  -5   8   38.05    2.49
   0  -5   8   45.47    3.10
   0  -5   8   43.20    2.74
   0  -5   8   40.48    2.44
   0  -5  -8   46.15    3.34
   0  -5   8   40.38    2.88
   0  -5  -8   43.26    3.11
   0  -5  -8   41.21    3.00
   0  -5   8   40.16    2.56
   0  -5  -8   40.19    2.50
   0  -5   8   42.63    3.02
   0  -5   8   37.61    2.43
   0  -5   8   41.56    2.70
   0  -5   9  290.78    8.60
   0  -5   9  327.60    9.76
   0  -5  -9  315.57    9.94
   0  -5   9  319.75    8.50
   0  -5   9  323.21    9.53
   0  -5   9  285.03    8.53
   0  -5  -9  325.49   10.13
   0  -5   9  299.78    8.51
   0  -5   9  333.16    9.79
   0  -5  -9  332.81   10.10
   0  -5   9  302.88    8.52
   0  -5  -9  319.53    9.78
   0  -5   9  325.72    9.63
   0  -5   9  306.67    8.91
   0  -5  10   57.47    3.65
   0  -5 -10   50.22    3.53
   0  -5  10   47.39    2.70
   0  -5  10   54.90    3.42
   0  -5 -10   50.23    3.63
   0  -5  10   52.59    2.89
   0  -5  10   43.19    2.63
   0  -5 -10   48.50    3.41
   0  -5 -10   54.97    3.67
   0  -5  10   55.67    3.61
   0  -5  10   53.61    3.37
   0  -5  10   49.18    3.00
   0  -5  11  753.39   18.15
   0  -5 -11  716.56   18.19
   0  -5  11  727.47   17.45
   0  -5 -11  731.89   18.38
   0  -5  11  664.57   16.01
   0  -5 -11  754.53   18.43
   0  -5 -11  728.71   17.97
   0  -5  11  757.93   18.15
   0  -5  11  723.04   17.16
   0  -5  11  693.19   16.74
   0  -5  12   30.63    2.76
   0  -5 -12   25.51    2.73
   0  -5  12   25.81    2.38
   0  -5 -12   31.45    3.07
   0  -5 -12   25.56    2.48
   0  -5 -12   23.47    2.58
   0  -5  12   26.01    2.58
   0  -5  12   26.23    2.35
   0  -5  12   24.17    2.24
   0  -5  13  202.87    7.54
   0  -5 -13  203.31    8.19
   0  -5  13  197.76    7.05
   0  -5 -13  190.10    8.00
   0  -5  13  194.43    7.44
   0  -5 -13  195.07    7.92
   0  -5 -13  183.93    7.12
   0  -5  13  204.78    7.06
   0  -5  13  194.75    7.05
   0  -5  14    0.16    0.72
   0  -5 -14    0.40    0.97
   0  -5  14    0.28    0.70
   0  -5 -14    0.21    1.10
   0  -5  14    0.16    0.84
   0  -5 -14    0.39    0.84
   0  -5 -14    0.87    0.72
   0  -5  14   -0.13    0.61
   0  -5  14    0.15    0.93
   0  -5 -15   41.97    3.75
   0  -5  15   39.21    2.88
   0  -5 -15   40.04    3.73
   0  -5 -15   36.53    3.42
   0  -5  15   39.18    3.12
   0  -5 -15   33.14    2.69
   0  -5  15   44.29    3.25
   0  -5  15   37.42    3.09
   0  -5  16   96.35    4.48
   0  -5 -16   90.92    5.73
   0  -5  16   79.44    4.50
   0  -5 -16   83.46    5.65
   0  -5  16   90.18    4.78
   0  -5 -16   86.82    5.62
   0  -5  17  436.75   12.56
   0  -5 -17  462.25   15.10
   0  -5 -17  445.75   15.04
   0  -5  17  459.23   12.81
   0  -5 -17  411.99   14.60
   0  -5 -18   10.68    2.21
   0  -5  18   11.03    1.79
   0  -5 -18    8.46    2.34
   0  -5  18    8.16    1.55
   0  -5 -18   12.74    2.56
   0  -5 -19   14.74    2.99
   0  -5 -19    9.55    2.35
   0  -5  19   13.55    1.96
   0  -5 -19   14.92    2.48
   0  -5 -20   19.23    3.06
   0  -5 -20   17.98    2.89
   0  -5  20   20.28    2.24
   0  -5 -20   19.33    2.64
   0  -5 -21   20.43    3.07
   0  -5  21   21.46    2.28
   0  -5 -21   22.55    2.76
   0  -5 -22   65.19    4.91
   0  -5 -22   61.96    4.42
   0  -5  22   66.82    3.88
   0  -5 -23  120.59    6.51
   0  -5 -23  117.18    6.46
   0   5  24   -0.11    0.53
   0  -5 -24    0.62    0.99
   0  -5  24    0.51    0.67
   0  -5 -24    0.18    0.80
   0   5  25   15.94    1.70
   0  -5 -25   16.23    2.31
   0  -5  25   18.80    1.87
   0  -5 -25   15.12    2.01
   0  -5 -26    6.30    1.54
   0  -5 -26    7.96    1.58
   0   5  26    4.62    0.95
   0  -5 -26    8.09    1.45
   0  -5 -27   22.96    2.42
   0  -5 -27   21.21    2.32
   0   5  27   24.31    1.88
   0  -5 -27   25.53    2.32
   0  -5 -28   14.89    1.80
   0  -5 -28   11.59    1.68
   0   5  28   12.58    1.28
   0  -5 -28   11.91    1.66
   0  -5 -29   98.66    4.31
   0  -5 -29  108.65    4.73
   0   5  29  113.16    3.79
   0  -5 -30    3.61    0.93
   0  -5 -31    5.46    0.91
   0  -6   0  840.15   19.80
   0  -6   0  850.96   20.06
   0  -6   0  905.55   20.01
   0  -6   0  889.75   20.27
   0  -6   0  877.60   19.81
   0  -6   0  833.63   19.82
   0  -6   0  821.22   19.53
   0  -6   1    0.14    0.75
   0  -6  -1    0.72    0.82
   0  -6   1    1.97    0.93
   0  -6   1    0.23    0.68
   0  -6  -1    1.27    0.81
   0  -6   1    0.15    0.89
   0  -6   1    0.94    0.97
   0  -6  -1    0.15    0.99
   0  -6   1    0.67    0.71
   0  -6   1    1.04    0.89
   0  -6  -1    1.08    0.94
   0  -6  -1    0.99    0.80
   0  -6   1    1.02    0.83
   0  -6   1    0.68    0.78
   0  -6  -1    0.70    0.72
   0  -6   1    0.13    0.73
   0  -6  -1    1.12    0.74
   0  -6   2  125.92    5.39
   0  -6  -2  129.57    5.64
   0  -6   2  135.63    5.93
   0  -6  -2  133.97    5.55
   0  -6   2  127.72    5.11
   0  -6   2  128.85    5.26
   0  -6   2  142.03    5.61
   0  -6  -2  143.48    5.94
   0  -6  -2  136.64    5.93
   0  -6   2  134.35    5.24
   0  -6   2  126.33    5.62
   0  -6  -2  124.62    5.41
   0  -6  -2  132.71    5.55
   0  -6   2  128.65    5.64
   0  -6   2  141.76    5.58
   0  -6  -2  125.35    5.51
   0  -6   2  127.72    5.35
   0  -6  -3    8.06    1.50
   0  -6   3    7.03    1.29
   0  -6   3    8.53    1.36
   0  -6   3    9.40    1.69
   0  -6   3   10.61    1.45
   0  -6  -3    9.96    1.73
   0  -6   3    8.93    1.48
   0  -6  -3    9.83    1.63
   0  -6   3   10.47    1.62
   0  -6   3    9.72    1.42
   0  -6   3    8.77    1.48
   0  -6   3   10.13    1.64
   0  -6  -3    7.69    1.39
   0  -6  -3    7.66    1.37
   0  -6  -3    9.41    1.61
   0  -6   3    8.80    1.40
   0  -6  -4  122.78    5.56
   0  -6   4  119.95    5.15
   0  -6   4  127.39    5.14
   0  -6   4  117.87    4.91
   0  -6   4  117.32    5.73
   0  -6   4  125.78    5.10
   0  -6  -4  131.10    5.76
   0  -6   4  116.75    5.07
   0  -6   4  129.91    5.39
   0  -6  -4  114.50    5.46
   0  -6  -4  123.48    5.26
   0  -6  -4  126.10    5.43
   0  -6   4  125.94    5.70
   0  -6   4  115.49    5.04
   0  -6  -4  116.27    5.42
   0  -6   4  113.28    4.93
   0  -6   5  118.46    5.07
   0  -6  -5  118.69    5.55
   0  -6   5  124.06    5.14
   0  -6   5  126.59    5.96
   0  -6   5  112.68    4.76
   0  -6   5  117.02    4.89
   0  -6  -5  118.26    5.56
   0  -6  -5  112.47    5.46
   0  -6   5  115.24    5.06
   0  -6   5  109.99    4.99
   0  -6   5  113.48    4.94
   0  -6  -5  118.85    5.07
   0  -6   5  113.90    5.50
   0  -6  -5  116.68    5.24
   0  -6  -5  111.40    5.35
   0  -6   6  195.83    6.91
   0  -6  -6  189.21    7.47
   0  -6   6  194.37    6.58
   0  -6   6  189.92    7.63
   0  -6   6  204.38    7.07
   0  -6  -6  202.32    7.74
   0  -6   6  204.21    6.68
   0  -6  -6  196.30    7.56
   0  -6   6  201.34    6.98
   0  -6   6  196.55    7.09
   0  -6   6  213.43    7.92
   0  -6  -6  203.03    6.94
   0  -6   6  194.44    6.78
   0  -6   6  202.68    6.91
   0  -6  -7   73.47    4.44
   0  -6   7   72.92    3.88
   0  -6   7   83.23    4.59
   0  -6   7   74.51    3.74
   0  -6   7   84.52    4.28
   0  -6  -7   79.41    4.64
   0  -6  -7   78.83    4.59
   0  -6   7   74.13    4.15
   0  -6   7   80.20    4.02
   0  -6   7   69.82    3.73
   0  -6   7   84.84    4.66
   0  -6   7   72.12    3.86
   0  -6  -8  205.21    8.07
   0  -6   8  209.83    7.79
   0  -6   8  219.57    7.60
   0  -6   8  211.00    6.89
   0  -6  -8  220.86    8.32
   0  -6  -8  199.69    7.93
   0  -6   8  209.13    7.04
   0  -6   8  209.71    7.05
   0  -6   8  218.37    7.73
   0  -6   8  222.47    8.06
   0  -6   8  206.33    7.19
   0  -6  -9    6.85    1.53
   0  -6   9    5.34    1.28
   0  -6   9    5.63    1.12
   0  -6   9    5.25    1.32
   0  -6  -9    7.35    1.69
   0  -6   9    5.14    1.10
   0  -6  -9    3.78    1.23
   0  -6   9    6.78    1.48
   0  -6   9    5.35    1.29
   0  -6   9    4.07    1.03
   0  -6   9    5.21    1.16
   0  -6 -10   80.26    4.84
   0  -6  10   72.86    4.28
   0  -6  10   70.70    3.58
   0  -6  10   83.07    4.47
   0  -6 -10   84.00    4.97
   0  -6  10   71.17    3.70
   0  -6 -10   73.58    4.60
   0  -6  10   74.99    4.45
   0  -6  10   74.19    4.25
   0  -6  10   68.76    3.88
   0  -6 -11   11.44    1.96
   0  -6  11   15.19    1.99
   0  -6  11   14.80    1.93
   0  -6 -11   11.11    1.95
   0  -6  11   12.63    2.00
   0  -6 -11   10.68    1.74
   0  -6  11   12.14    1.78
   0  -6  11   10.84    1.59
   0  -6 -12    1.42    1.13
   0  -6  12    0.77    0.80
   0  -6  12    1.62    0.95
   0  -6 -12    1.61    1.33
   0  -6  12    1.43    0.95
   0  -6 -12    3.36    1.14
   0  -6  12    2.13    0.91
   0  -6  12    1.18    0.82
   0  -6  13    2.34    1.10
   0  -6 -13    1.89    1.30
   0  -6  13    1.72    1.12
   0  -6 -13    3.49    1.10
   0  -6  13    1.91    0.88
   0  -6 -13    2.10    1.34
   0  -6  14  267.46    9.21
   0  -6 -14  256.11    9.98
   0  -6  14  262.58    9.04
   0  -6 -14  242.92    8.44
   0  -6 -14  238.58   10.05
   0  -6  14  276.86    8.61
   0  -6 -14  257.60    9.94
   0  -6  15   20.14    2.27
   0  -6 -15   18.80    2.64
   0  -6 -15   16.96    2.77
   0  -6  15   16.29    2.27
   0  -6 -15   15.75    2.46
   0  -6 -16   24.75    3.20
   0  -6  16   21.09    2.34
   0  -6 -16   21.09    3.04
   0  -6 -16   25.42    3.17
   0  -6  16   29.55    3.00
   0  -6 -17   -0.27    1.18
   0  -6  17   -0.16    0.96
   0  -6 -17    0.83    1.22
   0  -6 -18  135.66    7.99
   0  -6 -18  149.10    7.80
   0  -6  18  138.66    5.97
   0  -6  19   -0.30    0.87
   0  -6 -19    0.91    1.13
   0  -6 -19    0.31    1.34
   0  -6 -19    0.72    1.28
   0  -6 -20  226.43    9.87
   0  -6 -20  199.90    8.72
   0  -6 -21    3.38    1.46
   0  -6 -21    3.42    1.29
   0  -6  21    4.29    1.19
   0  -6  22   35.63    2.65
   0  -6 -22   32.16    3.06
   0  -6 -22   28.09    2.95
   0  -6  22   33.89    2.84
   0  -6 -23    1.32    0.99
   0  -6 -23    4.15    1.25
   0  -6  23    2.57    0.98
   0  -6 -24  158.08    6.42
   0  -6 -24  144.62    6.30
   0  -6  24  151.39    5.73
   0  -6 -25    2.20    0.96
   0  -6 -25    2.62    1.00
   0  -6  25    2.09    0.82
   0  -6 -26  103.69    4.41
   0  -6 -26   92.51    4.38
   0  -6  26   92.57    3.84
   0  -6 -27   18.46    1.67
   0  -6  27   20.24    1.55
   0  -6 -27   20.73    1.88
   0  -6 -28   19.06    1.59
   0  -6 -29    0.18    0.43
   0  -7   0    0.15    0.69
   0  -7   0    0.29    0.69
   0  -7   0   -0.29    0.88
   0  -7   0    0.49    0.81
   0  -7   0    1.32    0.90
   0  -7   0   -0.15    0.72
   0  -7   0    0.15    0.70
   0  -7  -1   13.97    1.83
   0  -7   1   11.03    1.64
   0  -7  -1   11.30    1.63
   0  -7   1    9.59    1.49
   0  -7  -1   14.89    1.93
   0  -7   1   13.69    1.80
   0  -7   1   10.08    1.74
   0  -7  -1   11.69    1.82
   0  -7   1   12.50    1.71
   0  -7  -1   13.57    1.80
   0  -7   1    9.87    1.63
   0  -7  -1   12.65    1.77
   0  -7  -1   11.69    1.70
   0  -7   1    9.10    1.47
   0  -7  -2  127.14    5.71
   0  -7   2  127.87    5.54
   0  -7  -2  127.02    5.56
   0  -7   2  131.75    5.44
   0  -7  -2  131.57    5.79
   0  -7   2  127.23    5.44
   0  -7   2  127.85    5.73
   0  -7  -2  133.52    5.99
   0  -7   2  122.35    5.64
   0  -7   2  127.27    5.50
   0  -7  -2  114.73    5.29
   0  -7  -2  126.24    5.50
   0  -7   2  120.70    5.30
   0  -7  -2  124.63    5.64
   0  -7  -3  109.57    5.35
   0  -7   3  112.87    5.16
   0  -7   3  112.71    4.94
   0  -7   3  116.37    5.08
   0  -7  -3  115.77    5.46
   0  -7  -3  105.54    5.50
   0  -7   3  110.74    5.29
   0  -7  -3  107.82    5.11
   0  -7   3  115.17    5.17
   0  -7   3  115.83    5.51
   0  -7  -3  112.68    5.35
   0  -7  -4   -0.17    0.74
   0  -7   4    0.14    0.68
   0  -7   4    0.39    0.72
   0  -7   4    0.75    0.70
   0  -7  -4    0.33    0.89
   0  -7   4    0.30    0.71
   0  -7  -4   -0.17    0.99
   0  -7  -4    0.90    0.78
   0  -7   4    0.56    0.70
   0  -7   4    1.04    0.93
   0  -7  -4    0.16    0.85
   0  -7  -5   17.69    2.16
   0  -7   5   17.05    1.91
   0  -7   5   13.91    1.70
   0  -7  -5   19.86    2.33
   0  -7  -5   15.72    2.10
   0  -7   5   15.22    1.88
   0  -7   5   18.14    1.95
   0  -7  -5   14.51    1.86
   0  -7   5   18.66    2.29
   0  -7  -5   15.40    2.03
   0  -7  -6   26.08    2.69
   0  -7   6   26.41    2.27
   0  -7   6   29.92    2.48
   0  -7  -6   30.15    2.84
   0  -7  -6   30.19    2.86
   0  -7   6   26.29    2.36
   0  -7   6   26.36    2.35
   0  -7   6   31.23    2.94
   0  -7  -6   26.40    2.48
   0  -7  -6   30.89    2.83
   0  -7  -7  182.94    7.43
   0  -7   7  156.00    6.02
   0  -7   7  183.25    6.65
   0  -7  -7  185.79    7.42
   0  -7  -7  171.15    7.30
   0  -7   7  161.03    6.28
   0  -7  -7  173.71    6.79
   0  -7   7  182.70    7.33
   0  -7  -7  159.32    6.86
   0  -7  -8   71.34    4.45
   0  -7   8   64.50    3.51
   0  -7   8   65.06    3.98
   0  -7   8   64.17    3.78
   0  -7  -8   65.20    4.33
   0  -7   8   63.78    3.62
   0  -7  -8   69.34    4.44
   0  -7  -8   68.09    4.03
   0  -7   8   69.56    4.24
   0  -7  -8   65.15    4.17
   0  -7  -9   19.12    2.40
   0  -7   9   17.20    1.98
   0  -7  -9   17.98    2.34
   0  -7   9   20.70    2.32
   0  -7  -9   20.13    2.43
   0  -7  -9   19.24    2.19
   0  -7   9   19.77    2.23
   0  -7  -9   15.98    2.14
   0  -7 -10   86.15    5.08
   0  -7  10   98.78    5.16
   0  -7 -10   85.43    4.89
   0  -7  10   92.77    4.65
   0  -7 -10   89.70    4.87
   0  -7  10   93.66    4.76
   0  -7 -10   87.36    4.96
   0  -7 -11  141.83    6.65
   0  -7  11  155.62    6.64
   0  -7 -11  133.03    6.04
   0  -7  11  146.29    6.01
   0  -7  11  137.25    5.89
   0  -7 -11  148.84    6.41
   0  -7 -11  136.30    6.42
   0  -7 -12    2.15    1.15
   0  -7  12    2.54    1.06
   0  -7  12    1.61    1.09
   0  -7 -12    1.35    0.87
   0  -7 -12    2.67    1.05
   0  -7  12    2.52    0.95
   0  -7 -12    2.59    1.13
   0  -7  13   20.24    2.29
   0  -7 -13   19.68    2.51
   0  -7  13   19.60    2.15
   0  -7 -13   20.61    2.55
   0  -7 -14    2.45    1.23
   0  -7 -14    0.82    1.12
   0  -7 -15  139.54    6.96
   0  -7 -15  132.95    6.84
   0  -7  16  144.92    6.44
   0  -7 -16  122.57    6.75
   0  -7 -17   70.65    5.26
   0  -7  17   81.78    4.94
   0  -7 -17   66.25    4.72
   0  -7 -18   13.96    2.35
   0  -7  18   14.15    2.03
   0  -7 -18   12.67    2.07
   0  -7 -19    2.15    1.19
   0  -7  19    4.88    1.23
   0  -7 -19    5.71    1.40
   0  -7 -20    3.58    1.17
   0  -7  20    3.90    1.02
   0  -7 -20    2.88    1.15
   0  -7 -21  127.51    5.51
   0  -7  21  129.81    4.81
   0  -7 -21  124.31    5.27
   0  -7 -22   39.18    2.72
   0  -7 -22   38.40    2.64
   0  -7 -23    3.64    0.97
   0  -7 -23    4.62    1.01
   0  -7 -23    3.37    0.90
   0  -7 -24    3.15    0.86
   0  -7 -24    2.35    0.76
   0  -7 -24    3.40    0.81
   0  -7 -25    0.07    0.52
   0  -7 -25    0.36    0.50
   0  -8   0   22.16    2.07
   0  -8   0   25.67    2.30
   0  -8   0   26.33    2.22
   0  -8  -1  139.05    5.45
   0  -8   1  143.09    5.36
   0  -8   1  135.86    5.51
   0  -8  -1  132.97    5.62
   0  -8  -1  129.21    5.29
   0  -8   1  123.28    5.12
   0  -8  -2   26.84    2.34
   0  -8  -2   33.40    2.67
   0  -8   2   27.14    2.24
   0  -8  -2   26.65    2.27
   0  -8  -3   12.63    1.68
   0  -8  -3   15.59    1.87
   0  -8   3   15.65    1.69
   0  -8  -3   12.48    1.61
   0  -8  -4    2.01    0.90
   0  -8  -4    1.75    0.98
   0  -8  -4    1.19    0.85
   0  -8   4    1.70    0.77
   0  -8  -5  100.57    4.73
   0  -8  -6   23.92    2.31
   0  -8  -6   24.32    2.21
   0  -8  -6   21.55    2.19
   0  -8  -6   25.34    2.43
   0  -8  -7  105.43    4.89
   0  -8  -7  102.83    4.67
   0  -8  -7  101.21    4.82
   0  -8  -7   97.53    4.94
   0  -8  -8    2.55    0.99
   0  -8  -8    0.90    0.81
   0  -8  -8    2.66    0.93
   0  -8  -8    2.11    0.87
   0  -8  -9   25.35    2.43
   0  -8  -9   27.64    2.44
   0  -8  -9   27.73    2.40
   0  -8  -9   32.49    2.68
   0  -8  -9   28.52    2.44
   0  -8  -9   22.83    2.29
   0  -8 -10    0.61    0.81
   0  -8 -10    1.21    0.71
   0  -8 -10    1.85    1.04
   0  -8 -10    0.50    0.68
   0  -8 -10    0.85    0.78
   0  -8 -11   35.90    2.91
   0  -8 -11   34.78    2.41
   0  -8 -11   32.92    2.77
   0  -8 -11   32.99    2.43
   0  -8 -11   35.20    2.79
   0  -8 -12    1.23    0.80
   0  -8 -12    3.01    0.80
   0  -8 -12    3.11    1.14
   0  -8 -12    1.61    0.71
   0  -8 -12    1.85    0.90
   0  -8 -13   55.64    3.68
   0  -8 -13   57.13    3.64
   0  -8 -13   59.97    3.87
   0  -8 -13   54.89    2.78
   0  -8 -14    4.16    1.25
   0  -8 -14    3.51    1.23
   0  -8 -14    4.31    1.27
   0  -8 -15   58.83    3.90
   0  -8 -15   54.24    3.89
   0  -8 -15   47.68    3.44
   0  -8 -16   19.67    2.31
   0  -8 -16   21.10    2.31
   0  -8 -16   14.14    1.85
   0  -8 -17   33.47    2.67
   0  -8 -17   37.48    2.76
   0  -8 -17   32.14    2.42
   0  -8 -18   37.95    2.56
   0  -8 -18   44.47    2.73
   0  -8 -18   35.80    2.36
   0  -8 -19   75.28    3.33
   0  -8 -19   70.67    3.24
   0  -8 -19   71.12    3.12
   0  -8 -20    0.50    0.50
   0  -8 -20    0.29    0.48
   0  -8 -21    0.82    0.42
   0  -8 -21    0.40    0.41
   0  -8 -21    1.23    0.53
   0  -9   0   -0.08    0.47
   0  -9   1    8.74    1.07
   0  -9  -1    7.45    1.05
   0  -9  -2  119.42    4.26
   0  -9  -3    0.33    0.53
   0  -9  -4   45.25    2.46
   0  -9  -5   21.31    1.68
   0  -9  -6   -0.08    0.55
   0  -9  -6   -0.19    0.59
   0  -9  -7   -0.08    0.51
   0  -9  -7   -0.09    0.59
   0  -9  -7   -0.08    0.51
   0  -9  -8   37.78    2.25
   0  -9  -8   40.50    2.45
   0  -9  -8   39.31    2.31
   0  -9  -9    2.30    0.70
   0  -9  -9    1.43    0.69
   0  -9  -9    1.67    0.71
   0  -9 -10   66.21    3.05
   0  -9 -10   66.81    3.28
   0  -9 -10   58.25    2.98
   0  -9 -11    8.95    1.20
   0  -9 -11   10.80    1.39
   0  -9 -11    7.75    1.17
   0  -9 -12    0.17    0.58
   0  -9 -12    0.21    0.65
   0  -9 -12    0.49    0.60
   0  -9 -13   10.70    1.14
   0  -9 -13   11.37    1.26
   0  -9 -14   14.37    1.15
   0  -9 -14   15.07    1.26
   1   0   0   -0.07    0.21
  -1   0   0    0.27    0.21
   1   0  -1    5.81    0.45
  -1   0  -1    5.35    0.43
  -1   0  -1    5.89    0.45
  -1   0  -1    5.99    0.43
  -1   0  -2   73.60    1.88
  -1   0  -2   74.47    1.93
  -1   0  -2   72.52    1.89
   1   0   2   69.85    1.88
   1   0   3   34.57    1.16
  -1   0  -3   30.66    1.14
   1   0   3   31.87    1.02
  -1   0  -3   30.85    1.12
  -1   0   3   32.10    1.13
  -1   0  -4   68.94    1.52
  -1   0  -4   71.13    2.00
   1   0   4   71.87    1.82
  -1   0  -4   72.13    2.00
  -1   0   4   67.33    1.94
  -1   0  -5   76.89    2.16
   1   0   5   75.78    1.97
  -1   0  -5   71.25    1.54
  -1   0   5   75.15    2.13
  -1   0   6  533.83   10.37
  -1   0   6  530.91    9.76
  -1   0   6  521.86   10.32
  -1   0   7    4.04    0.39
  -1   0   7    3.92    0.56
  -1   0   7    3.75    0.55
   1   0  -7    4.00    0.58
  -1   0  -8 1874.15   34.24
  -1   0   8 1820.49   34.29
  -1   0   8 1863.68   33.52
   1   0  -8 1845.82   34.35
  -1   0   8 1828.99   34.29
   1   0  -9    2.85    0.70
  -1   0  -9    3.19    0.64
  -1   0   9    2.77    0.61
  -1   0   9    4.38    0.45
  -1   0   9    3.32    0.42
  -1   0   9    4.09    0.67
   1   0 -10  895.38   18.40
  -1   0 -10  934.90   18.41
  -1   0  10  916.08   18.41
  -1   0  10  940.41   17.49
  -1   0  10  954.39   17.49
  -1   0  10  931.77   18.50
   1   0 -11   47.68    2.20
  -1   0 -11   49.80    2.18
  -1   0  11   48.00    2.18
  -1   0  11   50.53    1.60
  -1   0  11   48.75    1.57
  -1   0  11   46.17    2.12
   1   0 -12  584.15   12.47
  -1   0 -12  579.79   12.32
  -1   0  12  568.27   11.17
  -1   0  12  567.66   12.37
  -1   0  12  563.09   11.14
  -1   0  12  558.26   12.29
   1   0 -13  251.62    6.77
  -1   0 -13  256.55    6.76
  -1   0  13  256.02    5.65
  -1   0  13  258.68    5.65
  -1   0  13  253.06    6.74
   1   0 -13  270.36    6.90
  -1   0 -14 1384.25   27.72
   1   0 -14 1401.67   27.85
  -1   0  14 1415.59   27.81
   1   0 -14 1446.65   27.84
  -1   0 -15   75.59    3.23
   1   0 -15   71.28    3.21
  -1   0  15   68.73    3.11
   1   0 -15   71.86    3.15
  -1   0 -16  759.29   16.36
   1   0 -16  746.89   16.46
   1   0 -16  735.19   16.28
   1   0 -17    5.66    1.05
   1   0 -18  106.83    4.50
  -1   0 -18  101.54    4.33
  -1   0  18  106.42    4.41
   1   0 -18  112.85    4.53
  -1   0  19    1.12    0.75
  -1   0 -19   -0.23    0.62
   1   0 -19    0.34    0.64
  -1   0  20    7.49    1.25
  -1   0 -20    6.22    1.23
   1   0 -20    6.46    1.20
  -1   0 -21   65.63    3.67
  -1   0  21   64.50    3.64
   1   0 -21   69.86    3.77
  -1   0 -22  879.98   20.42
  -1   0  22  905.57   20.45
   1   0 -22  891.37   20.42
  -1   0 -23   83.23    4.48
   1   0 -23   87.94    4.55
  -1   0 -23   83.59    4.40
  -1   0  23   96.28    4.68
  -1   0  24    0.60    0.96
  -1   0 -24    1.37    1.04
  -1   0 -24    0.79    1.00
  -1   0 -25   17.56    2.07
  -1   0  25   15.58    1.98
  -1   0 -25   15.33    2.02
  -1   0 -26   14.94    2.05
  -1   0  26   12.62    1.85
  -1   0 -26   13.17    1.90
  -1   0 -27   18.64    2.22
   1   0  27   13.16    1.76
  -1   0  27   16.04    1.98
  -1   0 -27   15.13    2.00
  -1   0 -28  199.34    7.60
   1   0  28  201.55    7.27
  -1   0  28  197.06    7.39
   1   0  29    0.42    0.68
  -1   0  29    0.45    0.75
  -1   0 -29    1.14    0.96
  -1   0 -30  112.97    5.31
   1   0  31    4.13    1.03
  -1   0  31    6.16    1.23
   1   0 -31    7.73    1.40
  -1   0 -31    6.59    1.31
  -1   0  32    0.34    0.64
   1   0  32    0.76    0.59
  -1   0 -32    0.13    0.66
   1   0 -32    1.02    0.79
   1   0  33    0.57    0.56
  -1   0 -33    0.72    0.69
   1   0 -33   -0.11    0.68
   1   0  34   80.62    3.31
   1   0 -34   77.40    3.55
  -1   0 -34   82.83    3.75
   1   0 -35    0.69    0.55
   1   0 -35    0.08    0.48
  -1   0 -35    0.17    0.52
   1   0 -36  111.49    3.76
   1   0 -36  118.49    3.89
  -1   0 -36  112.32    3.82
   1   1 -36    7.67    0.92
   1   1 -35   22.14    1.69
  -1  -1 -35   19.23    1.59
   1   1 -35   19.09    1.53
  -1  -1 -34    0.97    0.66
   1   1 -34    1.58    0.68
   1   1 -34    0.90    0.66
  -1   1  33   70.04    3.50
   1   1 -33   70.60    3.52
  -1  -1 -33   74.90    3.73
  -1   1  32   88.70    4.22
   1   1 -32   92.56    4.32
  -1  -1 -32  100.71    4.56
  -1   1  31  204.20    7.10
   1  -1  31  192.90    6.39
   1   1 -31  194.43    6.92
  -1  -1 -31  206.49    7.21
   1  -1  30   27.45    2.22
  -1  -1 -30   27.36    2.54
  -1   1  29    1.22    0.85
  -1  -1 -29    1.28    0.89
   1  -1  28    2.54    0.97
  -1   1  28    3.64    1.13
  -1  -1 -27  112.67    5.51
   1  -1  27  110.99    5.04
  -1   1  27  120.88    5.60
  -1  -1 -27  112.00    5.53
   1  -1  26    9.67    1.54
  -1   1  26   12.16    1.85
  -1  -1 -26    9.18    1.60
  -1  -1 -26   10.23    1.81
  -1  -1 -25  238.88    8.50
   1  -1  25  240.39    7.92
  -1   1  25  242.97    8.46
  -1  -1 -25  239.73    8.40
  -1  -1 -24  190.16    7.27
  -1   1  24  188.90    7.19
  -1  -1 -24  182.84    7.06
  -1  -1 -23   82.59    4.47
  -1  -1 -23   75.26    4.19
  -1   1  23   81.61    4.36
  -1  -1 -22   15.64    1.87
  -1   1  22   19.64    2.10
   1   1 -22   16.30    1.82
  -1  -1 -21   29.69    2.43
  -1   1  21   29.44    2.49
   1   1 -21   28.03    2.33
  -1  -1 -20   47.38    2.99
   1  -1  20   44.36    2.73
  -1   1  20   43.44    2.95
   1   1 -20   45.79    2.86
  -1  -1 -19  299.07    8.69
   1   1 -19  315.58    8.87
   1  -1  19  295.28    8.42
  -1   1  19  300.71    8.79
   1   1 -19  309.49    8.66
  -1  -1 -18   15.22    1.62
  -1   1  18   17.31    1.75
   1   1 -18   19.45    1.77
  -1   1  17  261.78    7.62
   1   1 -17  258.48    7.37
   1   1 -16   40.05    2.41
  -1  -1 -16   39.07    2.38
   1   1 -16   39.69    2.31
   1   1 -15   55.81    2.76
  -1  -1 -15   52.63    2.72
   1   1 -15   59.21    2.76
   1   1 -14  649.33   14.13
  -1  -1 -14  654.90   14.17
   1   1 -14  647.06   14.07
   1   1 -13  537.87   11.70
  -1  -1 -13  525.55   11.66
   1   1 -13  508.01   11.48
   1   1 -12   39.24    2.03
  -1  -1 -12   40.03    2.03
  -1   1  12   37.33    2.09
  -1  -1 -11  214.98    4.91
   1   1 -11  241.01    5.93
  -1  -1 -11  225.05    5.80
   1   1 -11  218.64    5.74
  -1   1  11  235.97    6.04
   1   1 -10   11.45    1.03
  -1  -1 -10   10.15    0.97
  -1   1  10   10.34    1.02
  -1  -1 -10   10.59    0.75
  -1  -1 -10    9.10    0.73
  -1   1   9  346.32    7.60
  -1  -1  -9  335.90    7.40
   1   1  -9  335.76    7.33
   1   1  -8  311.63    6.84
  -1  -1  -8  333.92    7.03
  -1   1   8  326.50    7.12
  -1  -1  -8  302.46    5.97
  -1  -1  -8  306.15    6.67
  -1  -1  -7 1186.82   21.76
   1   1  -7 1157.44   21.95
  -1  -1  -7 1160.44   22.09
  -1  -1  -7 1191.38   21.76
  -1   1   7 1192.88   22.26
   1  -1   7 1153.51   21.46
   1  -1   7 1193.92   21.78
   1  -1   7 1157.70   21.44
  -1  -1  -7 1160.61   21.99
  -1  -1  -6  627.95   12.00
   1   1  -6  619.20   12.06
  -1  -1  -6  624.91   12.18
  -1  -1  -6  618.98   12.00
  -1   1   6  643.50   12.34
   1  -1   6  617.96   11.76
   1  -1   6  618.54   12.02
   1  -1   6  631.34   11.79
  -1  -1  -6  607.45   11.73
  -1  -1  -6  635.49   12.26
  -1   1   6  624.35   12.31
  -1   1   5  140.57    3.41
  -1  -1  -5  137.29    3.43
  -1  -1  -5  136.65    3.26
   1  -1   5  135.33    3.08
  -1  -1  -5  131.66    3.24
  -1  -1  -5  131.16    3.32
  -1   1   5  141.77    3.44
   1  -1   5  133.48    3.28
   1  -1   5  140.29    3.13
  -1  -1  -5  134.63    3.10
   1  -1   5  130.45    3.04
  -1  -1  -5  136.90    3.25
  -1   1   4  822.76   15.87
  -1  -1  -4  885.35   16.11
   1  -1   4  840.18   15.61
  -1  -1  -4  822.45   15.84
   1  -1   4  862.20   15.47
   1  -1   4  828.16   15.68
  -1  -1  -4  834.69   15.72
  -1  -1  -4  842.55   15.85
   1  -1   3  809.50   15.18
  -1   1   3  843.77   15.68
  -1  -1  -3  856.04   15.74
   1  -1   3  840.26   15.53
  -1  -1  -3  851.20   15.65
   1  -1   3  832.11   15.40
  -1  -1  -3  839.76   15.75
   1  -1   3  831.17   15.61
  -1  -1  -3  807.00   15.63
  -1  -1  -3  852.73   15.77
   1  -1   2  405.72    7.68
   1   1  -2  385.24    7.69
   1  -1   2  399.86    7.66
  -1  -1  -2  394.30    7.69
   1  -1   2  397.69    7.88
   1  -1   2  415.05    7.62
  -1  -1  -2  387.61    7.77
  -1  -1  -2  369.82    7.73
   1  -1   2  388.20    7.59
  -1  -1  -2  404.26    7.53
  -1  -1  -2  395.86    7.69
  -1   1   2  393.14    7.69
  -1  -1  -2  430.89    8.21
  -1  -1  -2  391.57    7.80
   1  -1   2  382.34    7.30
   1  -1   1  856.86   15.29
   1  -1   1  832.94   15.31
   1   1  -1  822.43   15.29
  -1  -1  -1  789.39   15.26
   1  -1   1  836.86   15.25
   1  -1   1  842.30   15.44
  -1  -1  -1  811.22   15.43
   1  -1   1  805.77   15.30
  -1  -1  -1  800.07   15.38
   1  -1   1  854.87   15.34
  -1  -1  -1  829.29   15.17
  -1  -1  -1  827.56   15.28
   1  -1   0 1000.60   18.28
  -1   1   0 1026.30   18.32
  -1  -1   0  979.87   18.27
   1   1   0  955.04   18.25
  -1  -1   0  992.64   18.42
   1  -1   0  996.25   18.28
   1  -1   0 1014.50   18.36
   1  -1   0  999.25   17.93
  -1  -1   0  980.44   18.36
  -1  -1   0  987.04   18.17
   1  -1   0 1011.46   18.32
  -1  -1   0 1005.76   18.21
  -1  -1   0  983.63   18.26
   1  -1   0 1013.52   18.47
   1  -1  -1  907.88   16.38
  -1   1  -1  883.01   16.35
  -1  -1   1  884.39   16.33
   1  -1  -1  897.91   16.31
   1  -1  -1  891.89   16.38
  -1  -1   1  901.31   16.45
  -1  -1   1  893.35   16.39
  -1  -1   1  863.72   16.18
  -1  -1   1  904.75   16.30
  -1  -1   1  887.32   16.42
   1  -1  -1  895.30   16.35
   1   1   1  843.09   16.31
  -1   1  -1  864.18   16.32
  -1   1  -2  379.15    7.49
  -1  -1   2  387.12    7.41
   1  -1  -2  384.06    7.50
  -1  -1   2  392.37    7.49
   1  -1  -2  386.52    7.35
  -1  -1   2  381.28    7.32
  -1  -1   2  375.35    7.44
   1  -1  -2  383.35    7.48
  -1   1  -2  377.25    7.47
  -1  -1   2  386.02    7.42
   1  -1  -2  376.71    7.41
  -1  -1   2  387.28    7.60
  -1   1  -2  373.39    7.45
  -1  -1   2  409.19    8.05
   1   1   2  378.24    7.46
   1  -1  -3  843.59   15.35
  -1  -1   3  833.66   15.51
  -1  -1   3  855.12   15.42
  -1   1  -3  866.03   15.66
  -1   1  -3  823.30   15.56
   1  -1  -3  827.59   15.58
   1  -1  -3  821.02   15.46
  -1  -1   3  849.91   15.74
  -1   1  -3  824.96   15.58
  -1  -1   3  812.58   15.98
  -1   1  -4  811.51   15.03
  -1  -1   4  822.87   15.33
  -1  -1   4  825.76   15.24
  -1  -1   4  846.22   15.64
   1  -1  -4  824.67   15.27
  -1   1  -4  849.00   15.59
  -1   1  -4  848.58   15.50
  -1  -1   4  826.90   15.49
  -1  -1   4  791.42   15.79
  -1  -1   5  114.22    3.08
  -1  -1   5  114.34    2.85
  -1  -1   5  118.81    2.99
   1  -1  -5  113.72    2.59
  -1  -1   5  110.10    2.63
  -1  -1   5  115.88    2.96
  -1   1  -5  109.27    2.90
   1   1   6  638.17   12.06
  -1  -1   6  645.17   12.67
  -1  -1   6  655.59   12.17
  -1  -1   6  652.59   12.60
  -1  -1   6  657.45   12.67
  -1  -1   6  646.18   12.76
  -1  -1   6  649.39   12.56
   1   1   7 1135.88   20.96
  -1  -1   7 1171.64   21.67
  -1  -1   7 1145.41   20.96
  -1  -1   7 1195.97   21.69
  -1  -1   7 1151.22   21.64
  -1  -1   7 1114.23   21.64
  -1  -1   7 1138.60   21.57
   1   1   8  303.20    6.17
  -1  -1   8  315.12    6.89
  -1  -1   8  320.53    6.84
  -1  -1   8  301.54    6.70
  -1  -1   8  311.21    6.80
  -1  -1   8  315.21    6.82
  -1  -1   9  354.96    7.61
  -1  -1   9  350.60    7.49
  -1  -1   9  348.46    7.48
  -1  -1   9  338.80    7.47
  -1   1 -10   10.51    1.00
  -1  -1  10   10.56    1.00
  -1  -1  10    9.46    0.90
  -1  -1  10    8.86    0.64
  -1  -1  10    9.98    0.91
  -1  -1  10    9.46    0.93
  -1  -1  10    8.66    0.75
  -1   1 -11  228.09    5.80
  -1  -1  11  226.55    5.81
  -1  -1  11  227.78    5.56
  -1  -1  11  212.48    4.76
  -1  -1  11  230.60    5.58
  -1  -1  11  227.85    5.78
  -1   1 -12   26.02    1.65
   1  -1 -12   24.28    1.66
  -1  -1  12   21.69    1.51
  -1  -1  12   24.20    1.44
  -1  -1  12   23.45    1.42
  -1  -1  12   22.38    1.54
  -1   1 -13  558.59   12.22
  -1  -1  13  538.95   11.63
   1  -1 -13  544.63   12.27
  -1  -1  13  555.19   11.67
  -1  -1  13  563.14   12.25
  -1   1 -14  686.89   14.46
  -1  -1  14  651.98   13.72
   1  -1 -14  662.88   14.47
  -1  -1  14  658.05   13.72
  -1  -1  14  655.56   14.38
   1  -1 -15   48.54    2.59
  -1   1 -15   46.54    2.55
  -1  -1  15   46.32    2.48
  -1  -1  15   49.33    2.23
   1  -1 -16   39.15    2.42
  -1   1 -16   41.76    2.45
  -1  -1  16   36.42    1.95
  -1  -1  16   35.63    2.27
   1  -1 -17  263.68    7.71
  -1  -1  18    9.17    1.29
   1  -1 -18    9.84    1.36
  -1   1 -18    8.18    1.26
  -1   1 -19  302.83    8.79
  -1  -1  19  302.53    8.61
   1  -1 -19  319.64    9.10
  -1   1 -20   48.44    3.00
  -1  -1  20   43.35    2.82
   1  -1 -20   41.29    2.87
  -1   1 -21   29.71    2.44
  -1  -1  21   26.86    2.26
   1  -1 -21   25.71    2.35
  -1   1 -22   16.16    1.89
  -1   1 -22   13.98    1.79
  -1  -1  22   15.88    1.79
   1  -1 -22   16.54    1.98
  -1   1 -23   79.49    4.27
  -1   1 -23   81.89    4.38
  -1  -1  23   75.30    4.03
   1  -1 -23   82.78    4.47
  -1   1 -24  182.61    7.10
  -1  -1  24  193.14    6.94
  -1   1 -24  188.80    7.10
  -1   1 -25  228.07    8.17
  -1  -1  25  230.39    7.90
  -1   1 -25  228.03    8.07
  -1   1 -26    8.09    1.58
  -1   1 -26    5.92    1.36
  -1  -1  26    8.93    1.50
  -1   1 -27  121.39    5.67
  -1  -1  27  119.11    5.38
   1   1  27  118.50    5.47
  -1   1 -27  123.52    5.69
  -1   1 -28    5.19    1.34
   1   1  28    6.27    1.37
  -1  -1  28    6.60    1.27
   1   1  29    2.82    1.01
  -1   1 -29    2.34    1.13
  -1  -1  30   28.41    2.34
  -1   1 -30   25.94    2.39
   1   1  31  213.91    7.22
  -1   1 -31  209.49    7.29
   1  -1 -31  208.86    7.29
   1   1  32   93.27    4.24
   1  -1 -32   93.86    4.42
  -1   1 -32  100.78    4.54
   1   1  33   71.43    3.48
  -1   1 -33   71.73    3.60
   1  -1 -33   69.61    3.53
   1   1  34    1.98    0.70
  -1   1 -34    1.71    0.73
   1  -1 -34    2.51    0.76
   1  -1 -34   -0.19    0.59
   1   1  35   19.03    1.46
   1  -1 -35   19.45    1.55
  -1   1 -35   19.36    1.57
   1  -1 -35   18.09    1.52
   1  -1 -36    7.49    0.88
  -1  -2 -36   14.21    1.25
   1   2 -35   41.67    2.07
   1   2 -34   38.44    2.18
  -1  -2 -34   35.30    2.11
   1   2 -34   35.14    2.16
  -1  -2 -34   34.30    2.26
  -1   2  33   36.15    2.41
  -1  -2 -33   34.04    2.27
   1   2 -33   40.10    2.51
   1   2 -33   38.30    2.34
  -1   2  32   11.96    1.53
  -1  -2 -32   10.87    1.44
   1   2 -32   11.86    1.47
  -1   2  31   24.27    2.24
   1   2 -31   23.69    2.10
  -1  -2 -31   21.56    2.10
  -1   2  30    5.71    1.27
   1   2 -30    5.16    1.13
  -1  -2 -30    6.08    1.27
   1   2 -29  114.28    5.05
  -1  -2 -29  113.96    5.21
  -1   2  28   47.20    3.36
  -1  -2 -28   42.92    3.16
  -1   2  27   14.55    1.97
  -1   2  26   27.52    2.65
  -1  -2 -26   23.64    2.41
  -1   2  25  100.97    5.13
  -1  -2 -25   94.24    4.91
  -1  -2 -24   72.45    4.18
  -1   2  24   68.44    4.16
  -1  -2 -24   68.22    4.09
  -1  -2 -23  507.14   13.61
  -1   2  23  526.88   14.02
  -1  -2 -23  505.45   13.68
  -1  -2 -22   20.68    2.17
   1  -2  22   16.32    1.87
  -1   2  22   15.60    2.00
  -1  -2 -22   21.88    2.24
  -1  -2 -21  204.67    7.08
   1  -2  21  205.02    7.03
  -1   2  21  191.33    7.07
  -1  -2 -21  191.50    6.97
  -1  -2 -20    9.48    1.43
  -1  -2 -20    6.63    1.28
   1  -2  20    9.80    1.44
  -1   2  20    8.95    1.49
   1   2 -19   35.19    2.39
  -1  -2 -19   37.36    2.62
  -1  -2 -19   33.78    2.54
   1  -2  19   38.80    2.70
  -1   2  19   37.75    2.70
  -1  -2 -18   47.13    2.85
   1  -2  18   50.02    3.08
  -1   2  18   48.29    3.00
   1   2 -18   54.62    2.88
  -1  -2 -17  394.96   10.44
   1  -2  17  426.77   11.00
  -1   2  17  428.65   10.91
   1   2 -17  414.80   10.24
   1   2 -16   56.61    2.89
   1  -2  16   61.60    3.22
  -1   2  16   55.44    3.02
   1   2 -16   57.85    2.79
   1   2 -15  281.48    7.38
   1  -2  15  278.82    7.94
  -1  -2 -15  266.44    7.51
   1   2 -15  293.74    7.61
   1   2 -14  186.15    5.38
  -1  -2 -14  177.55    5.50
   1   2 -14  192.41    5.56
   1   2 -13  529.89   11.82
   1   2 -13  560.46   12.11
  -1  -2 -13  550.88   12.14
  -1  -2 -12   40.30    1.84
  -1  -2 -12   39.95    2.09
   1   2 -11  886.27   17.57
  -1   2  11  854.27   18.09
  -1  -2 -11  859.06   17.76
   1   2 -11  915.00   17.78
   1  -2  11  867.91   17.00
  -1  -2 -11  921.20   17.58
  -1   2  10  627.00   13.41
   1   2 -10  629.26   12.86
  -1  -2 -10  604.57   13.04
   1   2 -10  648.00   12.97
   1  -2  10  623.46   12.55
  -1  -2 -10  638.74   12.28
   1  -2  10  625.63   12.58
  -1  -2 -10  647.78   13.07
  -1  -2  -9  427.31    9.26
   1   2  -9  427.29    9.05
  -1  -2  -9  417.36    9.24
   1   2  -9  426.36    9.08
  -1   2   9  418.98    9.53
   1  -2   9  438.23    8.92
  -1  -2  -9  436.36    8.77
   1  -2   9  414.95    8.97
  -1  -2  -9  442.76    9.45
  -1  -2  -8   27.92    1.55
  -1  -2  -8   24.62    1.36
   1   2  -8   26.53    1.25
   1  -2   8   26.51    1.29
  -1  -2  -8   25.97    1.41
  -1  -2  -8   25.54    1.35
  -1   2   8   23.80    1.43
  -1  -2  -8   24.27    1.37
  -1  -2  -8   26.42    1.26
   1  -2   8   25.96    1.26
   1  -2   8   25.09    1.32
  -1  -2  -8   23.27    1.54
  -1  -2  -7   71.78    2.47
  -1  -2  -7   67.56    2.53
  -1  -2  -7   70.48    2.34
   1  -2   7   67.83    1.95
   1  -2   7   71.63    2.30
  -1  -2  -7   75.72    2.52
  -1  -2  -7   72.29    2.35
  -1   2   7   70.82    2.46
   1  -2   7   68.57    2.26
   1  -2   7   72.80    2.55
   1  -2   7   72.26    2.44
  -1  -2  -7   70.98    2.74
  -1   2   7   70.84    2.45
  -1  -2  -6   22.10    1.37
  -1  -2  -6   23.35    1.32
  -1  -2  -6   21.52    1.12
  -1  -2  -6   22.08    1.15
   1  -2   6   23.55    1.17
  -1  -2  -6   23.14    1.31
   1  -2   6   21.51    0.99
  -1   2   6   21.77    1.21
   1  -2   6   23.16    1.12
   1  -2   6   21.93    1.33
   1  -2   6   22.11    1.27
  -1  -2  -6   24.91    1.29
   1  -2   6   21.03    1.17
  -1   2   6   20.84    1.18
  -1  -2  -6   24.04    1.54
  -1  -2  -6   23.00    1.49
  -1  -2  -5  508.34   10.56
  -1  -2  -5  508.69   10.08
  -1  -2  -5  508.34   10.13
   1  -2   5  510.39   10.32
  -1  -2  -5  511.99   10.58
   1  -2   5  490.39    9.94
   1  -2   5  518.76   10.28
  -1   2   5  475.57   10.20
  -1  -2  -5  520.03   10.90
   1  -2   5  536.55   10.22
   1  -2   5  499.98   10.29
  -1  -2  -5  520.47   10.50
   1  -2   5  506.18   10.65
   1  -2   5  514.10   10.55
  -1  -2  -5  526.96   11.04
  -1   2   5  505.80   10.26
  -1  -2  -4  645.99   13.17
   1  -2   4  666.38   12.97
  -1  -2  -4  637.91   12.56
   1  -2   4  662.60   12.91
  -1  -2  -4  668.72   12.63
   1  -2   4  663.65   12.94
   1  -2   4  696.72   12.92
  -1   2   4  631.47   12.73
  -1  -2  -4  648.16   13.34
   1  -2   4  650.19   12.97
   1  -2   4  659.20   13.32
   1  -2   4  662.17   13.14
  -1  -2  -4  664.06   13.19
  -1  -2  -4  657.59   13.61
   1  -2   4  653.97   12.61
  -1  -2  -4  662.14   13.19
  -1   2   4  653.55   12.71
  -1  -2  -3 1475.34   27.26
   1   2  -3 1391.61   26.45
   1  -2   3 1472.52   26.97
  -1  -2  -3 1395.15   26.43
  -1  -2  -3 1435.27   26.37
   1  -2   3 1446.82   26.92
  -1  -2  -3 1417.27   26.98
   1  -2   3 1504.67   26.97
  -1   2   3 1469.55   26.64
  -1  -2  -3 1415.19   27.29
   1  -2   3 1491.51   27.01
   1  -2   3 1488.31   27.17
   1  -2   3 1478.45   27.43
  -1  -2  -3 1493.95   27.26
  -1   2   3 1424.25   26.55
   1  -2   3 1415.12   26.57
  -1  -2  -3 1431.36   27.11
  -1  -2  -3 1583.78   27.92
  -1  -2  -2   18.22    1.18
   1  -2   2   19.23    1.11
  -1  -2  -2   16.94    0.76
   1   2  -2   16.42    0.76
  -1  -2  -2   19.15    0.68
  -1  -2  -2   20.04    1.21
   1  -2   2   18.32    1.03
  -1  -2  -2   16.88    1.04
   1  -2   2   19.92    1.13
  -1  -2  -2   17.85    1.15
   1  -2   2   17.58    1.04
   1  -2   2   17.88    1.18
   1  -2   2   20.48    1.15
  -1  -2  -2   15.37    1.08
  -1  -2  -2   17.26    1.08
  -1  -2  -2   22.62    1.51
  -1   2   2   17.75    0.81
   1  -2   2   18.94    0.91
   1  -2   1  254.18    5.11
  -1  -2  -1  260.38    5.97
   1   2  -1  238.95    5.10
   1  -2   1  255.55    5.76
  -1  -2  -1  258.67    5.97
  -1  -2  -1  258.08    5.79
  -1  -2  -1  255.87    5.89
   1  -2   1  250.32    5.81
   1  -2   1  258.17    5.80
  -1  -2  -1  256.38    5.91
   1  -2   1  263.66    5.86
  -1  -2  -1  257.61    6.01
  -1  -2  -1  264.53    5.94
   1  -2   1  247.61    5.39
  -1  -2   0   31.53    1.49
   1  -2   0   30.49    0.99
   1   2   0   30.46    1.00
  -1  -2   0   31.72    1.47
   1  -2   0   31.74    1.42
  -1  -2   0   30.61    1.43
   1  -2   0   29.44    1.13
  -1  -2   0   30.52    1.43
   1  -2   0   30.28    1.49
  -1  -2   0   31.07    1.45
   1  -2   0   31.02    1.42
  -1  -2   0   31.57    1.47
  -1  -2   0   31.19    1.37
  -1  -2   0   28.75    0.95
  -1  -2   0   32.33    1.37
  -1  -2   0   32.73    1.58
   1  -2   0   29.90    1.40
  -1  -2   0   35.64    1.97
   1   2   1  251.29    5.29
   1  -2  -1  267.76    5.32
   1  -2  -1  268.36    6.05
  -1  -2   1  266.30    6.05
  -1  -2   1  268.84    6.07
   1  -2  -1  270.45    5.53
  -1  -2   1  265.77    6.01
   1  -2  -1  280.98    6.27
   1  -2  -1  276.02    6.04
  -1  -2   1  273.91    6.13
  -1  -2   1  251.89    5.88
  -1  -2   1  277.12    6.29
  -1  -2   1  268.03    5.85
   1  -2  -1  272.23    5.99
  -1   2  -1  264.76    5.38
  -1  -2   1  294.11    6.90
  -1  -2   1  257.01    5.20
   1  -2  -2   17.66    0.91
  -1   2  -2   18.76    0.80
  -1  -2   2   17.37    1.06
   1  -2  -2   18.55    0.79
  -1  -2   2   19.52    1.10
   1  -2  -2   17.25    1.08
  -1  -2   2   20.36    1.20
  -1  -2   2   19.77    1.11
  -1   2  -2   18.52    0.84
  -1  -2   2   19.55    1.12
   1  -2  -2   20.40    1.15
   1  -2  -2   18.73    1.14
  -1  -2   2   17.95    1.20
  -1   2  -2   17.64    0.78
   1  -2  -2   17.87    1.05
  -1  -2   2   18.97    1.02
  -1  -2   2   17.55    0.69
   1  -2  -2   20.72    1.31
  -1  -2   2   17.92    1.39
   1  -2  -3 1391.37   26.11
  -1  -2   3 1421.88   26.57
   1  -2  -3 1462.83   26.12
  -1   2  -3 1435.72   26.09
   1  -2  -3 1443.38   26.84
  -1  -2   3 1385.60   26.67
  -1  -2   3 1400.68   26.47
  -1  -2   3 1420.74   26.89
  -1  -2   3 1490.87   26.68
  -1   2  -3 1420.82   26.08
  -1  -2   3 1392.87   26.74
   1  -2  -3 1391.05   26.74
   1  -2  -3 1432.34   26.69
  -1   2  -3 1425.14   26.02
  -1  -2   3 1444.30   26.55
  -1  -2   3 1487.33   27.58
   1  -2  -4  663.82   12.53
  -1  -2   4  661.38   13.44
  -1  -2   4  682.03   13.14
  -1   2  -4  682.77   12.80
  -1  -2   4  668.06   13.22
  -1  -2   4  686.50   13.55
  -1  -2   4  681.49   13.04
  -1  -2   4  696.83   13.23
  -1  -2   4  634.64   12.57
   1  -2  -4  673.04   13.41
   1  -2  -4  682.23   13.27
  -1  -2   4  672.09   13.45
  -1  -2   4  664.73   12.19
  -1   2  -4  657.05   12.69
  -1  -2   4  705.03   13.19
  -1  -2   4  648.48   13.98
  -1   2  -5  547.28   10.65
  -1  -2   5  549.43   10.91
  -1  -2   5  556.57   10.77
  -1  -2   5  544.35   11.25
  -1  -2   5  543.32   10.86
  -1  -2   5  530.16   10.45
  -1  -2   5  573.29   10.94
   1  -2  -5  522.74   10.05
   1  -2  -5  547.47   10.98
  -1  -2   5  535.53   10.98
  -1  -2   5  532.01   11.18
   1  -2  -5  541.38   11.16
  -1  -2   5  543.53   11.21
  -1  -2   5  555.92   11.43
   1  -2  -5  535.07   10.05
  -1  -2   5  539.42   11.72
  -1   2  -6   22.20    1.13
  -1  -2   6   22.53    1.17
  -1  -2   6   21.51    1.09
  -1  -2   6   21.82    1.33
  -1  -2   6   20.34    0.99
  -1  -2   6   20.33    1.13
  -1  -2   6   20.12    1.31
  -1  -2   6   18.13    1.10
  -1  -2   6   19.95    1.33
  -1  -2   6   21.77    1.41
  -1  -2   6   18.24    1.43
  -1  -2   7   76.99    3.04
  -1  -2   7   89.52    2.55
  -1  -2   7   89.60    2.88
  -1  -2   7   82.22    2.47
  -1  -2   7   87.67    2.97
  -1  -2   7   85.97    2.61
  -1  -2   7   87.39    3.00
  -1  -2   7   83.57    2.93
  -1   2  -7   80.83    2.59
  -1   2  -8   28.74    1.46
   1   2   8   25.65    0.85
  -1  -2   8   26.60    1.49
  -1  -2   8   27.47    1.36
  -1  -2   8   28.56    1.65
  -1  -2   8   26.61    1.30
  -1  -2   8   28.59    1.73
  -1  -2   8   29.19    1.31
  -1  -2   8   28.66    1.65
  -1  -2   8   28.62    1.58
  -1  -2   9  404.22    8.48
  -1  -2   9  405.43    8.75
   1  -2  -9  394.13    7.96
  -1  -2   9  381.18    8.59
  -1  -2   9  403.98    9.15
  -1  -2   9  392.84    8.27
  -1   2  -9  401.07    8.75
  -1  -2   9  412.38    8.87
  -1  -2   9  397.14    9.13
  -1  -2  10  655.22   13.22
  -1   2 -10  649.90   13.36
  -1  -2  10  653.94   13.79
  -1  -2  10  633.12   12.67
  -1  -2  10  642.16   13.07
  -1  -2  10  659.59   13.27
  -1  -2  11  898.41   18.00
  -1   2 -11  927.03   18.35
   1  -2 -11  911.86   18.61
  -1  -2  11  929.38   18.71
  -1  -2  11  918.06   18.61
  -1  -2  11  904.77   17.95
  -1  -2  12   38.70    1.95
  -1   2 -12   39.90    2.09
   1  -2 -12   43.72    2.25
  -1  -2  12   39.81    2.19
  -1  -2  12   42.20    2.20
  -1  -2  12   38.02    1.71
  -1  -2  13  564.35   12.56
  -1   2 -13  596.14   12.91
  -1  -2  13  587.74   12.93
  -1  -2  13  575.15   12.92
  -1  -2  13  582.82   12.84
   1  -2 -13  595.23   13.10
  -1  -2  14  185.94    5.53
   1  -2 -14  179.83    5.64
  -1   2 -14  182.97    5.50
  -1  -2  14  179.21    5.46
  -1  -2  14  177.94    5.40
  -1  -2  14  182.94    5.40
  -1  -2  15  299.11    7.87
   1  -2 -15  310.15    8.22
  -1   2 -15  300.11    8.00
  -1  -2  15  288.33    7.83
  -1  -2  15  293.89    7.75
  -1  -2  15  304.96    7.90
  -1  -2  16   67.52    3.12
  -1  -2  16   64.62    3.05
   1  -2 -16   67.97    3.30
  -1  -2  17  416.87   10.39
   1  -2 -17  435.45   11.04
   1  -2 -18   53.28    3.12
  -1   2 -18   45.38    2.79
  -1  -2  18   51.50    2.77
  -1  -2  18   50.95    2.74
  -1  -2  18   48.54    2.73
  -1   2 -19   35.56    2.55
  -1   2 -19   32.50    2.44
   1  -2 -19   34.34    2.61
  -1  -2  19   35.94    2.31
  -1  -2  19   34.85    2.35
  -1   2 -20    5.00    1.10
  -1   2 -20    7.12    1.23
  -1  -2  20    8.28    1.23
  -1   2 -21  204.54    6.98
  -1   2 -21  193.79    6.93
  -1  -2  21  191.99    6.45
   1  -2 -21  192.86    7.06
  -1   2 -22   21.33    2.14
  -1   2 -22   23.50    2.26
  -1  -2  22   21.21    1.98
   1  -2 -22   22.78    2.34
  -1   2 -23  495.57   13.16
  -1  -2  23  479.20   12.48
  -1   2 -23  506.10   13.39
  -1   2 -24   70.09    4.04
  -1  -2  24   69.35    3.70
  -1   2 -24   67.82    4.03
  -1   2 -25   96.09    4.88
  -1   2 -25   89.56    4.68
  -1   2 -26   26.19    2.54
  -1   2 -26   24.71    2.49
   1   2  27   16.01    2.08
  -1   2 -27   13.87    1.88
  -1   2 -28   42.53    3.06
   1   2  28   41.08    3.09
  -1   2 -28   44.16    3.26
  -1   2 -29  109.83    5.02
   1  -2 -30    4.63    1.12
  -1   2 -30    4.96    1.13
   1   2  30    6.19    1.31
   1  -2 -31   21.52    2.02
  -1   2 -31   22.63    2.10
   1   2  31   18.21    1.95
   1  -2 -32   10.17    1.34
  -1   2 -32   13.44    1.52
   1   2  32   10.62    1.44
   1  -2 -33   33.68    2.21
   1  -2 -33   33.47    2.24
  -1   2 -33   36.37    2.31
   1   2  33   35.58    2.32
   1  -2 -33   36.82    2.94
   1  -2 -34   37.95    2.17
  -1   2 -34   40.22    2.24
   1  -2 -34   38.53    2.19
   1   2  34   41.23    2.33
   1   2  35   44.26    2.19
   1  -2 -35   40.99    1.98
  -1  -3 -35    4.46    0.77
  -1  -3 -34   12.05    1.36
  -1  -3 -33   17.24    1.80
  -1  -3 -33   15.07    1.51
  -1  -3 -32  142.32    5.54
   1   3 -32  152.47    4.86
  -1   3  32  160.24    5.44
  -1  -3 -31    2.42    0.94
  -1   3  31    1.57    0.82
   1   3 -31    2.01    0.67
   1   3 -31    2.44    0.74
  -1   3  30   88.74    4.27
   1   3 -30   80.54    3.83
   1   3 -30   78.19    3.65
  -1   3  29    6.30    1.25
  -1  -3 -29    3.64    0.97
   1   3 -29    3.95    0.98
   1   3 -28    1.70    0.82
  -1  -3 -28    3.32    1.01
  -1   3  27   20.41    2.26
  -1  -3 -27   19.96    2.08
   1   3 -27   25.05    2.21
  -1   3  26  333.07   10.36
   1  -3  25    2.18    1.01
  -1  -3 -25    2.11    1.27
  -1   3  25    4.71    1.25
  -1  -3 -25    4.24    1.10
  -1  -3 -24  168.72    7.86
   1  -3  24  169.33    6.82
   1  -3  24  186.88    6.96
  -1  -3 -24  174.20    6.73
  -1  -3 -23    4.09    1.21
   1  -3  23    6.54    1.32
  -1   3  23    7.19    1.44
  -1  -3 -23    6.76    1.75
  -1  -3 -22   48.59    3.27
  -1   3  22   49.07    3.40
  -1  -3 -22   40.21    3.70
   1  -3  22   45.57    3.29
  -1  -3 -21    0.97    0.75
  -1   3  21    0.30    0.68
   1  -3  21    0.31    0.73
  -1  -3 -20  126.35    5.29
   1  -3  20  127.82    5.62
  -1   3  20  121.21    5.41
  -1  -3 -19    1.27    0.83
  -1  -3 -19    2.01    0.83
   1  -3  19    2.19    1.01
  -1   3  19    1.78    0.92
  -1  -3 -18  173.97    6.20
  -1  -3 -18  173.34    6.24
   1  -3  18  188.03    6.85
  -1   3  18  195.65    6.68
  -1  -3 -17    1.95    0.75
  -1  -3 -17    1.75    0.74
   1  -3  17    1.61    0.90
  -1   3  17    3.54    0.98
  -1  -3 -16    9.45    1.31
  -1  -3 -16    8.97    1.24
   1  -3  16    8.74    1.43
  -1   3  16    9.06    1.30
   1  -3  15   40.36    2.78
  -1   3  15   37.49    2.51
  -1  -3 -15   39.00    2.47
  -1  -3 -14  612.48   14.26
  -1  -3 -14  669.84   14.51
  -1   3  14  647.39   14.74
   1  -3  14  634.61   15.14
   1  -3  13    0.99    0.73
  -1  -3 -13    2.28    0.75
   1  -3  12  228.13    7.02
  -1  -3 -12  238.21    6.42
  -1  -3 -12  234.26    6.51
   1  -3  12  216.31    5.91
  -1   3  12  230.15    6.65
  -1  -3 -12  231.59    7.27
  -1  -3 -11    6.99    0.86
  -1   3  11    8.27    1.09
  -1  -3 -11    7.29    1.03
  -1  -3 -11    6.42    1.27
   1  -3  11    7.15    0.84
  -1  -3 -11    6.96    0.76
   1  -3  11    6.89    0.88
  -1  -3 -11    5.96    0.95
   1  -3  11    5.65    1.09
  -1  -3 -10  238.30    6.45
   1  -3  10  214.70    6.67
   1  -3  10  213.64    5.70
  -1  -3 -10  232.47    6.15
  -1  -3 -10  213.92    5.71
   1  -3  10  223.34    5.98
  -1  -3 -10  224.70    5.69
   1  -3  10  223.32    5.79
  -1   3  10  250.68    6.37
  -1  -3  -9  114.52    4.09
   1  -3   9  111.11    4.36
  -1  -3  -9  121.40    3.76
   1  -3   9  118.01    3.68
  -1  -3  -9  115.46    3.89
  -1  -3  -9  112.78    3.48
  -1  -3  -9  115.25    3.62
   1  -3   9  120.21    3.89
   1  -3   9  117.76    3.69
  -1   3   9  121.80    3.88
   1  -3   8  634.55   14.34
  -1  -3  -8  635.82   13.75
  -1  -3  -8  608.02   12.56
  -1  -3  -8  608.69   12.79
   1  -3   8  641.01   13.03
  -1  -3  -8  610.65   13.30
   1  -3   8  618.43   12.58
  -1  -3  -8  605.32   13.31
   1  -3   8  658.54   13.16
   1  -3   8  621.52   13.38
  -1  -3  -8  636.17   13.15
  -1   3   8  626.97   13.06
   1  -3   7   35.87    2.30
  -1  -3  -7   33.27    2.04
  -1  -3  -7   33.36    1.48
  -1  -3  -7   34.40    1.55
   1  -3   7   36.84    1.80
  -1  -3  -7   32.12    1.86
   1  -3   7   33.52    1.60
  -1   3   7   36.34    1.76
   1  -3   7   35.27    1.73
  -1  -3  -7   34.88    2.20
   1  -3   7   32.11    1.72
   1  -3   7   32.69    1.75
  -1  -3  -7   34.07    1.84
   1  -3   7   34.92    1.95
   1  -3   7   35.65    1.72
  -1   3   7   33.79    1.68
  -1  -3  -6 1669.99   32.33
  -1  -3  -6 1625.88   30.75
   1   3  -6 1631.63   30.77
   1  -3   6 1651.68   31.63
  -1  -3  -6 1674.15   30.87
   1  -3   6 1659.94   31.31
   1  -3   6 1687.08   31.55
  -1  -3  -6 1652.57   31.98
   1  -3   6 1699.31   31.54
  -1   3   6 1705.39   31.34
  -1  -3  -6 1676.56   32.70
   1  -3   6 1617.90   31.62
   1  -3   6 1713.45   32.13
   1  -3   6 1776.04   32.34
   1  -3   6 1647.66   31.67
  -1   3   6 1697.38   31.24
   1  -3   6 1677.09   31.34
  -1  -3  -5  296.44    7.75
   1   3  -5  297.54    6.31
  -1  -3  -5  285.89    6.25
   1  -3   5  305.82    7.19
  -1  -3  -5  306.44    7.73
   1  -3   5  308.30    7.15
   1  -3   5  308.29    7.22
  -1  -3  -5  308.82    7.50
   1  -3   5  303.33    6.95
  -1  -3  -5  298.74    7.78
  -1   3   5  301.47    6.76
   1  -3   5  314.64    7.19
   1  -3   5  303.02    7.19
  -1  -3  -5  300.06    7.72
   1  -3   5  313.55    7.59
   1  -3   5  317.45    7.73
  -1  -3  -5  307.78    7.45
   1  -3   5  297.02    6.86
  -1   3   5  296.76    6.62
  -1  -3  -4  172.30    5.19
   1   3  -4  157.91    3.67
  -1  -3  -4  158.39    3.65
   1  -3   4  168.95    4.69
   1  -3   4  167.58    4.65
  -1  -3  -4  178.92    5.14
   1  -3   4  168.81    4.50
  -1  -3  -4  172.57    4.89
   1  -3   4  177.31    4.74
  -1   3   4  161.97    4.15
  -1  -3  -4  170.31    5.10
  -1  -3  -4  174.01    5.09
   1  -3   4  166.87    4.64
  -1  -3  -4  174.03    4.95
   1  -3   4  171.62    5.04
   1  -3   4  174.24    4.94
   1  -3   4  170.71    4.42
  -1   3   4  164.40    3.98
  -1  -3  -4  181.88    4.92
  -1  -3  -3   44.95    2.41
   1  -3   3   44.47    2.20
   1   3  -3   40.36    1.25
   1  -3   3   45.89    2.08
  -1  -3  -3   49.59    2.35
   1  -3   3   46.91    2.08
  -1  -3  -3   45.14    2.01
  -1  -3  -3   45.68    2.24
  -1  -3  -3   42.03    2.19
   1  -3   3   49.66    2.15
  -1   3   3   45.23    1.61
  -1  -3  -3   48.15    2.33
   1  -3   3   43.52    2.05
   1  -3   3   47.61    2.33
  -1  -3  -3   46.73    2.25
   1  -3   3   47.74    2.22
  -1   3   3   40.53    1.44
  -1  -3  -3   46.70    2.18
   1  -3   3   46.70    1.88
   1  -3   2  282.09    6.86
  -1  -3  -2  279.50    7.41
   1  -3   2  283.14    6.81
  -1  -3  -2  283.53    7.05
   1  -3   2  279.42    6.77
  -1  -3  -2  260.59    6.58
  -1  -3  -2  276.76    6.73
  -1  -3  -2  282.47    7.01
   1  -3   2  287.61    6.85
  -1   3   2  268.97    5.77
   1  -3   2  282.82    6.82
  -1  -3  -2  276.94    7.07
   1  -3   2  278.56    7.09
  -1  -3  -2  282.88    7.12
   1  -3   2  282.55    6.89
  -1  -3  -2  268.16    6.82
   1  -3   2  273.66    6.40
  -1  -3  -1  223.08    6.54
   1  -3   1  237.54    5.87
  -1  -3  -1  230.83    6.09
   1  -3   1  222.85    5.87
   1  -3   1  233.86    5.47
  -1  -3  -1  224.42    5.86
  -1  -3  -1  216.40    5.74
   1  -3   1  236.68    5.99
  -1  -3  -1  238.29    6.11
  -1   3   1  227.11    4.78
  -1  -3  -1  229.37    6.11
   1  -3   1  235.32    5.92
   1  -3   1  231.73    6.20
  -1  -3  -1  239.10    6.20
   1  -3   1  230.43    5.97
  -1  -3  -1  234.08    5.80
  -1  -3  -1  234.56    5.99
  -1   3   1  221.79    4.73
   1  -3   1  235.71    5.55
   1  -3   0 1536.67   28.71
  -1  -3   0 1510.40   29.98
   1  -3   0 1550.22   29.02
  -1  -3   0 1511.68   29.10
  -1  -3   0 1470.35   28.97
  -1  -3   0 1487.26   28.90
   1  -3   0 1529.34   28.32
   1  -3   0 1575.91   29.22
  -1  -3   0 1555.96   29.08
  -1   3   0 1483.94   27.41
  -1  -3   0 1508.69   28.71
   1  -3   0 1513.27   28.99
  -1  -3   0 1520.77   29.21
   1  -3   0 1504.24   29.30
  -1  -3   0 1529.44   28.78
  -1  -3   0 1511.29   29.30
   1  -3   0 1511.67   28.99
  -1   3   0 1517.99   27.40
  -1  -3   0 1495.61   28.97
  -1  -3   1  229.24    6.46
  -1  -3   1  208.42    5.78
   1  -3  -1  225.40    5.42
  -1  -3   1  215.46    5.68
  -1  -3   1  215.15    5.74
   1  -3  -1  222.89    5.80
   1  -3  -1  218.95    5.19
  -1  -3   1  215.96    5.77
  -1  -3   1  212.42    5.68
  -1  -3   1  239.56    5.91
   1  -3  -1  231.51    5.99
  -1   3  -1  213.14    4.34
  -1  -3   1  214.45    5.54
   1  -3  -1  223.38    5.79
   1  -3  -1  224.55    5.74
   1  -3  -1  218.38    5.97
  -1  -3   1  222.40    5.56
  -1  -3   1  212.83    5.96
  -1   3  -1  221.30    4.36
  -1  -3   1  224.04    5.90
  -1  -3   2  242.11    6.11
   1  -3  -2  255.71    6.43
  -1  -3   2  243.91    6.26
  -1  -3   2  247.35    6.36
  -1  -3   2  266.45    6.33
   1  -3  -2  261.73    6.61
  -1   3  -2  246.24    5.17
  -1  -3   2  246.65    6.14
   1  -3  -2  251.12    6.27
   1  -3  -2  244.04    6.51
  -1  -3   2  254.94    6.60
  -1  -3   2  253.75    6.07
   1  -3  -2  245.18    6.17
  -1  -3   2  235.43    6.33
  -1  -3   2  249.07    6.85
   1  -3  -2  236.11    4.75
   1  -3  -2  244.77    5.74
   1  -3  -3   45.14    1.29
  -1  -3   3   46.93    2.09
   1  -3  -3   45.62    2.20
  -1  -3   3   45.27    2.15
  -1  -3   3   45.01    2.23
  -1  -3   3   46.94    2.17
   1  -3  -3   50.17    2.48
  -1  -3   3   46.81    2.15
   1  -3  -3   48.97    2.24
  -1   3  -3   47.90    1.47
   1  -3  -3   51.18    2.33
   1  -3  -3   46.77    2.35
  -1  -3   3   49.27    2.46
  -1  -3   3   46.94    2.04
   1  -3  -3   41.72    2.03
   1  -3  -3   46.53    1.78
  -1  -3   3   50.14    2.56
   1  -3  -4  149.37    3.28
  -1   3  -4  138.94    3.25
  -1  -3   4  145.41    4.19
   1  -3  -4  148.90    4.55
  -1  -3   4  142.38    4.23
  -1  -3   4  145.71    4.07
  -1  -3   4  144.69    4.52
   1  -3  -4  159.35    4.90
  -1  -3   4  143.06    4.22
  -1  -3   4  137.61    4.34
   1  -3  -4  150.34    4.41
   1  -3  -4  146.23    4.46
  -1  -3   4  142.15    4.32
   1  -3  -4  144.98    3.62
  -1  -3   4  146.07    4.16
   1  -3  -4  150.06    4.67
   1  -3  -4  144.39    4.21
  -1  -3   4  142.66    4.68
   1  -3  -4  141.32    3.59
  -1  -3   4  146.87    4.77
  -1   3  -5  289.20    6.17
   1  -3  -5  304.87    6.24
  -1  -3   5  296.62    7.05
   1  -3  -5  299.32    7.59
  -1  -3   5  297.49    7.19
  -1  -3   5  294.34    6.94
  -1  -3   5  298.59    7.57
  -1  -3   5  293.32    7.14
   1  -3  -5  325.50    8.08
   1  -3  -5  289.29    6.23
  -1  -3   5  303.48    7.32
   1  -3  -5  301.85    7.35
   1  -3  -5  302.73    7.56
  -1  -3   5  292.81    7.38
  -1  -3   5  295.48    7.05
  -1  -3   5  317.23    8.02
   1  -3  -5  305.11    7.68
  -1  -3   5  305.05    7.82
  -1  -3   6 1677.07   33.42
  -1  -3   6 1731.94   33.78
  -1   3  -6 1764.04   32.11
   1  -3  -6 1783.35   32.14
   1  -3  -6 1765.06   33.65
  -1  -3   6 1693.28   33.03
   1  -3  -6 1707.38   31.73
  -1  -3   6 1773.88   32.81
  -1  -3   6 1748.55   33.56
   1  -3  -6 1721.75   32.61
  -1  -3   6 1688.68   33.42
  -1  -3   6 1734.79   33.15
   1  -3  -6 1770.23   33.64
  -1  -3   6 1750.21   32.95
   1  -3  -6 1775.96   33.34
  -1  -3   6 1820.33   34.33
   1  -3  -6 1799.61   33.88
   1  -3  -6 1799.70   34.35
  -1   3  -7   33.29    1.46
  -1  -3   7   35.92    1.83
  -1  -3   7   34.49    2.02
  -1  -3   7   37.77    1.77
   1  -3  -7   34.95    1.71
  -1  -3   7   33.45    2.01
   1  -3  -7   34.41    1.92
  -1  -3   7   33.90    1.79
  -1  -3   7   33.72    1.82
   1  -3  -7   31.51    1.99
  -1  -3   7   38.03    2.37
   1  -3  -7   36.06    2.15
  -1  -3   7   36.29    2.11
  -1  -3   7   35.14    2.14
  -1  -3   8  614.12   13.64
  -1  -3   8  604.12   13.64
  -1  -3   8  623.44   13.47
   1  -3  -8  622.70   12.81
  -1  -3   8  636.68   12.86
   1  -3  -8  615.48   12.95
   1  -3  -8  638.26   13.39
  -1  -3   8  605.91   12.94
  -1  -3   8  599.80   13.02
  -1  -3   8  610.77   13.69
   1  -3  -8  642.94   13.87
  -1  -3   8  640.45   14.25
   1  -3  -8  645.87   13.90
  -1   3  -8  610.38   12.47
  -1  -3   9  112.93    4.06
  -1  -3   9  116.82    4.25
  -1  -3   9  116.52    3.55
  -1  -3   9  116.58    4.02
   1  -3  -9  114.93    3.42
  -1   3  -9  116.27    3.57
   1  -3  -9  121.95    4.02
  -1  -3   9  114.43    4.22
   1  -3  -9  121.02    4.36
  -1  -3   9  121.46    3.77
   1  -3  -9  124.98    4.28
  -1  -3   9  121.45    4.47
  -1   3  -9  114.44    3.44
  -1  -3  10  240.56    6.94
  -1  -3  10  240.30    6.54
  -1  -3  10  230.94    6.37
  -1   3 -10  221.47    5.93
   1  -3 -10  239.98    6.27
  -1  -3  10  231.69    5.93
   1  -3 -10  240.17    6.41
   1  -3 -10  249.22    7.02
  -1  -3  10  244.93    6.97
   1  -3 -10  244.92    6.63
  -1  -3  10  236.67    6.97
  -1   3 -10  220.78    5.79
  -1  -3  11    6.39    1.10
  -1  -3  11    6.66    0.94
  -1   3 -11    5.63    0.84
  -1  -3  11    6.16    0.91
   1  -3 -11    6.35    0.90
  -1  -3  11    6.64    0.77
  -1  -3  11    7.22    1.14
   1  -3 -11    5.81    0.95
  -1   3 -11    6.42    0.83
  -1   3 -12  229.63    6.15
   1  -3 -12  213.57    6.18
  -1  -3  12  220.74    6.69
  -1  -3  12  214.33    6.03
  -1  -3  12  219.09    6.73
   1  -3 -12  219.70    6.24
  -1   3 -13    1.48    0.62
  -1  -3  13    2.45    0.83
  -1  -3  13    1.11    0.70
   1  -3 -13    1.22    0.68
  -1   3 -14  665.64   14.76
   1  -3 -14  675.30   14.98
  -1   3 -14  652.23   14.62
  -1  -3  14  663.74   15.27
  -1  -3  14  656.16   15.17
  -1  -3  14  673.00   15.36
   1  -3 -15   40.79    2.55
  -1  -3  15   41.88    2.68
  -1   3 -15   42.21    2.53
  -1  -3  15   44.13    2.73
   1  -3 -16    9.07    1.31
  -1  -3  16   10.60    1.41
  -1  -3  16   10.42    1.41
  -1   3 -16   11.25    1.37
  -1   3 -17    3.14    0.87
  -1  -3  17    5.16    1.07
   1  -3 -17    3.90    0.95
  -1  -3  17    4.49    1.02
  -1   3 -17    3.02    0.84
  -1   3 -18  174.59    6.06
   1  -3 -18  175.83    6.29
  -1  -3  18  176.62    6.21
  -1  -3  18  186.99    6.34
  -1   3 -18  172.00    6.10
  -1  -3  19    2.64    0.90
   1  -3 -19    1.95    0.82
  -1   3 -19    3.21    0.99
  -1   3 -19    1.30    0.78
   1  -3 -20  128.58    5.42
  -1  -3  20  122.83    5.02
  -1   3 -20  119.56    5.11
  -1   3 -20  127.11    5.17
  -1   3 -21    1.21    0.71
  -1  -3  21    1.34    0.73
  -1   3 -21    0.65    0.67
  -1   3 -22   45.61    3.11
  -1   3 -22   47.85    3.18
  -1   3 -23    5.48    1.21
  -1   3 -23    8.40    1.45
  -1   3 -24  185.03    6.84
  -1   3 -24  188.86    6.89
  -1   3 -25    1.97    0.95
  -1   3 -25    3.22    1.08
   1   3  26  335.49   10.34
   1  -3 -27   24.99    2.26
  -1   3 -27   24.02    2.22
   1   3  27   21.78    2.31
  -1   3 -28    2.77    0.88
   1  -3 -28    2.02    0.85
  -1   3 -29    4.14    1.01
   1  -3 -29    4.20    0.99
   1  -3 -29    4.43    1.55
   1   3  29    2.97    0.97
   1  -3 -30   82.44    3.81
  -1   3 -30   77.69    3.66
   1  -3 -30   75.69    4.81
   1   3  30   83.73    4.09
  -1   3 -31    2.58    0.69
   1  -3 -31    1.79    1.12
   1   3  31    2.64    0.85
   1  -3 -32  144.58    6.08
   1  -3 -32  145.85    5.61
   1  -3 -33   15.02    1.75
   1   3  33   18.13    1.54
   1  -3 -33   14.99    1.54
   1   3  34   11.51    1.13
   1  -3 -34    9.77    1.08
  -1  -4 -33   43.24    2.38
  -1  -4 -32    2.20    0.67
  -1  -4 -32    2.85    0.87
  -1  -4 -31    0.31    0.58
  -1  -4 -31    0.48    0.75
  -1  -4 -30   20.27    2.04
  -1   4  30   23.86    1.90
  -1  -4 -30   20.07    2.17
  -1  -4 -29  110.82    5.18
  -1   4  29  114.28    4.68
  -1  -4 -29  108.92    5.38
  -1  -4 -28   29.53    2.82
  -1   4  28   30.12    2.41
  -1  -4 -28   35.94    3.13
  -1   4  27  136.61    5.48
  -1  -4 -27  111.36    5.77
  -1  -4 -26   21.93    2.53
   1  -4  26   22.68    2.11
  -1  -4 -25   33.54    3.26
  -1   4  25   38.42    2.95
   1  -4  25   37.26    2.84
  -1  -4 -25   36.42    3.42
  -1   4  24   59.77    3.72
   1  -4  24   63.90    3.87
   1  -4  24   62.49    3.82
  -1  -4 -24   64.15    4.55
  -1   4  23   80.78    4.34
  -1  -4 -23   71.48    4.94
   1  -4  23   81.25    4.46
  -1  -4 -22   12.41    2.17
  -1   4  22    7.31    1.40
   1  -4  22    9.91    1.68
   1  -4  22    7.83    1.48
  -1  -4 -21  136.96    7.04
  -1   4  21  153.00    6.15
   1  -4  21  154.55    6.53
   1  -4  21  141.68    6.21
  -1  -4 -20   53.67    4.28
   1  -4  20   51.94    3.66
  -1   4  20   50.45    3.34
  -1  -4 -19    9.32    2.09
   1  -4  19   10.64    1.71
  -1   4  19   12.64    1.65
  -1  -4 -18   17.01    2.57
  -1   4  18   17.26    1.88
   1  -4  18   18.99    2.19
  -1  -4 -17   29.68    3.24
   1  -4  17   34.04    2.52
  -1   4  17   28.13    2.37
   1  -4  17   30.81    2.75
  -1  -4 -16  268.65   10.03
   1  -4  16  298.56    8.88
  -1   4  16  287.28    8.62
   1  -4  16  292.71    9.29
  -1  -4 -15  222.41    8.63
   1  -4  15  253.85    7.98
  -1   4  15  242.40    7.58
   1  -4  15  239.57    8.07
  -1  -4 -14   44.54    3.40
   1  -4  14   40.43    2.86
  -1   4  14   42.76    2.74
   1  -4  14   36.77    2.84
  -1  -4 -13   98.61    4.96
   1  -4  13  101.49    4.61
  -1   4  13  105.91    4.32
   1  -4  13   93.35    4.59
   1  -4  12    3.15    1.02
  -1  -4 -12    1.88    1.00
   1  -4  12    2.73    0.69
   1  -4  12    2.65    1.04
   1  -4  11  448.21   10.51
  -1  -4 -11  438.30   12.04
  -1  -4 -11  457.53   12.10
   1  -4  11  412.84   11.67
  -1  -4 -10  295.30    8.95
   1  -4  10  288.86    7.55
  -1  -4 -10  286.92    8.90
   1  -4  10  302.47    8.98
   1  -4  10  286.35    7.59
  -1  -4 -10  286.30    7.56
  -1  -4 -10  299.79    9.02
  -1  -4  -9  428.05   10.98
   1  -4   9  361.68    9.14
  -1  -4  -9  407.26   10.83
   1  -4   9  388.20    9.45
  -1  -4  -9  372.05    9.41
   1  -4   9  406.16   10.95
   1  -4   8  164.52    5.00
  -1  -4  -8  172.44    6.15
   1  -4   8  159.41    4.94
  -1  -4  -8  162.66    5.95
  -1  -4  -8  158.03    5.15
   1  -4   8  173.44    6.16
   1  -4   7   46.69    2.91
   1  -4   7   43.94    2.34
  -1  -4  -7   46.23    2.56
   1  -4   7   42.19    2.26
  -1  -4  -7   48.44    2.93
  -1  -4  -7   45.09    2.50
   1  -4   7   41.33    2.17
  -1  -4  -6   16.85    1.57
   1  -4   6   15.87    1.65
   1  -4   6   18.12    1.45
  -1  -4  -6   17.05    1.76
   1  -4   6   16.32    1.43
  -1  -4  -6   17.68    1.81
   1  -4   6   16.28    1.42
  -1  -4  -6   17.45    1.57
   1  -4   6   17.27    1.66
   1  -4   6   13.81    1.25
  -1  -4  -5  368.77    9.58
   1  -4   5  380.64    9.87
   1  -4   5  381.89    9.32
   1  -4   5  378.72    9.32
  -1  -4  -5  385.75   10.06
   1  -4   5  409.68    9.49
  -1  -4  -5  414.91   10.40
  -1  -4  -5  381.42    9.74
   1  -4   5  379.64    9.76
   1  -4   5  386.15    9.05
   1  -4   4   69.49    3.22
  -1  -4  -4   65.22    3.36
  -1  -4  -4   64.65    3.10
   1  -4   4   68.30    2.97
  -1  -4  -4   65.12    3.29
   1  -4   4   70.80    2.89
  -1  -4  -4   71.26    3.42
   1  -4   4   70.10    3.03
   1  -4   4   65.38    3.17
   1  -4   4   70.18    2.82
   1  -4   3  606.01   13.22
  -1  -4  -3  583.94   13.22
  -1  -4  -3  553.64   13.76
  -1  -4  -3  590.03   13.50
   1  -4   3  571.62   12.90
  -1  -4  -3  522.32   12.69
   1  -4   3  582.62   12.53
  -1  -4  -3  603.43   13.52
   1  -4   3  623.15   13.20
  -1  -4  -3  581.20   13.43
   1  -4   3  562.25   12.89
   1  -4   3  559.03   13.40
   1  -4   3  575.57   13.17
   1  -4   3  575.00   12.45
  -1  -4  -2    6.04    1.01
  -1  -4  -2    7.10    1.27
   1  -4   2    5.77    0.95
   1  -4   2    4.63    0.86
   1  -4   2    4.27    0.84
  -1  -4  -2    5.15    0.99
   1  -4   2    5.49    0.82
  -1  -4  -2    4.49    0.89
  -1  -4  -2    4.19    0.96
   1  -4   2    6.06    0.96
  -1  -4  -2    5.47    0.98
   1  -4   2    5.64    0.97
  -1  -4  -2    5.07    1.01
   1  -4   2    5.80    0.98
   1  -4   2    6.25    1.14
  -1  -4  -2    6.28    1.03
  -1  -4  -2    4.90    0.88
  -1  -4  -2    6.24    0.98
   1  -4   1    5.63    0.90
  -1  -4  -1    6.41    1.18
  -1  -4  -1    6.27    0.98
   1  -4   1    5.92    0.99
   1  -4   1    5.20    0.88
  -1  -4  -1    6.29    1.03
   1  -4   1    5.22    0.80
  -1  -4  -1    5.86    0.99
  -1  -4  -1    4.77    0.89
  -1  -4  -1    5.90    0.95
  -1  -4  -1    4.62    0.96
   1  -4   1    4.81    0.94
   1  -4   1    4.45    0.82
   1  -4   1    5.43    0.98
  -1  -4  -1    5.85    1.08
   1  -4   1    4.37    0.96
  -1  -4  -1    4.76    0.83
  -1  -4  -1    4.98    0.95
  -1  -4   0    0.85    0.80
  -1  -4   0    0.62    0.65
  -1  -4   0   -0.08    0.48
   1  -4   0    0.68    0.50
  -1  -4   0    0.18    0.53
  -1  -4   0    1.01    0.62
  -1  -4   0    0.88    0.58
  -1  -4   0    0.40    0.56
   1  -4   0    0.47    0.46
   1  -4   0    0.36    0.64
  -1  -4   0    0.88    0.61
   1  -4   0    0.17    0.57
  -1  -4   0    0.78    0.57
   1  -4   0    0.51    0.61
  -1  -4   0    1.00    0.58
  -1  -4   0    0.78    0.65
   1  -4   0    0.39    0.65
  -1  -4   0    0.59    0.62
  -1  -4   1   12.06    1.56
  -1  -4   1   10.35    1.25
  -1  -4   1   11.84    1.24
  -1  -4   1   12.67    1.34
   1  -4  -1   11.85    1.31
   1  -4  -1   13.24    1.09
  -1  -4   1   13.03    1.33
  -1  -4   1   12.60    1.39
  -1  -4   1   12.56    1.35
  -1  -4   1   13.47    1.33
   1  -4  -1   13.25    1.40
   1  -4  -1   11.83    1.28
  -1  -4   1   12.04    1.24
   1  -4  -1   11.07    1.09
   1  -4  -1   10.43    1.33
  -1  -4   1   11.65    1.40
  -1  -4   1   11.22    1.21
   1  -4  -1   11.44    1.29
  -1  -4   1   10.65    1.25
  -1  -4   2    1.96    0.73
  -1  -4   2    3.12    0.95
  -1  -4   2    2.63    0.76
   1  -4  -2    3.03    0.77
  -1  -4   2    2.64    0.72
  -1  -4   2    2.42    0.80
  -1  -4   2    2.88    0.85
  -1  -4   2    1.77    0.67
   1  -4  -2    3.93    0.93
  -1  -4   2    1.98    0.68
   1  -4  -2    2.87    0.75
   1  -4  -2    2.19    0.59
  -1  -4   2    1.49    0.69
  -1  -4   2    3.43    0.91
  -1  -4   2    2.77    0.71
   1  -4  -2    2.56    0.85
   1  -4  -2    2.04    0.67
  -1  -4   2    2.23    0.77
   1  -4  -3  548.93   11.76
  -1  -4   3  573.77   13.71
  -1  -4   3  543.46   12.88
  -1  -4   3  521.09   12.41
  -1  -4   3  543.37   12.66
   1  -4  -3  564.86   13.02
  -1  -4   3  552.91   12.72
  -1  -4   3  565.15   12.39
  -1  -4   3  586.63   12.73
   1  -4  -3  599.25   13.49
  -1  -4   3  546.95   12.56
   1  -4  -3  583.52   12.89
  -1  -4   3  552.58   12.87
   1  -4  -3  566.99   11.79
   1  -4  -3  572.63   13.27
   1  -4  -3  542.49   12.57
  -1  -4   3  535.90   13.20
  -1  -4   3  561.32   12.44
  -1  -4   3  573.35   13.02
  -1  -4   4   64.81    3.42
  -1  -4   4   66.64    3.15
  -1  -4   4   67.39    3.05
   1  -4  -4   61.59    3.12
   1  -4  -4   65.42    3.09
  -1  -4   4   67.94    2.86
  -1  -4   4   70.55    3.05
   1  -4  -4   70.39    3.46
   1  -4  -4   69.36    3.14
  -1  -4   4   64.46    3.07
   1  -4  -4   69.19    2.46
   1  -4  -4   67.98    3.36
  -1  -4   4   70.68    3.29
  -1  -4   5  402.08    9.67
   1  -4  -5  390.04   10.12
  -1  -4   5  402.75    9.33
   1  -4  -5  400.29    9.81
   1  -4  -5  414.95   10.66
  -1  -4   5  393.21    9.57
  -1  -4   5  379.40    9.81
   1  -4  -5  397.09    9.93
   1  -4  -5  401.62   10.17
   1  -4  -5  410.67   10.42
  -1  -4   5  375.03    9.85
  -1  -4   5  382.91   10.33
   1  -4  -6   21.41    1.87
  -1  -4   6   18.91    1.55
   1  -4  -6   20.28    1.63
  -1  -4   6   17.10    1.40
   1  -4  -6   17.46    1.86
  -1  -4   6   19.70    1.57
   1  -4  -6   18.89    1.67
   1  -4  -6   19.51    1.88
  -1  -4   6   20.15    1.73
   1  -4  -7   50.65    2.95
  -1  -4   7   47.39    2.35
   1  -4  -7   53.19    2.57
   1  -4  -7   53.01    3.26
   1  -4  -7   50.38    2.78
   1  -4  -7   52.93    3.07
  -1  -4   7   48.57    2.77
  -1  -4   8  171.22    5.26
  -1  -4   8  160.02    5.69
   1  -4  -8  163.16    5.56
   1  -4  -8  186.23    6.53
   1  -4  -8  176.58    5.17
  -1  -4   8  173.02    5.81
  -1  -4   9  394.98   10.30
   1  -4  -9  426.10   11.49
  -1  -4   9  403.41   10.59
   1  -4  -9  396.05   10.26
  -1  -4   9  402.50   11.01
  -1  -4   9  419.01   10.69
  -1  -4   9  402.08   10.63
  -1  -4  10  290.61    8.21
   1  -4 -10  317.79    9.55
   1  -4 -10  293.00    8.79
  -1  -4  10  291.46    8.56
  -1  -4  10  290.72    8.80
  -1  -4  10  289.37    8.61
  -1  -4  10  297.48    8.67
   1  -4 -11  450.50   12.00
  -1  -4  11  423.70   10.92
  -1  -4  11  438.47   11.62
   1  -4 -11  433.39   11.73
  -1  -4  11  446.42   11.71
  -1  -4  11  443.50   11.47
  -1  -4  11  450.10   11.81
   1  -4 -11  440.47   12.50
   1  -4 -12    4.09    1.40
   1  -4 -12    5.73    1.25
   1  -4 -12    4.37    1.06
  -1  -4  12    4.70    1.14
  -1  -4  12    3.91    0.71
  -1  -4  12    5.08    1.16
  -1  -4  12    4.85    1.16
  -1  -4  12    5.73    1.13
   1  -4 -13   92.97    3.81
   1  -4 -13  102.08    5.39
   1  -4 -13   99.53    4.72
  -1  -4  13   94.17    4.45
  -1  -4  13   94.44    4.44
  -1  -4  13   92.67    4.47
  -1  -4  13   85.67    4.10
   1  -4 -14   38.30    2.97
  -1  -4  14   36.46    2.74
   1  -4 -14   40.30    3.57
  -1  -4  14   37.61    2.75
   1  -4 -14   41.63    2.53
  -1  -4  15  253.39    8.22
   1  -4 -15  258.70    8.89
   1  -4 -15  258.48   10.07
  -1  -4  15  260.57    8.23
   1  -4 -15  265.68    7.71
   1  -4 -16  290.62   11.44
   1  -4 -16  283.14    9.81
  -1  -4  16  292.33    8.96
  -1  -4  17   20.72    2.10
   1  -4 -17   24.00    2.75
   1  -4 -17   24.29    3.57
  -1  -4  18   18.20    2.04
   1  -4 -18   16.34    2.35
   1  -4 -18   12.74    2.70
  -1  -4  19   11.34    1.62
   1  -4 -19    7.05    1.64
   1  -4 -19    9.60    2.40
   1  -4 -20   46.29    4.41
  -1  -4  20   50.17    3.33
   1  -4 -20   43.99    3.61
   1  -4 -21  128.64    7.37
   1  -4 -21  130.44    6.24
  -1  -4  21  137.10    5.70
  -1  -4  22    8.42    1.44
   1  -4 -22    8.54    1.63
   1  -4 -22    9.42    2.18
  -1  -4  23   95.68    4.48
   1  -4 -23   80.39    4.70
   1  -4 -23   81.21    5.73
   1   4  24   66.04    3.91
   1  -4 -25   37.04    3.80
   1   4  25   36.64    2.89
   1  -4 -26   23.72    3.10
   1  -4 -27  117.22    6.40
   1   4  27  121.49    5.16
   1  -4 -27  120.12    5.92
   1  -4 -28   33.88    3.23
   1   4  28   39.04    2.69
   1  -4 -28   36.36    3.05
   1  -4 -29  102.78    5.45
   1   4  29  109.52    4.53
   1  -4 -29  111.60    5.20
   1  -4 -30   21.00    2.31
   1   4  30   24.22    1.91
   1  -4 -30   20.96    2.10
   1  -4 -31    0.36    0.88
   1   4  31    0.66    0.59
   1  -4 -31   -0.10    0.59
   1  -4 -32    1.69    0.87
   1   4  32    2.03    0.66
   1  -4 -32    2.33    0.70
   1   4  33   47.36    2.06
  -1  -5 -31   70.71    3.07
  -1  -5 -30   17.23    1.74
  -1  -5 -30   16.47    1.48
  -1  -5 -29    3.30    1.00
  -1  -5 -29    5.08    1.01
  -1  -5 -28   -0.41    0.69
  -1  -5 -28    1.49    0.77
  -1  -5 -27   59.73    3.82
   1  -5  27   52.83    2.79
  -1  -5 -27   48.76    3.35
   1  -5  26   15.48    1.63
  -1  -5 -26   16.40    2.04
  -1  -5 -26   11.75    1.69
  -1  -5 -26   14.43    2.06
  -1   5  26   12.92    1.42
  -1  -5 -25  182.30    7.71
  -1  -5 -25  167.74    6.86
  -1  -5 -25  178.50    7.34
   1  -5  25  185.70    6.43
  -1  -5 -24   58.27    3.97
   1  -5  24   63.29    3.65
  -1  -5 -24   54.01    3.98
  -1  -5 -23   25.44    2.75
  -1  -5 -23   28.50    3.23
   1  -5  23   28.87    2.59
  -1  -5 -22    4.99    1.60
  -1  -5 -22    5.03    1.65
   1  -5  22    3.48    1.15
  -1  -5 -22    4.93    1.54
   1  -5  22    5.90    1.32
  -1  -5 -21   78.04    5.54
   1  -5  21   68.30    4.16
   1  -5  21   72.02    4.28
  -1  -5 -21   67.00    4.81
  -1  -5 -20    1.51    1.21
   1  -5  20    2.96    1.09
  -1  -5 -20    2.88    1.38
  -1  -5 -20    1.80    1.44
  -1  -5 -19   85.14    6.01
   1  -5  19   80.27    4.58
  -1  -5 -19   74.63    5.24
   1  -5  18  108.72    4.85
  -1  -5 -18   91.12    5.92
  -1  -5 -18  115.42    7.44
   1  -5  18   96.14    5.04
  -1  -5 -18   95.95    6.66
   1  -5  18   92.51    5.00
   1  -5  17  137.25    5.73
  -1  -5 -17  136.16    7.14
  -1  -5 -17  153.40    8.28
   1  -5  17  128.43    5.90
  -1  -5 -17  139.95    7.54
   1  -5  17  133.03    6.05
   1  -5  16   92.05    4.68
  -1  -5 -16   95.56    5.73
   1  -5  16   89.57    4.84
  -1  -5 -16   98.45    6.11
  -1  -5 -16   95.03    5.86
   1  -5  16   95.16    4.99
   1  -5  15    3.46    1.16
  -1  -5 -15    3.06    1.41
   1  -5  15    1.92    1.06
  -1  -5 -15    4.50    1.59
  -1  -5 -15    2.37    1.29
   1  -5  15    3.94    1.16
   1  -5  14   99.39    4.88
  -1  -5 -14   90.99    5.29
  -1  -5 -14   90.34    5.39
  -1  -5 -14   89.22    5.37
   1  -5  14   96.34    5.02
  -1  -5 -13  286.65   10.04
   1  -5  13  289.25    9.24
  -1  -5 -13  272.49    9.61
  -1  -5 -13  286.51   10.07
   1  -5  13  282.45    8.21
   1  -5  13  278.70    9.37
  -1  -5 -12   14.29    2.12
   1  -5  12   17.43    2.04
  -1  -5 -12   20.51    2.37
  -1  -5 -12   18.21    2.30
   1  -5  12   15.00    1.57
   1  -5  12   14.71    1.64
   1  -5  12   16.66    2.09
  -1  -5 -11  370.64   11.29
   1  -5  11  337.50    9.18
   1  -5  11  372.20   10.82
  -1  -5 -11  359.31   10.97
   1  -5  11  349.86    9.47
  -1  -5 -11  366.33   11.29
  -1  -5 -11  356.96    9.27
   1  -5  11  349.24    9.80
   1  -5  11  370.75   11.20
  -1  -5 -10  104.29    5.31
   1  -5  10  104.77    4.31
   1  -5  10  109.11    5.18
  -1  -5 -10  101.48    5.21
  -1  -5 -10  115.35    5.61
   1  -5  10  109.93    4.41
   1  -5  10  107.26    4.59
  -1  -5 -10  111.23    4.40
   1  -5  10  121.11    5.71
  -1  -5  -9  225.80    8.15
   1  -5   9  231.64    6.93
   1  -5   9  233.80    8.07
  -1  -5  -9  247.16    8.33
  -1  -5  -9  227.28    8.20
  -1  -5  -9  225.99    7.03
   1  -5   9  220.32    6.91
   1  -5   9  241.03    7.50
   1  -5   9  238.11    8.36
  -1  -5  -8   17.27    2.07
   1  -5   8   20.23    2.17
   1  -5   8   16.78    1.61
   1  -5   8   18.96    1.84
  -1  -5  -8   17.58    2.12
  -1  -5  -8   15.78    1.98
   1  -5   8   17.87    1.69
   1  -5   8   20.29    1.96
  -1  -5  -8   17.53    1.72
   1  -5   8   17.51    2.06
  -1  -5  -7  301.67    9.33
   1  -5   7  285.80    8.18
   1  -5   7  285.93    8.05
   1  -5   7  291.57    8.33
   1  -5   7  290.56    9.27
  -1  -5  -7  306.32    9.36
   1  -5   7  299.96    8.07
  -1  -5  -7  300.76    9.34
   1  -5   7  272.54    8.05
   1  -5   7  290.48    8.78
   1  -5   7  281.62    8.18
  -1  -5  -7  293.24    8.49
   1  -5   7  301.98    9.14
  -1  -5  -6   78.70    4.18
   1  -5   6   92.60    4.37
  -1  -5  -6   82.04    4.37
   1  -5   6   85.30    3.86
  -1  -5  -6   85.50    4.11
   1  -5   6   87.16    3.79
   1  -5   6   88.17    4.61
   1  -5   6   82.60    3.75
  -1  -5  -6   92.70    4.59
   1  -5   6   92.67    3.89
  -1  -5  -6   96.05    4.66
   1  -5   6   82.87    4.16
   1  -5   6   81.96    3.79
   1  -5   6   94.25    4.37
  -1  -5  -6   87.78    3.99
  -1  -5  -6   88.39    4.09
   1  -5   6   91.67    3.96
   1  -5   6   89.89    3.68
   1  -5   5  121.00    4.72
   1  -5   5  126.70    4.80
  -1  -5  -5  122.26    5.29
   1  -5   5  127.64    4.65
   1  -5   5  125.07    4.71
   1  -5   5  128.62    5.82
  -1  -5  -5  122.42    5.00
  -1  -5  -5  136.97    5.59
   1  -5   5  125.60    4.74
   1  -5   5  127.36    5.09
   1  -5   5  117.03    4.71
  -1  -5  -5  121.99    5.29
  -1  -5  -5  125.76    4.87
   1  -5   5  129.60    4.93
   1  -5   5  130.21    5.27
  -1  -5  -5  122.43    5.04
  -1  -5  -5  130.29    5.46
   1  -5   5  124.24    5.05
   1  -5   4    5.96    1.06
   1  -5   4    4.86    0.99
  -1  -5  -4    4.13    1.06
   1  -5   4    6.88    1.53
   1  -5   4    5.50    1.02
   1  -5   4    4.93    0.94
  -1  -5  -4    5.93    1.11
  -1  -5  -4    6.27    1.30
   1  -5   4    7.81    1.20
   1  -5   4    5.53    1.10
   1  -5   4    7.22    1.15
  -1  -5  -4    7.52    1.20
  -1  -5  -4    6.06    1.21
   1  -5   4    6.20    1.13
   1  -5   4    7.03    1.26
   1  -5   4    6.74    1.15
  -1  -5  -4    7.69    1.24
  -1  -5  -4    5.54    1.28
   1  -5   3   67.07    3.42
   1  -5   3   73.84    3.52
  -1  -5  -3   74.90    3.85
  -1  -5  -3   73.12    3.67
   1  -5   3   67.47    4.04
   1  -5   3   73.59    3.51
  -1  -5  -3   77.09    3.94
   1  -5   3   72.09    3.52
   1  -5   3   71.01    3.51
  -1  -5  -3   74.88    3.82
   1  -5   3   71.72    3.64
  -1  -5  -3   71.59    3.51
   1  -5   3   75.91    3.63
  -1  -5  -3   76.08    4.13
   1  -5   3   76.11    3.63
  -1  -5  -3   70.14    3.65
   1  -5   2   16.45    1.66
  -1  -5  -2   14.85    1.68
  -1  -5  -2   15.66    1.75
   1  -5   2   17.03    1.67
   1  -5   2   17.42    2.00
  -1  -5  -2   14.78    1.54
  -1  -5  -2   14.38    1.64
  -1  -5  -2   18.32    1.92
   1  -5   2   18.93    1.82
   1  -5   2   18.04    1.70
  -1  -5  -2   17.67    1.92
   1  -5   2   19.90    1.82
  -1  -5  -2   15.23    1.87
  -1  -5  -2   18.25    1.71
   1  -5   2   17.71    1.78
  -1  -5  -2   15.16    1.91
  -1  -5  -2   16.39    1.75
   1  -5   2   18.62    1.73
  -1  -5  -1  187.08    7.18
   1  -5   1  193.10    6.07
  -1  -5  -1  186.36    6.44
   1  -5   1  187.76    6.26
  -1  -5  -1  192.76    6.41
   1  -5   1  179.12    6.16
  -1  -5  -1  190.76    6.52
  -1  -5  -1  186.24    6.12
  -1  -5  -1  188.61    6.40
   1  -5   1  185.23    6.80
  -1  -5  -1  199.72    6.63
   1  -5   1  206.58    6.58
   1  -5   1  195.87    6.08
  -1  -5  -1  185.04    6.73
   1  -5   1  192.14    6.38
  -1  -5  -1  183.74    6.73
  -1  -5  -1  189.28    6.13
   1  -5   1  188.63    6.34
  -1  -5  -1  195.61    6.40
  -1  -5   0   24.88    2.48
  -1  -5   0   24.74    2.08
   1  -5   0   27.37    1.93
   1  -5   0   23.69    2.03
  -1  -5   0   22.31    1.95
   1  -5   0   22.64    1.99
  -1  -5   0   25.69    2.14
  -1  -5   0   26.49    2.05
  -1  -5   0   24.55    2.07
   1  -5   0   23.65    2.20
   1  -5   0   26.76    2.16
  -1  -5   0   22.80    2.05
   1  -5   0   26.04    2.16
  -1  -5   0   26.02    2.29
   1  -5   0   22.00    1.99
  -1  -5   0   23.45    1.91
  -1  -5   0   24.22    2.03
  -1  -5   1  186.60    6.38
  -1  -5   1  196.53    7.29
  -1  -5   1  179.53    6.13
   1  -5  -1  188.06    6.38
   1  -5  -1  186.04    6.37
  -1  -5   1  184.04    6.31
  -1  -5   1  182.93    6.33
  -1  -5   1  181.63    6.10
   1  -5  -1  194.18    6.72
  -1  -5   1  189.70    6.36
   1  -5  -1  194.26    6.53
  -1  -5   1  191.86    6.62
   1  -5  -1  191.63    6.44
  -1  -5   1  189.65    6.10
   1  -5  -1  181.02    6.20
  -1  -5   1  199.77    6.42
  -1  -5   2   15.78    1.96
  -1  -5   2   15.95    1.76
   1  -5  -2   17.22    1.79
  -1  -5   2   16.97    1.66
  -1  -5   2   18.20    1.78
   1  -5  -2   15.79    1.69
   1  -5  -2   15.93    1.77
  -1  -5   2   15.58    1.69
  -1  -5   2   18.04    1.64
  -1  -5   2   18.19    1.76
  -1  -5   2   16.10    1.64
   1  -5  -2   16.63    1.84
  -1  -5   2   17.45    1.77
   1  -5  -2   15.98    1.73
  -1  -5   2   15.77    1.81
  -1  -5   2   17.20    1.67
   1  -5  -2   18.62    1.79
  -1  -5   2   13.79    1.57
  -1  -5   3   66.80    3.54
  -1  -5   3   69.28    4.03
  -1  -5   3   66.85    3.33
  -1  -5   3   67.38    3.45
   1  -5  -3   70.33    3.67
  -1  -5   3   72.22    3.35
  -1  -5   3   65.11    3.52
  -1  -5   3   68.98    3.49
   1  -5  -3   77.17    3.78
  -1  -5   3   64.99    3.63
   1  -5  -3   83.75    4.08
  -1  -5   3   76.77    3.60
   1  -5  -3   74.11    3.67
  -1  -5   3   69.78    3.67
  -1  -5   3   71.50    3.48
   1  -5  -3   69.51    3.45
  -1  -5   3   66.93    3.29
  -1  -5   3   67.88    3.58
  -1  -5   4    7.35    1.38
  -1  -5   4    7.70    1.30
  -1  -5   4    5.97    1.07
  -1  -5   4   10.00    1.33
   1  -5  -4    8.49    1.31
  -1  -5   4    9.66    1.22
  -1  -5   4    8.35    1.31
  -1  -5   4    9.71    1.37
   1  -5  -4    8.61    1.35
  -1  -5   4    8.91    1.38
  -1  -5   4    8.87    1.28
   1  -5  -4   10.53    1.54
   1  -5  -4    8.95    1.34
  -1  -5   4    8.20    1.29
  -1  -5   4    7.68    1.26
   1  -5  -4    8.73    1.50
  -1  -5   4    8.47    1.24
  -1  -5   4   10.36    1.47
  -1  -5   5  116.63    4.91
  -1  -5   5  115.56    5.29
  -1  -5   5  108.43    4.49
  -1  -5   5  119.54    4.68
   1  -5  -5  124.77    5.15
  -1  -5   5  121.58    4.94
  -1  -5   5  111.99    4.35
  -1  -5   5  115.32    4.92
   1  -5  -5  127.72    4.89
  -1  -5   5  116.36    5.12
  -1  -5   5  105.94    4.42
   1  -5  -5  132.48    5.49
   1  -5  -5  129.69    5.10
  -1  -5   5  122.09    4.83
  -1  -5   5  115.51    4.86
  -1  -5   5  124.23    4.65
   1  -5  -5  132.61    5.61
  -1  -5   5  121.38    5.02
  -1  -5   6   87.48    4.24
  -1  -5   6   87.76    4.51
  -1  -5   6   93.82    4.08
   1  -5  -6   98.15    4.59
  -1  -5   6   90.88    3.76
  -1  -5   6   95.49    4.52
  -1  -5   6   88.52    4.30
  -1  -5   6   93.59    4.33
   1  -5  -6   90.57    4.00
   1  -5  -6  100.27    4.78
  -1  -5   6   89.83    3.88
   1  -5  -6   90.31    4.25
  -1  -5   6   90.11    4.09
  -1  -5   6   87.44    4.15
  -1  -5   6   88.68    3.85
   1  -5  -6   96.06    4.79
  -1  -5   6   94.85    4.40
  -1  -5   7  279.68    8.77
  -1  -5   7  281.32    8.19
   1  -5  -7  298.17    9.14
  -1  -5   7  302.41    8.94
  -1  -5   7  282.57    8.82
  -1  -5   7  292.48    7.94
  -1  -5   7  291.35    8.88
   1  -5  -7  287.21    8.13
   1  -5  -7  298.91    9.51
   1  -5  -7  281.00    8.60
  -1  -5   7  284.69    8.62
  -1  -5   7  279.85    8.04
  -1  -5   7  294.67    8.44
   1  -5  -7  301.25    9.37
  -1  -5   7  296.75    8.93
  -1  -5   8   18.50    1.75
   1  -5  -8   18.04    2.04
  -1  -5   8   15.03    1.50
   1  -5  -8   19.37    1.69
  -1  -5   8   17.33    1.97
   1  -5  -8   17.28    2.18
  -1  -5   8   15.93    1.85
   1  -5  -8   15.69    1.76
  -1  -5   8   18.29    1.68
  -1  -5   8   15.84    1.63
  -1  -5   8   17.21    1.95
  -1  -5   8   15.58    1.87
   1  -5  -9  231.54    8.12
  -1  -5   9  206.88    6.53
  -1  -5   9  234.70    8.00
   1  -5  -9  239.56    8.55
   1  -5  -9  234.94    7.71
  -1  -5   9  229.51    7.11
  -1  -5   9  223.20    7.68
   1  -5  -9  237.52    8.09
  -1  -5   9  228.49    7.88
  -1  -5   9  241.07    7.98
   1  -5 -10  124.27    5.64
  -1  -5  10  101.77    4.09
  -1  -5  10  114.36    5.18
   1  -5 -10  112.96    5.71
  -1  -5  10  113.09    5.18
   1  -5 -10  121.27    5.15
   1  -5 -10  126.25    5.61
  -1  -5  10  107.26    4.42
  -1  -5  10  111.98    5.13
  -1  -5  10  117.44    5.35
   1  -5 -11  374.24   11.37
  -1  -5  11  345.32   10.35
   1  -5 -11  367.31   11.67
   1  -5 -11  371.25   10.39
   1  -5 -11  385.31   11.42
  -1  -5  11  363.08    9.62
  -1  -5  11  378.59   11.00
  -1  -5  11  357.85   10.41
  -1  -5  11  379.83   11.12
  -1  -5  12   11.94    1.59
  -1  -5  12   12.48    1.86
   1  -5 -12    9.88    1.69
   1  -5 -12   12.67    1.88
   1  -5 -12   10.85    2.09
  -1  -5  12   10.45    1.52
  -1  -5  13  290.19    9.35
   1  -5 -13  279.99    9.74
   1  -5 -13  286.98   10.43
   1  -5 -13  290.31    9.97
  -1  -5  14   86.65    4.62
   1  -5 -14  101.42    5.34
   1  -5 -14  100.97    5.90
  -1  -5  14   78.50    4.85
   1  -5 -14   94.48    5.33
   1  -5 -15    7.64    1.62
  -1  -5  15    6.30    1.38
   1  -5 -15    4.62    1.75
  -1  -5  15    6.14    1.32
   1  -5 -15    4.91    1.51
   1  -5 -16   96.86    5.59
  -1  -5  16  100.10    4.99
   1  -5 -16   93.10    6.36
  -1  -5  16   98.62    4.86
   1  -5 -16  100.23    5.94
   1  -5 -17  134.92    7.27
   1  -5 -17  129.91    8.05
  -1  -5  17  137.80    5.94
   1  -5 -17  145.93    7.15
   1  -5 -18  101.02    6.51
   1  -5 -18   85.26    6.86
   1  -5 -18   96.57    5.80
  -1  -5  18   97.35    4.84
   1  -5 -19   85.20    6.41
   1  -5 -19   98.67    6.82
   1   5  19   84.49    4.08
   1  -5 -19   93.74    5.47
  -1  -5  19   85.63    4.54
   1  -5 -20    2.52    1.68
   1  -5 -20    2.71    1.54
   1   5  20    2.11    0.85
  -1  -5  20    2.99    1.06
   1  -5 -20    2.72    1.06
   1  -5 -21   69.79    5.15
   1   5  21   67.87    3.66
   1  -5 -21   58.14    4.04
  -1  -5  21   75.90    4.10
   1  -5 -22    6.75    1.82
   1  -5 -22    4.84    1.76
   1  -5 -22    5.94    1.40
   1  -5 -23   23.02    2.73
   1  -5 -23   33.78    3.48
   1   5  24   58.40    3.26
   1  -5 -24   59.82    4.55
   1  -5 -25  180.50    7.40
   1   5  25  180.85    6.15
   1  -5 -25  195.42    8.16
   1  -5 -26   11.42    1.76
   1   5  26   13.06    1.45
   1  -5 -26   12.55    2.07
   1  -5 -27   52.31    3.37
   1   5  27   52.30    2.75
   1  -5 -27   51.68    3.70
   1  -5 -28    0.48    0.70
   1   5  28    0.62    0.56
   1  -5 -28    0.56    0.89
   1  -5 -29    3.44    0.91
   1   5  29    4.03    0.73
   1  -5 -29    3.29    1.06
   1  -5 -30   17.83    1.75
   1  -5 -30   17.78    1.50
  -1  -5  31   66.59    2.72
  -1  -6 -29    0.85    0.48
  -1  -6 -28   57.19    2.85
  -1  -6 -27    0.71    0.66
  -1  -6 -26    7.21    1.26
   1  -6  25   19.18    1.68
  -1  -6 -25   16.82    1.65
  -1  -6 -25   18.83    2.08
   1  -6  24   46.57    2.75
  -1  -6 -24   43.60    3.19
  -1  -6 -24   45.05    2.91
  -1  -6 -24   51.24    3.50
   1  -6  23    1.38    0.75
  -1  -6 -23    1.93    1.00
  -1  -6 -23    2.42    1.03
  -1  -6 -23    2.41    1.14
   1  -6  22   94.01    4.40
  -1  -6 -22   85.21    4.94
  -1  -6 -22   93.29    4.81
  -1  -6 -22  103.54    5.59
  -1  -6 -21    1.18    1.06
   1  -6  21    1.21    0.79
  -1  -6 -21    2.35    1.07
  -1  -6 -20   24.40    2.68
  -1  -6 -20   27.95    3.66
   1  -6  19   86.58    4.56
  -1  -6 -19   97.89    6.22
  -1  -6 -19   86.47    5.21
  -1  -6 -19   98.64    6.74
   1  -6  18   37.03    2.97
  -1  -6 -18   42.46    4.36
  -1  -6 -18   36.71    4.11
  -1  -6 -18   33.36    3.41
   1  -6  17   22.59    2.21
   1  -6  17   23.11    2.61
   1  -6  17   20.59    2.28
  -1  -6 -17   21.50    3.29
  -1  -6 -17   21.69    2.31
  -1  -6 -17   18.91    2.89
   1  -6  17   21.39    2.32
   1  -6  16  457.31   13.08
  -1  -6 -16  480.93   15.77
  -1  -6 -16  435.79   12.88
  -1  -6 -16  451.14   14.38
  -1  -6 -16  457.15   14.86
   1  -6  16  472.05   13.28
   1  -6  16  494.03   12.98
  -1  -6 -15   21.65    2.87
  -1  -6 -15   20.27    2.35
   1  -6  15   17.53    2.18
  -1  -6 -15   21.40    2.76
  -1  -6 -15   17.29    2.55
   1  -6  15   21.66    2.34
   1  -6  15   21.28    2.27
   1  -6  14   62.39    3.88
   1  -6  14   73.66    4.27
  -1  -6 -14   64.53    4.49
  -1  -6 -14   67.21    4.36
  -1  -6 -14   77.14    5.13
   1  -6  14   71.18    4.33
  -1  -6 -14   73.79    4.92
   1  -6  14   68.03    4.30
   1  -6  13   15.08    1.91
   1  -6  13   19.03    2.27
  -1  -6 -13   16.12    2.33
   1  -6  13   19.39    2.38
  -1  -6 -13   13.92    2.25
  -1  -6 -13   15.22    2.20
  -1  -6 -13   19.21    2.48
   1  -6  13   17.50    2.24
   1  -6  12  115.59    5.52
   1  -6  12  111.59    5.11
  -1  -6 -12  105.80    5.70
   1  -6  12  116.42    5.96
  -1  -6 -12  106.33    6.04
  -1  -6 -12  113.66    6.12
  -1  -6 -12  111.54    5.95
   1  -6  12  122.30    6.08
  -1  -6 -11    2.75    1.14
   1  -6  11    2.90    0.94
   1  -6  11    3.31    1.14
  -1  -6 -11    5.49    1.50
  -1  -6 -11    4.05    1.38
   1  -6  11    3.95    1.47
  -1  -6 -11    6.80    1.78
  -1  -6 -11    3.91    1.07
   1  -6  11    4.19    0.95
   1  -6  11    4.41    1.42
  -1  -6 -10   55.86    4.07
   1  -6  10   62.83    3.66
   1  -6  10   55.53    3.21
   1  -6  10   65.76    4.15
  -1  -6 -10   60.44    4.09
  -1  -6 -10   56.73    4.34
   1  -6  10   70.56    4.50
   1  -6  10   63.50    3.46
  -1  -6 -10   64.33    4.43
  -1  -6 -10   67.65    3.82
   1  -6  10   60.94    3.58
   1  -6  10   68.83    4.49
  -1  -6  -9   24.52    2.67
   1  -6   9   23.79    2.13
   1  -6   9   27.83    2.70
   1  -6   9   26.56    2.29
  -1  -6  -9   25.18    2.64
   1  -6   9   25.52    2.64
  -1  -6  -9   22.99    2.77
   1  -6   9   24.69    2.16
   1  -6   9   25.58    2.35
  -1  -6  -9   28.86    2.47
  -1  -6  -9   25.05    2.15
   1  -6   9   30.08    2.88
  -1  -6  -8  460.23   13.16
   1  -6   8  421.76   11.39
   1  -6   8  442.85   12.87
   1  -6   8  447.78   11.68
  -1  -6  -8  443.81   12.75
   1  -6   8  435.58   12.60
  -1  -6  -8  424.07   13.23
  -1  -6  -8  446.26   11.99
   1  -6   8  432.18   12.07
   1  -6   8  428.80   11.59
  -1  -6  -8  452.35   11.83
   1  -6   8  453.61   12.74
  -1  -6  -7   34.69    3.02
   1  -6   7   33.20    2.48
   1  -6   7   33.75    2.51
   1  -6   7   34.18    3.13
  -1  -6  -7   34.16    2.96
   1  -6   7   39.09    3.04
  -1  -6  -7   30.32    2.99
  -1  -6  -7   33.53    2.59
  -1  -6  -7   31.69    2.56
   1  -6   7   37.43    2.86
   1  -6   7   33.22    2.54
   1  -6   7   37.74    2.98
   1  -6   6   15.37    1.75
  -1  -6  -6   15.60    2.03
   1  -6   6   16.42    1.74
   1  -6   6   13.47    2.04
   1  -6   6   14.57    1.64
  -1  -6  -6   16.94    2.14
   1  -6   6   14.72    1.66
  -1  -6  -6   12.85    2.04
   1  -6   6   18.05    2.05
   1  -6   6   17.08    1.84
  -1  -6  -6   20.74    2.02
  -1  -6  -6   16.12    1.91
   1  -6   6   14.10    1.72
   1  -6   6   14.80    1.92
   1  -6   6   17.09    2.02
  -1  -6  -5    6.35    1.33
   1  -6   5    6.78    1.25
  -1  -6  -5    7.53    1.52
   1  -6   5    6.95    1.22
   1  -6   5    6.91    1.18
   1  -6   5    7.77    1.77
  -1  -6  -5    8.65    1.71
   1  -6   5    6.92    1.30
   1  -6   5    6.51    1.28
   1  -6   5    7.49    1.32
  -1  -6  -5    7.26    1.56
   1  -6   5    8.14    1.52
   1  -6   5    6.32    1.30
  -1  -6  -5    7.36    1.35
  -1  -6  -5    7.59    1.44
   1  -6   5    4.63    1.24
  -1  -6  -4  457.51   12.88
   1  -6   4  456.18   12.18
   1  -6   4  490.75   13.95
   1  -6   4  453.48   12.00
   1  -6   4  460.36   11.64
   1  -6   4  488.43   12.21
  -1  -6  -4  498.34   13.18
   1  -6   4  473.76   12.34
  -1  -6  -4  442.12   13.17
   1  -6   4  462.26   12.26
  -1  -6  -4  460.17   12.19
   1  -6   4  465.63   12.33
   1  -6   4  471.89   12.68
  -1  -6  -4  473.50   12.76
  -1  -6  -4  455.54   12.75
   1  -6   4  448.44   12.06
  -1  -6  -3   27.53    2.59
   1  -6   3   32.89    2.51
   1  -6   3   28.19    2.34
   1  -6   3   31.21    2.22
   1  -6   3   27.77    2.78
   1  -6   3   33.55    2.58
  -1  -6  -3   36.49    2.89
   1  -6   3   32.57    2.48
  -1  -6  -3   29.75    2.80
   1  -6   3   33.05    2.60
   1  -6   3   33.33    2.71
   1  -6   3   30.78    2.52
  -1  -6  -3   29.80    2.63
  -1  -6  -3   31.61    2.51
   1  -6   3   29.69    2.41
  -1  -6  -3   24.86    2.41
   1  -6   2  131.26    5.40
  -1  -6  -2  130.93    5.69
  -1  -6  -2  130.39    5.57
   1  -6   2  128.69    5.31
   1  -6   2  138.61    6.21
  -1  -6  -2  144.29    5.88
   1  -6   2  136.75    5.49
  -1  -6  -2  140.88    6.19
   1  -6   2  130.29    5.15
   1  -6   2  139.24    5.62
   1  -6   2  143.01    5.72
  -1  -6  -2  132.77    5.41
   1  -6   2  128.56    5.55
  -1  -6  -2  120.51    5.60
   1  -6   2  126.48    5.37
  -1  -6  -2  134.61    5.67
   1  -6   1    5.08    1.18
  -1  -6  -1    3.24    1.12
   1  -6   1    6.74    1.41
  -1  -6  -1    3.26    1.03
   1  -6   1    5.10    1.24
  -1  -6  -1    4.96    1.28
   1  -6   1    5.10    1.02
  -1  -6  -1    5.73    1.31
   1  -6   1    5.76    1.24
  -1  -6  -1    4.45    1.21
   1  -6   1    3.73    1.10
  -1  -6  -1    5.50    1.16
   1  -6   1    5.80    1.22
   1  -6   1    4.54    1.05
  -1  -6  -1    5.41    1.18
  -1  -6   0    4.88    1.12
   1  -6   0    6.80    1.26
   1  -6   0    6.43    1.25
  -1  -6   0    4.88    1.23
   1  -6   0    4.59    1.23
  -1  -6   0    5.97    1.18
  -1  -6   0    5.93    1.24
  -1  -6   0    7.37    1.41
   1  -6   0    6.59    1.35
   1  -6   0    5.41    1.02
  -1  -6   0    7.36    1.43
   1  -6   0    5.56    1.22
   1  -6   0    4.95    1.18
  -1  -6   0    6.74    1.24
  -1  -6   0    5.30    1.31
  -1  -6   0    5.79    1.22
   1  -6  -1    5.43    1.18
  -1  -6   1    2.65    0.91
   1  -6  -1    3.77    1.06
  -1  -6   1    2.82    0.99
  -1  -6   1    2.83    0.99
  -1  -6   1    4.26    1.10
   1  -6  -1    4.12    1.15
  -1  -6   1    3.14    0.97
  -1  -6   1    5.05    1.24
   1  -6  -1    5.00    1.33
   1  -6  -1    3.52    1.09
  -1  -6   1    3.90    1.15
  -1  -6   1    3.97    1.18
   1  -6  -1    3.70    1.15
  -1  -6   1    4.17    1.05
  -1  -6   1    4.26    1.07
  -1  -6   2  126.79    5.58
  -1  -6   2  132.28    5.48
   1  -6  -2  137.92    5.76
  -1  -6   2  149.71    5.84
   1  -6  -2  139.11    5.78
  -1  -6   2  135.73    5.70
  -1  -6   2  137.42    5.36
   1  -6  -2  144.65    5.94
  -1  -6   2  144.32    5.65
  -1  -6   2  145.12    5.73
   1  -6  -2  150.15    6.13
  -1  -6   2  142.43    5.99
   1  -6  -2  147.79    5.89
  -1  -6   2  142.42    5.52
  -1  -6   2  127.98    5.93
  -1  -6   2  139.12    5.73
  -1  -6   3   33.94    2.73
  -1  -6   3   30.17    2.42
   1  -6  -3   35.96    2.82
  -1  -6   3   34.85    2.71
   1  -6  -3   31.88    2.67
  -1  -6   3   32.36    2.55
  -1  -6   3   31.29    2.63
  -1  -6   3   32.60    2.42
   1  -6  -3   36.43    2.80
   1  -6  -3   38.91    3.01
  -1  -6   3   31.07    2.50
  -1  -6   3   31.34    2.70
   1  -6  -3   34.53    2.71
  -1  -6   3   29.87    2.81
  -1  -6   3   34.64    2.58
  -1  -6   3   34.31    2.73
  -1  -6   4  442.47   12.44
  -1  -6   4  411.85   11.74
   1  -6  -4  458.61   12.70
  -1  -6   4  446.94   12.09
   1  -6  -4  459.08   12.68
  -1  -6   4  447.39   11.68
  -1  -6   4  448.70   12.46
  -1  -6   4  473.77   12.43
   1  -6  -4  451.29   12.31
   1  -6  -4  497.71   13.19
  -1  -6   4  456.31   12.04
  -1  -6   4  492.00   12.78
  -1  -6   4  461.91   11.98
   1  -6  -4  473.08   12.62
  -1  -6   4  450.89   13.26
  -1  -6   4  488.26   12.81
  -1  -6   5    7.17    1.41
   1  -6  -5    7.03    1.48
  -1  -6   5    6.41    1.27
   1  -6  -5    5.51    1.34
  -1  -6   5    5.24    1.25
   1  -6  -5    6.68    1.27
  -1  -6   5    3.95    1.14
  -1  -6   5    4.23    1.01
  -1  -6   5    3.43    1.00
   1  -6  -5    5.79    1.46
  -1  -6   5    4.11    1.14
   1  -6  -5    4.75    1.17
  -1  -6   5    4.30    1.28
  -1  -6   5    5.75    1.17
  -1  -6   5    5.91    1.28
  -1  -6   6   16.37    2.07
  -1  -6   6   15.70    1.81
   1  -6  -6   14.60    2.01
  -1  -6   6   14.17    1.82
  -1  -6   6   17.23    2.05
   1  -6  -6   15.78    1.78
  -1  -6   6   15.07    1.65
   1  -6  -6   14.00    2.05
  -1  -6   6   13.95    1.71
   1  -6  -6   17.04    2.00
  -1  -6   6   14.45    1.78
  -1  -6   6   14.29    2.17
  -1  -6   6   16.62    1.97
  -1  -6   7   32.47    2.90
  -1  -6   7   31.24    2.47
   1  -6  -7   33.65    2.91
  -1  -6   7   31.36    2.35
   1  -6  -7   37.70    2.62
  -1  -6   7   35.92    3.01
  -1  -6   7   35.51    2.91
  -1  -6   7   31.72    2.73
   1  -6  -7   35.74    3.16
   1  -6  -7   33.97    2.82
  -1  -6   7   32.49    2.49
  -1  -6   7   36.59    2.68
  -1  -6   7   30.68    3.18
  -1  -6   7   35.18    2.85
  -1  -6   8  448.43   12.91
   1  -6  -8  458.85   13.08
  -1  -6   8  455.27   12.64
  -1  -6   8  451.31   12.91
  -1  -6   8  418.51   11.17
   1  -6  -8  457.28   13.39
  -1  -6   8  453.29   12.51
  -1  -6   8  422.68   11.68
   1  -6  -8  449.43   12.53
  -1  -6   8  457.28   13.53
  -1  -6   8  444.11   12.55
  -1  -6   9   27.39    2.56
   1  -6  -9   28.24    2.76
  -1  -6   9   23.35    2.00
  -1  -6   9   30.35    2.70
  -1  -6   9   31.56    2.80
   1  -6  -9   29.90    3.00
  -1  -6   9   25.40    2.25
  -1  -6   9   30.38    2.72
   1  -6  -9   28.20    2.56
  -1  -6   9   29.61    2.90
  -1  -6   9   27.56    2.60
  -1  -6  10   59.07    3.75
   1  -6 -10   61.07    4.19
  -1  -6  10   67.88    4.17
  -1  -6  10   61.70    3.78
   1  -6 -10   57.78    4.23
  -1  -6  10   64.53    3.53
  -1  -6  10   68.27    4.17
   1  -6 -10   65.72    3.88
  -1  -6  10   69.59    4.37
  -1  -6  10   63.98    4.02
   1  -6 -11    3.64    1.29
  -1  -6  11    5.10    1.32
   1  -6 -11    3.47    1.43
   1  -6 -11    3.94    1.04
  -1  -6  11    2.56    1.13
  -1  -6  11    2.48    1.05
  -1  -6  11    3.01    1.16
   1  -6 -12  113.36    5.95
  -1  -6  12  111.60    5.61
   1  -6 -12  104.68    5.96
  -1  -6  12  117.25    5.71
  -1  -6  12  109.77    5.48
  -1  -6  12  115.25    5.64
   1  -6 -13   16.78    2.33
  -1  -6  13   15.41    2.14
   1  -6 -13   17.85    2.54
  -1  -6  13   13.09    1.97
  -1  -6  13   15.36    2.03
  -1  -6  13   14.04    2.07
   1  -6 -14   67.98    4.72
  -1  -6  14   70.18    4.52
   1  -6 -14   73.97    5.16
  -1  -6  14   72.24    4.36
  -1  -6  14   77.30    4.40
  -1  -6  14   77.52    4.87
   1  -6 -15   14.76    2.35
  -1  -6  15   23.02    2.70
   1  -6 -15   21.67    3.02
  -1  -6  15   21.95    2.36
  -1  -6  15   20.69    2.22
  -1  -6  15   25.46    2.99
   1  -6 -16  448.08   14.43
  -1  -6  16  453.14   13.86
   1  -6 -16  403.65   14.92
  -1  -6  16  456.38   12.77
  -1  -6  16  446.33   12.40
  -1  -6  17   25.22    2.96
  -1  -6  17   28.83    2.61
   1  -6 -17   26.13    3.26
  -1  -6  17   20.69    2.57
   1  -6 -18   48.75    4.49
  -1  -6  18   43.04    4.09
   1  -6 -18   36.02    4.27
   1  -6 -19   92.36    6.09
   1  -6 -19   78.98    5.84
   1  -6 -20   33.66    3.54
   1  -6 -21    0.77    1.00
  -1  -6  21    3.07    1.23
   1  -6 -21    1.90    1.36
   1  -6 -22   90.94    5.01
  -1  -6  22   89.81    4.79
   1  -6 -22   88.64    5.26
   1  -6 -23    2.28    0.99
  -1  -6  23    0.97    0.97
   1  -6 -23    1.92    1.17
   1  -6 -24   46.78    3.19
  -1  -6  24   47.91    3.07
   1  -6 -24   51.33    3.65
   1  -6 -25   20.37    1.98
  -1  -6  25   17.25    1.76
   1  -6 -25   18.79    2.16
   1  -6 -26    6.92    1.13
  -1  -6  26    6.28    1.09
   1  -6 -26    5.28    1.23
   1  -6 -27    0.24    0.44
  -1  -6  27    0.47    0.59
   1  -6 -27    1.09    0.74
  -1  -6  28   57.88    2.51
  -1  -7 -25  100.53    3.65
  -1  -7 -24   61.68    3.00
  -1  -7 -24   54.36    2.70
  -1  -7 -23   11.14    1.45
  -1  -7 -23   10.28    1.32
  -1  -7 -22   25.93    2.29
  -1  -7 -22   29.48    2.24
  -1  -7 -22   27.80    1.96
  -1  -7 -21   19.92    1.85
  -1  -7 -21   19.75    2.12
  -1  -7 -21   18.11    1.93
   1  -7  20   55.21    3.03
  -1  -7 -20   47.63    3.04
  -1  -7 -20   53.50    3.68
   1  -7  19   43.24    2.77
  -1  -7 -19   42.15    3.01
  -1  -7 -19   42.14    3.60
   1  -7  18   43.60    2.88
  -1  -7 -18   48.73    3.41
  -1  -7 -18   51.58    4.35
   1  -7  17   24.58    2.25
  -1  -7 -17   25.59    2.64
  -1  -7 -17   28.02    3.32
  -1  -7 -16    9.39    1.84
   1  -7  16   11.56    1.62
  -1  -7 -16   10.62    1.51
  -1  -7 -15   11.75    2.01
  -1  -7 -15    8.78    1.51
  -1  -7 -14   50.85    3.85
  -1  -7 -14   58.03    4.25
   1  -7  13  105.67    5.35
  -1  -7 -13   87.91    5.26
  -1  -7 -13  102.28    5.44
   1  -7  12   19.32    2.17
  -1  -7 -12   18.97    2.36
   1  -7  12   20.06    2.46
  -1  -7 -12   20.97    2.43
  -1  -7 -12   17.87    2.38
  -1  -7 -12   16.27    2.14
   1  -7  11   46.80    3.60
  -1  -7 -11   39.24    3.54
   1  -7  11   46.92    3.35
  -1  -7 -11   50.01    3.76
  -1  -7 -11   41.02    3.32
   1  -7  10    4.02    1.27
  -1  -7 -10    4.29    1.38
   1  -7  10    6.81    1.51
  -1  -7 -10    3.74    1.22
  -1  -7 -10    3.77    1.24
  -1  -7  -9   13.88    2.03
   1  -7   9   13.84    1.99
   1  -7   9   14.56    2.00
   1  -7   9   12.77    1.63
  -1  -7  -9   13.84    2.23
  -1  -7  -9   15.19    1.85
  -1  -7  -9   16.09    2.12
  -1  -7  -8   20.93    2.43
   1  -7   8   19.58    1.90
   1  -7   8   22.97    2.45
  -1  -7  -8   23.96    2.52
   1  -7   8   18.39    2.17
  -1  -7  -8   23.35    2.77
   1  -7   8   22.11    2.14
  -1  -7  -8   21.10    2.15
  -1  -7  -8   21.95    2.38
  -1  -7  -7  255.43    9.11
   1  -7   7  240.62    7.83
   1  -7   7  254.01    9.19
  -1  -7  -7  267.59    8.95
   1  -7   7  257.52    8.64
  -1  -7  -7  255.10    9.56
   1  -7   7  247.83    8.08
  -1  -7  -7  255.39    8.28
  -1  -7  -7  246.16    8.74
  -1  -7  -6  221.81    8.29
   1  -7   6  222.46    8.62
   1  -7   6  205.24    7.16
  -1  -7  -6  228.67    8.15
  -1  -7  -6  227.78    8.79
   1  -7   6  233.38    7.85
   1  -7   6  223.16    7.56
  -1  -7  -6  218.50    7.54
  -1  -7  -6  219.38    7.59
  -1  -7  -6  213.42    7.92
  -1  -7  -5   57.36    3.81
   1  -7   5   50.53    3.21
   1  -7   5   51.07    4.02
  -1  -7  -5   54.89    3.70
   1  -7   5   54.80    3.45
  -1  -7  -5   57.87    4.06
  -1  -7  -5   51.84    3.29
   1  -7   5   54.53    3.40
  -1  -7  -5   58.30    3.64
  -1  -7  -5   51.20    3.53
   1  -7   4    6.53    1.26
  -1  -7  -4    6.38    1.49
   1  -7   4    4.92    1.58
   1  -7   4    6.01    1.21
  -1  -7  -4    6.89    1.34
   1  -7   4    5.51    1.22
  -1  -7  -4    6.69    1.49
   1  -7   4    6.73    1.31
  -1  -7  -4    6.69    1.66
   1  -7   4    6.56    1.34
  -1  -7  -4    7.23    1.43
  -1  -7  -4    7.59    1.34
  -1  -7  -4    5.95    1.34
   1  -7   3    5.12    1.19
  -1  -7  -3    4.96    1.29
   1  -7   3    3.58    1.32
  -1  -7  -3    5.86    1.30
   1  -7   3    2.80    0.98
   1  -7   3    4.13    1.14
  -1  -7  -3    3.91    1.29
   1  -7   3    4.22    1.06
   1  -7   3    2.79    0.98
  -1  -7  -3    3.65    1.34
   1  -7   3    5.26    1.25
  -1  -7  -3    5.22    1.27
  -1  -7  -3    2.98    0.96
  -1  -7  -3    4.00    1.20
   1  -7   2   35.82    2.80
  -1  -7  -2   34.47    2.89
   1  -7   2   35.71    2.73
  -1  -7  -2   35.84    2.79
   1  -7   2   33.89    3.11
   1  -7   2   35.93    2.76
  -1  -7  -2   39.18    2.99
  -1  -7  -2   36.65    3.14
   1  -7   2   33.15    2.71
   1  -7   2   31.89    2.68
  -1  -7  -2   36.12    2.70
  -1  -7  -2   35.36    2.97
  -1  -7  -2   35.88    2.89
   1  -7   1  239.89    8.06
  -1  -7  -1  232.76    8.18
   1  -7   1  224.76    7.75
  -1  -7  -1  225.69    7.77
   1  -7   1  235.88    8.60
   1  -7   1  240.64    7.99
  -1  -7  -1  254.56    8.33
  -1  -7  -1  233.74    8.61
   1  -7   1  226.92    7.99
  -1  -7  -1  237.41    7.85
  -1  -7  -1  242.64    8.47
   1  -7   1  233.81    8.06
   1  -7   1  237.56    7.92
  -1  -7  -1  220.24    7.86
  -1  -7   0  162.14    6.58
   1  -7   0  158.54    6.37
  -1  -7   0  166.47    6.26
   1  -7   0  168.19    6.46
   1  -7   0  170.09    6.94
   1  -7   0  164.45    6.49
  -1  -7   0  174.47    6.63
   1  -7   0  171.65    6.64
  -1  -7   0  179.72    7.13
   1  -7   0  154.13    6.44
  -1  -7   0  173.83    6.41
  -1  -7   0  163.78    6.84
  -1  -7   0  160.96    6.40
   1  -7   0  152.97    6.24
   1  -7  -1  237.58    8.09
  -1  -7   1  231.10    8.01
   1  -7  -1  239.74    8.34
   1  -7  -1  229.85    7.93
  -1  -7   1  231.47    7.70
   1  -7  -1  248.53    8.24
  -1  -7   1  238.46    8.01
  -1  -7   1  225.77    7.62
   1  -7  -1  227.60    7.96
  -1  -7   1  224.25    8.26
   1  -7  -1  224.01    8.02
  -1  -7   1  230.98    8.41
  -1  -7   1  214.44    7.64
   1  -7  -1  214.47    7.76
  -1  -7   2   36.90    2.93
   1  -7  -2   43.76    3.19
   1  -7  -2   36.42    2.88
  -1  -7   2   39.10    2.77
   1  -7  -2   44.34    3.24
   1  -7  -2   42.08    3.18
  -1  -7   2   37.17    2.86
   1  -7  -2   38.68    2.99
  -1  -7   2   42.90    3.24
  -1  -7   2   33.57    2.64
   1  -7  -2   39.05    3.07
  -1  -7   2   42.78    3.43
   1  -7  -2   40.95    3.06
  -1  -7   3    1.75    0.87
   1  -7  -3    2.70    1.00
  -1  -7   3    2.68    0.97
  -1  -7   3    2.94    1.01
   1  -7  -3    3.83    1.25
   1  -7  -3    2.14    1.00
  -1  -7   3    2.06    1.02
  -1  -7   3    2.28    0.86
   1  -7  -3    3.20    1.12
  -1  -7   3    1.83    1.02
   1  -7  -3    3.59    1.13
  -1  -7   4    8.66    1.48
   1  -7  -4    8.78    1.64
  -1  -7   4    8.65    1.36
   1  -7  -4    7.62    1.61
   1  -7  -4    9.26    1.53
  -1  -7   4    9.77    1.58
  -1  -7   4   10.00    1.89
   1  -7  -4    8.42    1.54
  -1  -7   4    8.61    1.45
   1  -7  -4    6.69    1.41
  -1  -7   5   60.60    3.63
   1  -7  -5   60.59    3.97
  -1  -7   5   55.07    3.61
  -1  -7   5   62.88    3.44
   1  -7  -5   64.94    4.13
  -1  -7   5   55.02    3.41
   1  -7  -5   65.91    3.98
  -1  -7   5   63.65    3.76
   1  -7  -5   57.41    3.79
  -1  -7   5   63.54    4.45
   1  -7  -5   61.53    3.93
   1  -7  -6  221.36    8.08
  -1  -7   6  211.62    6.97
  -1  -7   6  217.69    7.67
   1  -7  -6  210.22    8.12
  -1  -7   6  212.36    7.43
   1  -7  -6  194.22    7.47
   1  -7  -6  202.56    7.75
  -1  -7   6  229.85    9.04
   1  -7  -6  199.79    7.80
   1  -7  -7  253.01    8.94
  -1  -7   7  261.48    8.70
  -1  -7   7  243.70    7.63
   1  -7  -7  254.22    9.16
  -1  -7   7  248.67    8.08
   1  -7  -7  263.39    8.73
   1  -7  -7  238.02    8.66
  -1  -7   7  267.66    9.73
   1  -7  -7  238.96    8.82
   1  -7  -8   32.26    2.93
  -1  -7   8   31.49    2.75
   1  -7  -8   31.47    3.01
  -1  -7   8   28.51    2.40
   1  -7  -8   32.99    2.77
  -1  -7   8   27.11    2.89
   1  -7  -8   28.74    2.73
   1  -7  -8   25.35    2.65
  -1  -7   9   15.91    2.00
   1  -7  -9   18.22    2.23
   1  -7  -9   14.34    1.81
  -1  -7   9   18.17    2.32
   1  -7  -9   16.53    2.21
   1  -7 -10    4.51    1.34
  -1  -7  10    3.51    1.17
   1  -7 -10    3.99    1.25
   1  -7 -10    3.47    0.99
  -1  -7  10    5.43    1.35
  -1  -7  10    3.36    1.03
   1  -7 -11   40.37    3.41
  -1  -7  11   44.76    3.40
   1  -7 -11   47.84    3.66
  -1  -7  11   51.55    3.58
  -1  -7  11   48.93    3.51
   1  -7 -12   22.51    2.59
  -1  -7  12   20.01    2.30
   1  -7 -12   21.13    2.47
   1  -7 -12   14.62    2.33
  -1  -7  12   22.38    2.35
  -1  -7  12   22.00    2.48
   1  -7 -13   89.46    5.42
  -1  -7  13   98.00    5.12
   1  -7 -13   96.20    5.36
   1  -7 -14   48.06    3.77
   1  -7 -14   39.98    3.72
  -1  -7  15   10.47    1.53
   1  -7 -15   12.69    2.38
   1  -7 -16    8.77    2.11
  -1  -7  16    7.62    1.62
   1  -7 -17   28.03    3.38
  -1  -7  17   31.25    3.12
   1  -7 -17   24.29    2.26
   1  -7 -17   29.08    3.18
   1  -7 -18   44.27    3.90
  -1  -7  18   61.12    4.22
   1  -7 -18   48.94    3.01
   1  -7 -18   56.34    4.10
   1  -7 -19   45.71    3.33
  -1  -7  19   43.39    3.27
   1  -7 -19   37.05    3.34
   1  -7 -20   53.71    3.40
  -1  -7  20   51.00    3.26
   1  -7 -20   55.59    3.67
   1  -7 -21   21.38    1.98
  -1  -7  21   22.64    2.03
   1  -7 -21   21.61    2.27
  -1  -7  22   32.49    2.21
   1  -7 -22   26.01    2.04
   1  -7 -22   30.12    2.32
   1  -7 -22   27.82    2.34
  -1  -7  23   13.58    1.34
   1  -7 -23   13.34    1.35
   1  -7 -23   11.65    1.40
   1  -7 -23   10.12    1.43
  -1  -7  24   55.79    2.44
   1  -7 -24   51.30    2.39
   1  -7 -24   53.06    2.71
   1  -7 -24   54.14    2.81
   1  -7 -25   81.49    3.14
  -1  -8 -21   26.81    1.60
  -1  -8 -20    2.33    0.68
  -1  -8 -20    2.75    0.66
  -1  -8 -19   -0.26    0.53
  -1  -8 -19   -0.08    0.50
  -1  -8 -18    2.72    0.72
  -1  -8 -18    4.66    1.05
  -1  -8 -18    2.80    0.79
  -1  -8 -18    2.54    0.70
  -1  -8 -17   42.32    2.42
  -1  -8 -17   40.87    2.90
  -1  -8 -17   36.66    2.55
  -1  -8 -17   37.64    2.28
  -1  -8 -16   32.42    2.30
  -1  -8 -16   27.37    2.08
  -1  -8 -16   32.31    2.91
  -1  -8 -16   27.85    2.42
  -1  -8 -15   78.80    3.97
  -1  -8 -15   64.56    3.48
  -1  -8 -15   65.21    3.02
  -1  -8 -15   84.90    4.79
  -1  -8 -15   78.69    4.28
  -1  -8 -14    5.37    1.21
  -1  -8 -14    6.35    1.28
  -1  -8 -14    6.64    1.06
  -1  -8 -14    7.13    1.54
  -1  -8 -14    8.26    1.46
  -1  -8 -13    2.39    0.93
  -1  -8 -13    2.28    0.97
  -1  -8 -13    2.55    0.80
  -1  -8 -13    1.84    1.00
  -1  -8 -13    1.22    0.80
  -1  -8 -12    1.85    0.87
  -1  -8 -12    1.86    0.90
  -1  -8 -12    1.67    0.79
  -1  -8 -12    2.69    0.99
  -1  -8 -12    1.59    0.88
  -1  -8 -11   61.30    3.43
  -1  -8 -11   57.18    3.44
  -1  -8 -11   62.01    3.60
  -1  -8 -11   52.47    3.50
  -1  -8 -11   53.73    3.34
  -1  -8 -10   24.25    2.17
  -1  -8 -10   22.60    2.17
  -1  -8 -10   25.59    2.47
  -1  -8 -10   26.22    2.43
  -1  -8 -10   24.34    2.23
  -1  -8  -9   94.34    4.40
  -1  -8  -9  110.94    4.79
  -1  -8  -9  101.27    5.27
  -1  -8  -9  107.58    5.04
  -1  -8  -9  101.35    4.70
  -1  -8  -8   66.57    3.39
  -1  -8  -8   67.55    4.32
  -1  -8  -8   65.36    3.64
  -1  -8  -8   62.19    3.46
  -1  -8  -8   63.79    3.62
  -1  -8  -7   16.78    1.88
  -1  -8  -7   17.29    1.89
  -1  -8  -7   15.82    1.71
  -1  -8  -7   16.49    2.17
  -1  -8  -6    6.06    1.29
  -1  -8  -6    9.22    1.31
   1  -8   6    7.05    1.18
  -1  -8  -6    6.00    1.42
  -1  -8  -6    6.25    1.24
  -1  -8  -5   11.99    1.48
  -1  -8  -5   12.33    1.65
  -1  -8  -5   11.62    1.63
  -1  -8  -4   48.51    2.99
  -1  -8  -4   52.21    3.22
  -1  -8  -4   49.40    3.13
  -1  -8  -3  160.13    5.86
  -1  -8  -3  174.32    6.24
  -1  -8  -2   12.28    1.68
   1  -8   2   13.80    1.63
  -1  -8  -2   13.90    1.73
  -1  -8  -1    0.14    0.73
   1  -8   1    0.97    0.71
  -1  -8  -1    1.52    0.82
   1  -8   1    1.23    0.85
  -1  -8   0    4.20    1.11
   1  -8   0    3.46    1.01
   1  -8   0    3.40    0.97
  -1  -8   1    0.26    0.68
   1  -8  -1    0.25    0.72
   1  -8  -1    0.38    0.66
   1  -8  -2   15.72    1.81
   1  -8  -2   17.91    1.93
   1  -8  -3  185.44    6.67
   1  -8  -4   52.95    3.31
   1  -8  -4   46.21    3.11
  -1  -8   5   10.76    1.45
   1  -8  -5    9.47    1.47
   1  -8  -5    9.19    1.51
   1  -8  -6    6.19    1.25
  -1  -8   6    6.64    1.51
   1  -8  -6    7.27    1.34
   1  -8  -6    7.16    1.38
  -1  -8   7   18.44    2.15
   1  -8  -7   18.90    2.02
   1  -8  -7   19.74    2.07
   1  -8  -7   19.08    2.11
   1  -8  -8   64.37    3.75
   1  -8  -8   72.20    4.02
  -1  -8   8   63.51    3.86
   1  -8  -8   63.69    3.80
   1  -8  -8   62.27    3.70
   1  -8  -9  100.32    4.80
   1  -8  -9   99.46    4.88
   1  -8  -9  105.67    4.93
   1  -8  -9  108.87    5.12
  -1  -8   9  105.22    4.88
   1  -8  -9  104.76    4.89
   1  -8 -10   23.60    2.25
  -1  -8  10   25.85    2.28
   1  -8 -10   21.39    2.28
   1  -8 -10   21.18    2.13
   1  -8 -10   22.59    2.35
   1  -8 -11   52.47    3.42
   1  -8 -11   63.32    3.78
   1  -8 -11   62.25    3.67
   1  -8 -11   58.02    3.69
   1  -8 -12    2.14    0.93
   1  -8 -12    1.93    0.86
   1  -8 -12    3.07    1.04
   1  -8 -12    1.05    0.94
   1  -8 -13    4.10    1.11
   1  -8 -13    2.48    0.87
   1  -8 -13    2.00    0.89
   1  -8 -13    2.07    1.14
   1  -8 -14   10.32    1.65
   1  -8 -14    6.51    1.10
   1  -8 -14    8.38    1.51
   1  -8 -14    7.27    1.62
   1  -8 -15   72.94    4.07
   1  -8 -15   71.96    4.24
   1  -8 -15   63.19    4.29
   1  -8 -16   30.10    2.41
   1  -8 -16   33.33    2.76
   1  -8 -16   25.21    2.47
   1  -8 -17   38.05    2.48
   1  -8 -17   41.70    2.80
   1  -8 -17   36.10    2.68
   1  -8 -18    3.70    0.79
   1  -8 -18    3.44    0.90
   1  -8 -18    3.31    0.93
   1  -8 -19    0.06    0.46
   1  -8 -19    0.87    0.59
   1  -8 -19    0.65    0.65
   1  -8 -20    2.58    0.63
   1  -8 -21   28.71    1.65
  -1  -9 -14   57.27    2.51
  -1  -9 -13   10.82    1.25
  -1  -9 -12   27.92    2.17
  -1  -9 -11    6.81    0.88
  -1  -9 -11    6.16    1.08
  -1  -9 -10    4.98    0.82
  -1  -9 -10    4.81    1.02
  -1  -9  -9    2.42    0.65
  -1  -9  -9    2.20    0.78
  -1  -9  -8   15.69    1.34
  -1  -9  -8   19.05    1.67
  -1  -9  -8   14.60    1.48
  -1  -9  -7    6.51    0.91
  -1  -9  -7    7.29    1.13
  -1  -9  -7    7.57    1.19
  -1  -9  -6  128.53    4.29
  -1  -9  -6  132.99    4.78
  -1  -9  -6  143.92    5.27
  -1  -9  -5    1.69    0.60
  -1  -9  -5    2.05    0.71
  -1  -9  -5    0.84    0.68
  -1  -9  -4    3.86    0.77
  -1  -9  -4    4.07    0.94
  -1  -9  -3    6.20    0.91
  -1  -9  -2   40.70    2.17
   1  -9   1    7.49    1.01
   1  -9   0   25.94    1.80
   1  -9   0   24.28    1.80
   1  -9  -1    7.15    1.05
   1  -9  -1    6.41    0.99
   1  -9  -2   49.87    2.55
   1  -9  -2   43.00    2.45
   1  -9  -3    7.37    1.09
   1  -9  -3    7.31    1.05
   1  -9  -4    3.21    0.81
   1  -9  -4    3.81    0.84
   1  -9  -5    1.86    0.68
   1  -9  -5    1.49    0.64
   1  -9  -6  132.02    4.74
   1  -9  -6  132.76    4.59
   1  -9  -6  131.62    4.47
   1  -9  -7    6.93    1.07
   1  -9  -7    6.86    1.09
   1  -9  -7    6.01    0.99
   1  -9  -8   13.78    1.39
   1  -9  -8   11.52    1.28
   1  -9  -9    1.72    0.64
   1  -9  -9    2.82    0.75
   1  -9  -9    0.90    0.65
   1  -9 -10    4.80    0.74
   1  -9 -10    5.64    0.98
   1  -9 -10    3.76    0.92
   1  -9 -11    5.65    1.04
   1  -9 -11    4.34    0.96
   1  -9 -12   28.00    2.05
   1  -9 -12   22.52    1.84
   1  -9 -13   11.54    1.20
   1  -9 -14   53.90    2.34
  -2   0   0 9760.69  175.92
   2   0   0 9999.00  175.88
  -2   0   0 9832.41  174.97
  -2   0  -1 3005.29   54.46
  -2   0  -1 2986.06   54.53
   2   0  -1 2990.55   54.54
  -2   0  -1 3026.63   54.50
  -2   0   1 3002.67   53.71
  -2   0  -2   48.09    1.74
  -2   0  -2   43.01    1.72
  -2   0  -2   47.17    1.80
   2   0   2   45.81    1.77
  -2   0  -3  352.90    7.31
  -2   0  -3  347.08    7.32
  -2   0  -3  325.86    6.44
   2   0   3  345.21    7.34
  -2   0  -3  342.66    7.34
   2   0  -3  359.18    7.45
   2   0  -4  860.13   16.78
  -2   0  -4  879.07   16.79
   2   0   4  884.10   16.45
  -2   0  -4  855.78   16.65
  -2   0  -4  827.04   16.63
   2   0   4  870.00   16.73
   2   0  -5  123.18    3.44
  -2   0  -5  118.80    3.41
   2   0   5  114.88    3.09
  -2   0  -5  115.63    3.33
   2   0   5  114.70    3.29
  -2   0  -6  671.31   13.49
   2   0   6  657.71   12.99
  -2   0  -6  655.22   13.33
  -2   0   6  668.30   13.38
   2   0   7    0.15    0.39
  -2   0  -7    1.17    0.55
  -2   0  -7    0.09    0.19
  -2   0   7    0.05    0.48
  -2   0  -8  185.97    3.71
  -2   0  -8  211.45    5.24
   2   0   8  212.78    4.82
  -2   0   8  211.49    5.18
   2   0   9  177.95    4.47
  -2   0  -9  190.24    4.95
  -2   0   9  179.62    4.81
  -2   0   9  182.71    4.85
  -2   0  10    3.76    0.74
  -2   0 -10    2.83    0.73
  -2   0  10    3.18    0.76
  -2   0  11   13.38    1.27
  -2   0  12  623.78   13.83
  -2   0 -12  638.27   13.67
  -2   0  13   15.79    1.45
  -2   0 -13   12.52    1.39
  -2   0  13   15.01    1.46
  -2   0 -13   12.36    1.32
  -2   0  14  403.10    9.90
  -2   0 -14  392.89    9.95
  -2   0  14  377.49    9.82
  -2   0 -14  398.37    9.80
  -2   0 -15    8.87    1.28
  -2   0  15    8.47    1.23
  -2   0  16  122.33    4.83
  -2   0 -16  135.83    5.10
   2   0 -16  122.98    4.79
  -2   0  16  121.50    4.81
  -2   0 -17  119.28    4.92
  -2   0 -17  113.62    4.66
  -2   0  17  117.79    4.81
   2   0 -17  123.74    4.86
  -2   0  17  119.92    4.86
  -2   0 -18  280.65    8.60
  -2   0 -18  289.27    8.50
  -2   0  18  278.00    8.41
   2   0 -18  285.59    8.42
  -2   0 -19   14.73    1.80
  -2   0 -19   14.57    1.74
  -2   0  19   16.80    1.87
   2   0 -19   15.71    1.78
  -2   0 -20  756.61   17.85
   2   0 -20  730.66   17.32
  -2   0 -20  744.50   17.50
  -2   0  20  729.84   17.51
   2   0 -21    6.09    1.32
  -2   0 -21    5.97    1.39
  -2   0  21    5.57    1.24
  -2   0 -21    5.16    1.23
  -2   0 -22   31.82    2.77
  -2   0 -22   32.72    2.70
  -2   0  22   33.15    2.76
   2   0 -22   34.15    2.84
  -2   0 -23   57.41    3.81
  -2   0 -23   57.47    3.67
  -2   0  23   55.08    3.65
   2   0 -23   58.91    3.70
  -2   0 -24  477.02   13.57
  -2   0 -24  483.94   13.37
  -2   0  24  501.52   13.48
   2   0 -24  482.07   13.32
  -2   0 -25   12.45    1.90
   2   0 -25   17.13    2.11
  -2   0 -25   15.51    2.04
  -2   0  25   18.61    2.18
  -2   0  26    1.29    0.88
  -2   0 -26    0.98    0.83
  -2   0 -26    1.54    0.95
  -2   0 -27    1.30    0.96
  -2   0  27    1.11    0.88
  -2   0 -28   35.31    2.95
  -2   0  28   32.70    2.82
  -2   0 -29   10.73    1.75
  -2   0 -29   15.09    2.00
   2   0  30   64.41    3.54
  -2   0 -30   63.20    3.88
   2   0  31   -0.22    0.70
  -2   0 -31    0.69    0.84
   2   0  32   91.57    3.89
   2   0 -32   91.22    4.29
  -2   0 -32   88.92    4.28
   2   0  33    0.33    0.54
  -2   0 -33    0.11    0.63
   2   0 -33   -0.20    0.62
   2   0 -33    0.11    0.64
   2   0 -34   11.97    1.37
   2   0 -34   10.68    1.25
  -2   0 -34    9.92    1.27
  -2   0 -35   19.92    1.56
   2   0 -35   19.40    1.48
   2   0 -35   21.66    1.63
   2   0 -36   22.70    1.42
   2   1 -35   32.59    1.95
  -2  -1 -35   32.03    1.89
   2   1 -35   32.28    1.86
  -2  -1 -34   11.87    1.33
   2   1 -34   13.19    1.40
   2   1 -34   13.42    1.35
   2   1 -33   10.33    1.37
   2   1 -33   10.53    1.32
  -2  -1 -33   10.93    1.42
   2   1 -32   13.22    1.53
   2   1 -32   13.73    1.63
  -2  -1 -32   13.79    1.68
   2   1 -31   19.97    2.08
  -2  -1 -31   18.37    2.02
  -2  -1 -30   38.27    2.96
  -2  -1 -29  191.20    7.20
   2  -1  29  178.89    6.35
  -2  -1 -29  198.09    7.41
  -2   1  28    9.17    1.59
  -2  -1 -28    8.87    1.59
  -2  -1 -28    8.95    1.58
  -2   1  27  152.08    6.56
   2  -1  27  151.74    5.89
  -2  -1 -27  158.64    6.54
  -2  -1 -26   41.79    3.29
  -2  -1 -26   42.02    3.24
  -2   1  26   40.02    3.23
  -2  -1 -25  107.04    5.35
   2   1 -25  107.00    5.15
  -2  -1 -25  109.47    5.26
  -2   1  25  103.85    5.26
   2   1 -24    3.84    1.07
  -2  -1 -24    1.67    0.96
  -2   1  24    2.59    1.13
  -2  -1 -24    3.12    1.13
   2   1 -23   48.93    3.32
  -2  -1 -23   53.28    3.64
  -2  -1 -23   51.35    3.46
  -2   1  23   53.81    3.58
  -2  -1 -22  233.86    7.93
   2   1 -22  217.21    7.57
  -2  -1 -22  231.10    8.10
   2  -1  22  214.70    7.44
  -2   1  22  234.42    8.02
  -2  -1 -21  494.25   13.32
  -2  -1 -21  494.70   13.03
  -2   1  21  497.56   13.13
   2   1 -21  473.39   12.71
  -2  -1 -20  145.11    5.90
  -2  -1 -20  135.96    5.58
  -2   1  20  150.92    5.93
   2   1 -20  145.31    5.66
  -2  -1 -19   36.19    2.79
  -2  -1 -19   37.79    2.71
  -2   1  19   42.97    2.95
   2   1 -19   37.87    2.63
  -2  -1 -18   85.96    4.21
  -2  -1 -18   85.35    4.01
  -2   1  18   78.43    4.01
   2   1 -18   83.56    3.91
  -2  -1 -17  220.66    7.26
  -2  -1 -17  227.59    7.11
  -2   1  17  230.99    7.34
   2   1 -17  227.13    7.00
  -2   1  17  230.67    7.28
  -2   1  16  216.30    6.95
  -2  -1 -16  228.87    7.18
  -2   1  16  221.58    6.98
   2   1 -16  221.30    6.74
  -2   1  15  249.55    7.63
  -2  -1 -15  270.94    7.84
   2   1 -15  271.53    7.58
  -2   1  15  276.00    7.88
  -2   1  14   97.22    3.93
  -2  -1 -14   86.13    3.61
  -2  -1 -14   92.15    3.88
  -2   1  13    6.66    1.03
  -2   1  13    7.18    1.13
  -2  -1 -13    6.54    1.04
  -2  -1 -13    7.42    1.07
  -2  -1 -12    3.25    0.61
  -2   1  12    3.64    0.89
  -2  -1 -12    4.32    0.84
  -2   1  11  316.91    8.08
  -2  -1 -11  316.08    7.57
  -2  -1 -10  115.46    3.67
  -2  -1 -10  112.43    2.96
  -2   1  10  114.95    3.82
  -2  -1 -10  108.70    3.48
  -2   1  10  114.20    3.82
   2  -1  10  108.23    3.01
  -2  -1 -10  116.49    3.82
  -2  -1  -9  368.16    8.40
  -2   1   9  366.07    8.41
  -2  -1  -9  349.67    8.01
  -2  -1  -9  370.28    7.48
  -2   1   9  371.59    8.44
   2  -1   9  350.25    7.53
  -2  -1  -9  335.70    7.05
  -2  -1  -9  361.08    7.45
  -2  -1  -8  218.75    5.51
  -2   1   8  215.24    5.52
  -2  -1  -8  214.11    4.86
  -2   1   8  214.31    5.48
   2  -1   8  201.86    4.27
   2  -1   8  209.09    4.93
  -2  -1  -8  200.50    4.58
  -2  -1  -8  217.07    4.85
  -2  -1  -7   98.69    3.14
  -2   1   7   93.35    3.04
  -2  -1  -7   83.81    2.55
   2  -1   7   87.45    2.15
  -2  -1  -7   91.39    2.62
  -2  -1  -6   11.22    0.82
   2  -1   6   10.05    0.94
  -2  -1  -6    9.53    0.72
  -2  -1  -6   12.25    1.01
   2  -1   6   10.77    0.61
   2  -1   5  305.47    6.83
   2   1  -5  318.54    6.95
  -2  -1  -5  318.94    6.94
  -2  -1  -5  314.88    6.86
  -2   1   5  322.21    6.93
   2  -1   4   94.15    2.77
   2  -1   4   85.97    2.70
   2  -1   4   92.71    2.21
   2   1  -4   86.45    2.79
  -2  -1  -4   97.02    2.86
  -2  -1  -4   87.65    2.30
  -2  -1  -4   91.88    2.77
  -2  -1  -4   93.94    2.54
   2  -1   3 2760.38   48.87
   2   1  -3 2706.77   49.00
  -2  -1  -3 2720.00   48.86
   2  -1   3 2631.43   48.76
   2  -1   3 2689.56   48.07
   2  -1   3 2651.69   47.81
  -2  -1  -3 2588.80   48.13
  -2  -1  -3 2772.18   48.86
  -2  -1  -3 2706.62   48.52
   2   1  -2  709.14   13.85
  -2  -1  -2  717.55   13.84
   2  -1   2  708.02   13.73
   2  -1   2  709.84   13.17
  -2  -1  -2  739.35   13.58
  -2  -1  -2  666.64   13.12
   2  -1   2  673.88   13.01
  -2  -1  -2  730.35   13.74
   2  -1   2  741.65   13.86
  -2  -1  -2  734.19   13.86
  -2  -1  -1   86.87    2.26
   2  -1   1   84.34    2.44
  -2  -1  -1   84.46    2.35
   2  -1   1   77.71    2.05
  -2  -1  -1   79.65    2.01
  -2  -1  -1   86.04    2.45
  -2  -1  -1   86.86    2.54
   2   1  -1   80.79    2.49
   2  -1   1   81.60    1.97
  -2  -1  -1   83.39    2.52
  -2  -1   0  123.44    2.58
  -2  -1   0  124.63    3.18
  -2  -1   0  124.23    3.22
   2  -1   0  128.73    3.25
  -2  -1   0  124.72    2.97
   2  -1   0  128.51    2.65
   2  -1   0  136.77    3.45
   2   1   0  127.82    3.38
  -2  -1   0  127.12    2.76
   2  -1   0  128.35    2.84
  -2  -1   0  130.03    3.37
  -2  -1   1  102.44    2.79
  -2  -1   1  101.85    2.51
   2  -1  -1  103.09    2.78
  -2  -1   1  101.69    2.47
  -2   1  -1  105.16    2.92
  -2   1  -1  106.90    2.96
   2  -1  -1  107.26    2.96
  -2  -1   1  100.95    2.29
   2  -1  -2  704.44   13.87
  -2   1  -2  735.25   13.93
   2  -1  -2  678.19   13.04
  -2  -1   2  704.36   13.17
  -2   1  -2  722.73   13.88
   2   1   2  728.23   13.87
  -2   1  -2  722.46   13.86
  -2   1  -3 2703.60   48.14
   2  -1  -3 2582.99   47.36
  -2  -1   3 2627.55   47.30
  -2   1  -3 2645.00   48.05
  -2   1  -3 2600.27   48.02
   2   1   3 2568.59   48.07
  -2   1  -4  119.63    3.31
   2  -1  -4  114.47    3.37
  -2   1  -4  130.67    3.51
  -2   1  -4  121.23    3.34
   2   1   4  124.41    3.40
  -2   1  -5  334.88    7.36
   2  -1  -5  327.66    6.63
  -2   1  -5  333.40    7.29
   2  -1  -5  349.52    7.52
  -2   1  -5  342.06    7.50
   2  -1  -6    4.80    0.46
  -2   1  -6    5.36    0.34
   2  -1  -7   89.53    2.42
  -2  -1   7   89.10    2.20
   2   1   7   92.54    2.58
  -2   1  -7   92.77    3.11
  -2  -1   8  178.92    3.72
   2   1   8  186.72    4.36
   2   1   9  371.14    7.93
  -2   1  -9  392.26    8.83
  -2  -1   9  380.70    8.64
  -2  -1   9  361.77    8.43
  -2  -1   9  393.41    8.65
   2   1  10  123.87    3.43
  -2   1 -10  135.29    4.23
  -2  -1  10  128.05    4.00
  -2  -1  10  128.94    4.06
  -2  -1  10  133.03    3.93
  -2  -1  11  305.39    7.50
   2   1  11  297.47    6.76
  -2  -1  11  306.60    7.58
  -2  -1  11  303.16    7.25
  -2  -1  12    4.54    0.86
  -2  -1  12    4.86    0.77
  -2  -1  13    6.05    0.97
  -2   1 -13    5.77    0.92
  -2   1 -13    4.99    0.97
  -2  -1  13    5.07    0.94
  -2  -1  14  100.26    3.87
  -2   1 -14   85.63    3.65
  -2  -1  14   93.92    3.80
  -2   1 -14   89.50    3.88
  -2  -1  15  293.49    8.10
  -2   1 -15  291.01    8.34
   2  -1 -16  231.82    7.14
  -2  -1  16  217.27    6.84
  -2   1 -16  230.65    7.24
  -2  -1  16  225.62    7.04
   2  -1 -17  236.13    7.41
  -2   1 -17  243.14    7.39
  -2   1 -17  238.97    7.59
  -2  -1  17  225.35    7.21
  -2   1 -18   78.79    3.87
  -2   1 -18   76.90    3.94
  -2  -1  18   74.75    3.80
   2  -1 -18   73.68    3.83
  -2   1 -19   42.38    2.92
  -2   1 -19   46.11    3.09
  -2  -1  19   46.34    2.97
   2  -1 -19   42.64    2.93
  -2   1 -20  141.96    5.74
  -2   1 -20  142.55    5.92
  -2  -1  20  148.84    5.76
   2  -1 -20  146.55    5.85
  -2   1 -21  497.36   13.08
  -2   1 -21  492.10   13.22
  -2  -1  21  474.16   12.76
   2  -1 -21  499.33   13.17
  -2   1 -22  248.00    8.25
  -2   1 -22  239.41    8.36
  -2  -1  22  236.81    8.03
   2  -1 -22  243.08    8.33
  -2   1 -23   44.76    3.31
   2  -1 -23   52.78    3.53
  -2   1 -23   51.02    3.56
  -2  -1  23   49.96    3.32
   2  -1 -24    2.24    1.01
  -2   1 -24    1.43    0.93
  -2   1 -24    2.49    1.08
  -2  -1  24    1.63    0.86
  -2   1 -25  102.33    5.17
  -2   1 -25  108.61    5.38
  -2  -1  25  108.28    5.15
   2  -1 -25  106.29    5.32
  -2   1 -26   41.86    3.27
  -2  -1  26   44.40    3.18
  -2   1 -26   37.29    3.08
  -2   1 -27  132.11    5.94
  -2   1 -28   15.02    1.98
  -2   1 -28   14.61    1.99
  -2   1 -29  203.17    7.47
  -2   1 -29  200.38    7.47
   2   1  30   42.46    2.90
  -2   1 -30   32.83    2.74
   2   1  31   16.36    1.76
   2  -1 -31   14.14    1.76
  -2   1 -31   17.01    1.90
   2   1  32   13.85    1.53
  -2   1 -32   11.10    1.48
   2  -1 -32   12.43    1.57
   2  -1 -32   13.75    1.55
   2   1  33    7.27    1.08
   2  -1 -33    8.52    1.26
  -2   1 -33    7.29    1.18
   2  -1 -33    8.78    1.26
   2   1  34   11.11    1.20
  -2   1 -34   14.52    1.42
   2  -1 -34   12.93    1.33
   2  -1 -34   13.05    1.40
   2   1  35   35.88    1.88
   2  -1 -35   37.57    1.98
   2  -1 -35   38.95    2.09
  -2   1 -35   37.84    2.03
  -2  -2 -35    0.71    0.56
   2   2 -34    5.81    0.86
  -2  -2 -34    6.07    1.04
   2   2 -33   92.33    3.66
   2   2 -33   90.27    3.72
  -2  -2 -33   94.03    3.73
   2   2 -32   28.06    2.09
   2   2 -32   34.73    2.36
  -2  -2 -32   29.44    2.18
   2   2 -31   96.86    4.23
   2   2 -31  100.99    4.48
  -2  -2 -31  102.60    4.47
   2   2 -30   29.15    2.46
  -2  -2 -30   31.51    2.52
  -2   2  29    7.08    1.42
  -2  -2 -29    6.79    1.33
   2   2 -29    6.86    1.33
  -2  -2 -28   14.68    1.89
  -2  -2 -27   72.42    4.20
  -2  -2 -27   74.13    4.29
  -2   2  27   73.48    4.30
  -2   2  26    9.62    1.66
  -2  -2 -26    7.65    1.50
  -2  -2 -25  132.19    6.01
  -2   2  25  140.41    6.25
  -2  -2 -25  140.30    6.03
  -2  -2 -24  107.80    5.26
  -2  -2 -24  106.48    5.11
   2  -2  24   93.37    4.78
  -2   2  24  105.77    5.27
  -2  -2 -23   71.77    4.24
   2   2 -23   70.66    3.85
  -2  -2 -23   74.75    4.20
   2  -2  23   72.61    4.14
  -2   2  23   74.01    4.33
  -2  -2 -22   34.85    2.89
   2   2 -22   33.35    2.56
  -2  -2 -22   30.36    2.62
   2  -2  22   33.56    2.81
  -2   2  22   31.71    2.81
  -2  -2 -21   16.66    1.98
   2   2 -21   15.08    1.72
  -2  -2 -21   19.98    2.09
   2  -2  21   15.38    1.97
  -2   2  21   15.83    2.00
  -2  -2 -20  105.36    4.95
   2   2 -20  101.37    4.46
  -2  -2 -20  102.70    4.69
   2  -2  20   95.50    4.79
  -2   2  20  102.18    4.90
  -2  -2 -19  338.74    9.68
  -2  -2 -19  335.65    9.92
  -2   2  19  338.85    9.94
   2   2 -19  330.03    9.28
  -2  -2 -18   53.64    3.14
  -2  -2 -18   59.04    3.45
  -2   2  18   54.43    3.32
   2   2 -18   50.81    2.90
  -2  -2 -17  226.46    6.93
   2   2 -17  199.88    6.42
  -2  -2 -17  200.70    6.96
  -2   2  17  218.74    7.17
   2   2 -16    7.05    1.06
  -2   2  16    7.35    1.24
  -2  -2 -16    8.67    1.35
  -2  -2 -16    7.52    1.22
  -2  -2 -15   75.86    3.65
   2   2 -15   74.76    3.30
  -2   2  15   78.67    3.76
  -2   2  15   76.01    3.71
   2   2 -14   30.10    1.99
  -2   2  14   31.38    2.23
  -2  -2 -14   32.54    2.13
  -2  -2 -14   30.46    2.15
  -2   2  14   32.99    2.33
  -2   2  13  412.68   10.13
  -2  -2 -13  395.64    9.64
  -2  -2 -13  372.27    9.80
  -2  -2 -13  398.85    9.87
  -2  -2 -12  562.42   12.71
  -2  -2 -12  558.00   12.50
  -2   2  12  598.66   13.05
  -2  -2 -12  560.11   12.37
  -2   2  12  583.66   12.96
  -2  -2 -12  556.83   12.80
  -2  -2 -12  527.19   12.49
  -2  -2 -11  409.70    9.07
  -2  -2 -11  394.46    9.72
  -2  -2 -11  415.37    9.54
  -2   2  11  423.74    9.91
  -2  -2 -11  399.75    9.76
  -2  -2 -10  156.70    4.29
  -2  -2 -10  149.44    4.58
  -2  -2 -10  148.89    4.43
  -2  -2 -10  146.90    4.21
  -2  -2 -10  137.70    4.58
   2  -2  10  146.38    3.75
   2  -2  10  146.47    4.28
  -2   2  10  155.34    4.72
  -2  -2 -10  141.37    4.72
  -2  -2  -9  120.55    4.18
  -2   2   9  122.76    3.94
  -2  -2  -9  124.36    3.76
  -2  -2  -9  120.75    3.66
  -2  -2  -9  124.27    3.93
  -2  -2  -9  120.73    4.00
  -2   2   9  118.40    3.94
  -2  -2  -9  115.11    3.36
   2  -2   9  113.48    3.19
   2  -2   9  113.75    3.66
  -2  -2  -9  115.92    3.61
  -2   2   8   22.33    1.52
  -2  -2  -8   27.20    1.84
  -2  -2  -8   25.84    1.47
  -2  -2  -8   22.98    1.45
  -2  -2  -8   27.62    1.62
  -2   2   8   21.30    1.49
  -2  -2  -8   27.74    1.68
   2  -2   8   28.52    1.63
  -2  -2  -8   27.46    1.44
   2  -2   8   27.54    1.30
  -2  -2  -8   25.92    1.51
  -2   2   7  575.92   12.00
   2  -2   7  573.64   11.42
  -2  -2  -7  569.54   11.67
  -2  -2  -7  567.59   11.98
   2   2  -7  555.17   11.89
  -2  -2  -7  566.64   11.93
  -2  -2  -7  549.13   11.95
  -2   2   7  556.94   12.00
   2  -2   7  560.53   11.48
   2  -2   7  593.56   12.14
  -2  -2  -7  554.14   10.88
  -2  -2  -7  554.06   11.72
  -2  -2  -7  570.72   11.95
  -2  -2  -6  164.39    5.03
  -2   2   6  167.14    4.38
   2  -2   6  155.57    3.90
  -2  -2  -6  148.92    3.96
   2   2  -6  162.77    4.33
  -2  -2  -6  157.78    4.29
  -2  -2  -6  141.31    4.20
  -2  -2  -6  153.99    3.54
   2  -2   6  160.37    4.52
  -2  -2  -6  151.84    4.26
  -2  -2  -6  152.82    4.35
  -2  -2  -5  142.88    4.57
  -2  -2  -5  128.50    3.71
  -2   2   5  128.05    3.65
  -2  -2  -5  129.51    3.39
   2  -2   5  133.47    3.44
  -2  -2  -5  132.15    3.70
   2   2  -5  130.36    3.70
  -2  -2  -5  122.88    3.70
   2  -2   5  123.07    3.21
  -2  -2  -5  130.80    3.82
  -2  -2  -5  133.80    3.14
  -2  -2  -5  126.18    3.82
  -2  -2  -4  192.99    5.56
  -2  -2  -4  188.35    4.76
   2  -2   4  176.90    4.38
   2   2  -4  184.19    4.65
  -2  -2  -4  180.25    4.56
  -2  -2  -4  171.37    4.59
   2  -2   4  180.62    4.25
  -2  -2  -4  184.34    4.87
  -2  -2  -4  185.59    4.12
  -2  -2  -4  185.87    4.92
   2  -2   3   75.05    2.36
  -2  -2  -3   77.82    2.74
   2   2  -3   73.71    2.44
   2  -2   3   73.66    2.28
  -2  -2  -3   72.27    2.37
  -2  -2  -3   74.03    2.65
   2  -2   3   72.03    2.22
  -2  -2  -3   71.17    2.46
  -2  -2  -3   67.70    2.39
   2  -2   3   71.17    2.23
  -2  -2  -3   74.09    2.12
  -2  -2  -3   73.69    2.37
  -2  -2  -3   73.89    2.59
  -2  -2  -3   79.86    3.22
   2  -2   2  104.96    2.88
   2   2  -2  106.10    2.95
  -2  -2  -2   91.25    2.80
   2  -2   2   99.99    2.80
   2  -2   2   98.22    2.68
  -2  -2  -2   99.19    3.13
   2  -2   2   94.17    2.25
  -2  -2  -2   94.80    2.98
   2  -2   2   94.27    2.78
  -2  -2  -2   91.91    2.89
  -2  -2  -2   99.58    2.61
  -2  -2  -2   95.88    2.81
  -2  -2  -2   98.61    3.12
  -2  -2  -2  106.08    3.93
   2  -2   1  323.08    6.89
   2   2  -1  314.96    6.91
   2  -2   1  331.78    6.96
  -2  -2  -1  317.92    7.17
   2  -2   1  327.03    6.78
   2  -2   1  310.74    6.07
  -2  -2  -1  310.33    7.14
  -2  -2  -1  286.70    6.88
   2  -2   1  327.21    7.06
  -2  -2  -1  320.49    6.69
  -2  -2  -1  336.96    7.27
  -2  -2  -1  318.56    6.84
  -2  -2  -1  371.74    8.77
   2  -2   0  232.96    5.62
   2  -2   0  232.14    5.24
  -2  -2   0  238.84    5.64
  -2  -2   0  237.58    5.72
   2  -2   0  242.58    5.63
  -2  -2   0  237.21    5.62
  -2  -2   0  239.39    5.25
  -2  -2   0  227.23    5.28
  -2   2   0  239.57    5.47
  -2  -2   0  239.65    5.40
   2  -2  -1  311.51    6.70
  -2  -2   1  314.58    6.65
   2  -2  -1  304.09    6.88
   2  -2  -1  308.99    6.62
  -2  -2   1  304.93    6.82
  -2  -2   1  307.78    6.45
  -2  -2   1  305.19    7.08
   2  -2  -1  316.50    7.06
  -2  -2   1  283.17    6.64
  -2  -2   1  305.99    6.86
  -2  -2   1  308.13    6.42
   2   2   1  295.38    6.63
  -2  -2   1  297.81    6.55
  -2   2  -1  302.07    6.72
  -2   2  -2   84.73    2.62
  -2  -2   2   89.79    2.57
   2  -2  -2   89.32    2.66
   2  -2  -2   87.49    2.74
  -2  -2   2   89.58    2.71
   2  -2  -2   87.83    2.61
  -2  -2   2   87.66    2.41
  -2  -2   2   80.49    2.58
  -2   2  -2   83.96    2.66
  -2  -2   2   90.86    2.41
   2   2   2   78.48    2.54
  -2   2  -2   84.75    2.64
  -2  -2   2   88.06    2.56
   2  -2  -2   88.34    2.94
  -2  -2   2   93.97    3.72
   2  -2  -3   82.48    2.55
   2  -2  -3   81.85    2.59
  -2  -2   3   80.90    2.50
  -2  -2   3   79.93    2.28
   2  -2  -3   81.90    2.55
  -2  -2   3   80.48    2.39
  -2   2  -3   79.74    2.54
  -2  -2   3   81.16    2.25
  -2   2  -3   73.40    2.46
   2  -2  -3   81.19    2.45
  -2   2  -3   80.67    2.54
  -2  -2   3   82.35    3.46
   2   2   3   77.64    2.49
   2  -2  -4  180.21    4.49
  -2   2  -4  175.96    4.48
  -2  -2   4  177.45    4.11
   2  -2  -4  175.48    4.43
   2  -2  -4  179.30    4.50
  -2  -2   4  171.31    4.30
   2  -2  -4  177.95    4.27
  -2   2  -4  171.64    4.38
  -2  -2   4  171.18    4.04
  -2   2  -4  179.55    4.46
  -2  -2   4  175.92    5.48
   2  -2  -5  142.85    3.97
  -2  -2   5  142.31    3.74
   2  -2  -5  143.37    3.87
   2  -2  -5  147.74    3.91
   2  -2  -5  144.55    3.67
  -2   2  -5  145.41    3.90
  -2   2  -5  149.27    4.04
   2  -2  -5  155.12    4.07
  -2   2  -5  151.12    3.97
  -2  -2   5  146.91    4.84
   2  -2  -6  159.64    4.08
   2  -2  -6  149.38    4.16
  -2   2  -6  143.32    4.14
   2  -2  -6  156.48    4.12
   2  -2  -6  153.87    3.77
  -2   2  -6  145.88    4.06
  -2  -2   6  145.43    4.90
  -2  -2   7  531.46   11.45
   2  -2  -7  603.77   11.55
  -2  -2   7  544.23   11.41
   2  -2  -7  564.60   11.64
   2  -2  -7  573.46   11.11
  -2  -2   7  552.98   11.94
   2  -2  -7  574.02   11.85
  -2   2  -7  568.27   11.84
  -2  -2   7  505.97   12.46
  -2  -2   8   30.85    1.60
   2  -2  -8   32.02    1.40
  -2  -2   8   31.43    1.46
  -2  -2   8   34.68    1.87
   2  -2  -8   30.98    1.28
   2  -2  -8   34.75    1.72
  -2  -2   8   32.36    2.11
  -2  -2   9  122.83    3.70
   2   2   9  112.93    3.06
  -2  -2   9  115.44    3.83
  -2  -2   9  112.37    3.14
   2  -2  -9  120.87    3.71
  -2  -2   9  115.17    4.20
  -2  -2  10  167.18    4.83
   2  -2 -10  161.03    4.62
  -2  -2  10  151.52    3.78
  -2  -2  10  147.64    4.46
  -2  -2  10  152.69    5.00
  -2   2 -10  163.13    4.81
  -2  -2  11  397.71    9.41
  -2  -2  11  409.30    9.89
  -2  -2  11  422.37    9.70
  -2  -2  12  585.30   12.66
  -2  -2  12  558.65   12.29
  -2  -2  12  550.75   12.67
  -2  -2  13  415.48   10.01
  -2   2 -13  427.84   10.38
  -2   2 -13  418.77   10.20
  -2  -2  14   27.55    1.85
  -2   2 -14   25.62    2.01
  -2  -2  14   28.55    1.96
  -2   2 -15   67.99    3.45
   2  -2 -15   69.74    3.48
  -2   2 -16   10.24    1.45
   2  -2 -16    8.99    1.33
  -2   2 -16   10.88    1.46
  -2   2 -17  214.52    7.18
   2  -2 -17  210.47    7.04
  -2   2 -17  214.78    7.01
   2  -2 -18   57.09    3.38
  -2   2 -18   64.82    3.53
  -2   2 -18   55.97    3.39
   2  -2 -19  367.62   10.33
  -2   2 -19  360.20   10.26
  -2   2 -19  348.86   10.31
   2  -2 -20  103.02    4.84
  -2   2 -20  101.70    4.84
  -2   2 -20  105.67    4.88
  -2   2 -21   11.81    1.70
   2  -2 -21   10.96    1.63
  -2   2 -21   12.81    1.74
   2  -2 -22   36.91    2.94
  -2   2 -22   33.37    2.81
  -2   2 -22   33.96    2.82
   2  -2 -23   68.50    4.12
  -2   2 -23   64.82    3.91
  -2   2 -23   64.83    3.99
   2  -2 -24   99.70    5.08
  -2   2 -24   98.58    5.00
  -2   2 -24   97.76    5.00
  -2   2 -25  144.94    6.26
  -2   2 -25  144.47    6.23
  -2   2 -26   10.01    1.63
  -2   2 -27   73.59    4.22
  -2   2 -27   70.41    4.17
  -2   2 -28   14.53    1.85
  -2   2 -28   19.11    2.17
  -2   2 -29    6.56    1.37
   2  -2 -29    6.03    1.27
   2   2  29    7.73    1.42
   2  -2 -30   33.63    2.61
  -2   2 -30   34.51    2.57
   2   2  30   31.82    2.54
  -2   2 -30   33.71    2.64
   2  -2 -31  101.35    4.27
   2  -2 -31   86.65    4.10
  -2   2 -31   90.93    4.13
   2   2  31   95.80    4.28
   2  -2 -32   28.48    2.10
   2  -2 -32   30.73    2.20
  -2   2 -32   30.17    2.15
   2   2  32   32.48    2.27
  -2   2 -33   90.53    3.60
   2  -2 -33   90.97    3.65
   2  -2 -33   92.83    3.65
   2  -2 -33   81.40    4.45
   2   2  33   95.30    3.76
   2  -2 -34    6.27    0.85
   2   2  34    6.75    0.94
   2  -2 -34    4.77    1.20
   2   2  35    0.59    0.42
  -2  -3 -34   77.29    3.17
  -2  -3 -33    3.95    0.86
  -2  -3 -33    2.80    0.80
  -2  -3 -32    3.19    0.90
  -2  -3 -32    2.61    0.94
  -2  -3 -31   21.36    2.13
   2   3 -31   22.20    1.73
   2   3 -30   82.37    3.57
   2   3 -30   82.52    3.72
  -2  -3 -29    6.74    1.16
   2   3 -29    7.53    1.26
   2   3 -29    5.59    1.05
   2   3 -28  136.12    5.50
  -2  -3 -28  139.77    5.49
  -2   3  28  127.81    5.57
   2   3 -27   29.79    2.52
  -2  -3 -27   23.21    2.22
   2  -3  26   36.99    2.85
  -2  -3 -26   39.60    2.99
  -2   3  26   41.89    3.19
   2  -3  25    1.94    0.96
   2   3 -25    0.47    0.77
  -2   3  25    0.49    0.84
  -2  -3 -24    1.68    0.81
  -2   3  24    2.45    1.06
  -2  -3 -23   66.06    3.94
   2  -3  23   61.06    3.96
  -2   3  23   64.34    4.04
  -2  -3 -23   62.18    3.80
  -2  -3 -22  289.82    9.45
   2  -3  22  310.84    9.98
  -2   3  22  295.02    9.66
  -2  -3 -22  305.17    9.48
  -2  -3 -21   28.39    2.54
   2  -3  21   29.37    2.76
  -2   3  21   32.44    2.79
  -2  -3 -21   28.39    2.46
  -2  -3 -20  171.22    6.65
   2  -3  20  185.70    7.22
  -2   3  20  174.35    6.80
  -2  -3 -20  177.42    6.56
  -2  -3 -19   50.99    3.37
   2  -3  19   57.33    3.78
  -2   3  19   50.93    3.38
  -2  -3 -19   54.45    3.29
  -2  -3 -18  170.68    6.45
  -2  -3 -18  169.94    6.11
   2  -3  18  176.19    6.84
  -2   3  18  171.33    6.50
  -2  -3 -17   23.63    2.22
  -2  -3 -17   23.67    2.02
   2  -3  17   24.34    2.37
  -2   3  17   18.84    2.00
  -2  -3 -17   21.59    2.42
  -2  -3 -16  280.85    8.24
  -2  -3 -16  263.68    7.73
   2  -3  16  253.34    8.42
  -2   3  16  267.97    8.32
  -2  -3 -16  242.98    8.48
  -2  -3 -15   20.61    1.89
  -2  -3 -15   21.35    1.81
   2  -3  15   18.94    2.01
  -2  -3 -15   17.09    1.97
  -2   3  15   23.69    2.09
  -2  -3 -14  139.05    5.06
  -2  -3 -14  139.94    5.60
  -2   3  14  144.75    5.38
  -2  -3 -13  104.02    4.70
  -2   3  13  128.04    4.75
  -2  -3 -13  112.58    4.16
  -2   3  13  124.72    4.70
  -2  -3 -13  115.75    4.36
  -2  -3 -12   57.27    2.69
  -2  -3 -12   57.11    3.20
  -2   3  12   62.07    3.08
   2  -3  12   58.51    2.40
  -2  -3 -12   58.87    2.83
  -2  -3 -12   63.11    3.09
  -2  -3 -11   26.46    1.73
  -2  -3 -11   28.70    1.87
  -2  -3 -11   28.88    2.24
  -2   3  11   31.14    2.08
   2  -3  11   29.16    1.63
   2   3 -11   27.51    1.85
  -2  -3 -11   31.97    2.17
  -2  -3 -10  888.00   18.99
  -2  -3 -10  889.24   18.42
  -2  -3 -10  924.10   18.49
  -2  -3 -10  849.75   17.92
   2   3 -10  884.20   18.22
   2  -3  10  887.61   17.76
  -2   3  10  879.35   18.43
  -2  -3  -9   55.49    2.69
  -2  -3  -9   57.60    3.01
  -2  -3  -9   55.40    2.41
   2  -3   9   60.38    2.43
  -2  -3  -9   56.79    2.68
   2   3  -9   59.47    2.55
  -2  -3  -9   57.55    2.53
   2  -3   9   57.79    2.79
   2  -3   9   59.21    2.44
  -2   3   9   61.44    2.69
  -2  -3  -8  170.42    5.28
  -2  -3  -8  176.73    5.74
  -2  -3  -8  164.11    4.75
   2  -3   8  181.02    4.84
  -2  -3  -8  176.90    5.31
  -2  -3  -8  180.22    4.93
   2   3  -8  173.09    4.89
  -2   3   8  176.15    5.14
   2  -3   8  170.82    4.88
   2  -3   8  178.01    5.46
  -2  -3  -8  180.63    5.18
  -2   3   8  169.90    5.00
  -2  -3  -7   10.04    1.17
  -2  -3  -7   11.16    1.32
  -2  -3  -7   10.77    0.98
   2  -3   7    9.90    0.97
  -2  -3  -7   11.08    1.22
  -2  -3  -7   11.83    1.01
   2   3  -7   11.75    1.07
  -2  -3  -7   12.77    1.36
  -2   3   7   11.52    1.12
   2  -3   7    9.61    0.88
  -2  -3  -7   12.28    0.96
   2  -3   7   12.33    1.12
   2  -3   7    8.71    1.12
  -2  -3  -7   11.72    1.18
  -2   3   7   10.20    1.01
  -2  -3  -6   17.40    1.60
  -2  -3  -6   19.19    1.52
  -2  -3  -6   19.84    1.63
   2  -3   6   18.71    1.27
  -2  -3  -6   17.28    1.44
   2   3  -6   15.15    1.12
  -2  -3  -6   15.26    1.10
  -2   3   6   17.29    1.28
  -2  -3  -6   16.64    1.51
   2  -3   6   16.66    1.15
  -2  -3  -6   18.36    1.17
  -2  -3  -6   17.16    1.45
   2  -3   6   18.73    1.59
  -2   3   6   16.99    1.22
  -2  -3  -5   75.09    3.19
   2   3  -5   76.33    2.60
  -2  -3  -5   75.21    2.56
  -2  -3  -5   78.44    3.30
   2  -3   5   80.40    2.84
  -2   3   5   82.08    2.83
  -2  -3  -5   75.80    3.13
   2  -3   5   75.41    2.74
  -2  -3  -5   77.24    2.64
  -2  -3  -5   77.05    3.17
   2  -3   5   80.89    3.36
  -2  -3  -5   79.04    3.09
  -2  -3  -4  274.43    7.31
   2   3  -4  254.90    6.25
  -2  -3  -4  267.71    6.28
   2  -3   4  284.25    6.77
  -2  -3  -4  290.81    7.50
   2  -3   4  278.51    6.66
   2  -3   4  287.35    6.83
  -2   3   4  272.53    6.53
  -2  -3  -4  282.32    7.18
   2  -3   4  295.10    6.79
  -2  -3  -4  282.57    7.40
  -2  -3  -4  285.03    6.52
   2  -3   4  284.85    7.49
  -2  -3  -4  280.48    7.30
  -2  -3  -4  282.97    7.16
  -2  -3  -3   17.11    1.45
   2   3  -3   14.85    0.99
   2  -3   3   17.89    1.28
  -2  -3  -3   15.68    1.42
   2  -3   3   17.58    1.21
   2  -3   3   18.12    1.01
  -2  -3  -3   15.28    1.29
  -2  -3  -3   17.05    1.39
   2  -3   3   19.39    1.35
  -2  -3  -3   16.24    1.41
  -2  -3  -3   16.86    1.14
   2  -3   3   19.98    1.66
  -2  -3  -3   15.46    1.42
  -2  -3  -3   18.87    1.47
  -2  -3  -2  921.45   18.78
   2  -3   2  915.80   18.15
  -2  -3  -2  912.96   18.61
   2  -3   2  906.83   17.95
  -2  -3  -2  878.23   18.29
   2  -3   2  898.61   17.22
   2  -3   2  952.22   18.30
  -2  -3  -2  844.69   18.25
  -2  -3  -2  892.80   18.56
  -2  -3  -2  914.17   17.82
   2  -3   2  917.38   18.92
  -2  -3  -2  935.94   18.92
  -2  -3  -2  914.18   18.57
  -2  -3  -1  280.28    7.40
   2  -3   1  280.95    6.14
   2   3  -1  272.80    6.13
   2  -3   1  286.80    6.94
   2  -3   1  288.97    6.74
  -2  -3  -1  289.87    7.24
   2  -3   1  286.34    5.98
  -2  -3  -1  276.41    7.04
   2  -3   1  285.80    7.01
  -2  -3  -1  285.19    7.19
   2  -3   1  272.00    6.79
  -2  -3  -1  280.45    7.46
  -2  -3  -1  294.16    6.65
  -2   3   1  285.58    6.40
  -2  -3  -1  284.66    7.26
   2  -3   0    8.45    0.68
   2   3   0    6.52    0.63
  -2  -3   0    7.09    1.03
   2  -3   0    7.78    0.90
  -2  -3   0    7.59    0.88
   2  -3   0    7.53    0.84
  -2  -3   0    8.39    1.00
  -2  -3   0    6.45    0.95
   2  -3   0    8.26    1.01
  -2  -3   0    5.86    0.87
  -2  -3   0    6.03    0.89
   2  -3   0    7.29    0.85
  -2  -3   0    7.85    0.82
  -2  -3   0    7.45    1.08
  -2  -3   0    7.31    0.62
  -2   3   0    6.95    0.72
  -2  -3   0    6.93    1.01
   2  -3  -1  309.68    6.51
  -2  -3   1  311.52    7.87
   2   3   1  284.57    6.43
  -2  -3   1  300.17    7.18
   2  -3  -1  310.70    7.22
  -2  -3   1  292.09    7.30
  -2  -3   1  295.57    7.49
   2  -3  -1  315.96    7.65
  -2  -3   1  278.75    7.17
  -2   3  -1  312.46    6.89
   2  -3  -1  293.25    7.15
  -2  -3   1  302.39    6.97
  -2  -3   1  289.83    7.86
  -2  -3   1  286.52    6.33
  -2   3  -1  315.45    6.70
  -2  -3   2  944.88   18.46
  -2  -3   2  919.74   18.63
   2  -3  -2  953.09   18.59
  -2  -3   2  944.02   18.21
  -2  -3   2  936.36   18.99
   2  -3  -2  972.06   19.18
  -2  -3   2  884.29   18.51
  -2  -3   2  939.68   18.31
  -2   3  -2  891.77   18.04
   2  -3  -2  935.46   18.51
  -2  -3   2  920.73   19.43
  -2   3  -2  921.08   17.83
  -2  -3   2  916.03   17.53
   2  -3  -2  937.66   18.31
   2  -3  -3   14.95    1.05
   2  -3  -3   13.62    0.93
  -2  -3   3   13.81    1.12
  -2  -3   3   14.12    1.19
   2  -3  -3   13.72    1.18
  -2  -3   3   13.33    1.02
   2  -3  -3   14.53    1.44
  -2  -3   3   14.70    1.21
  -2   3  -3   15.43    1.07
  -2  -3   3   14.41    1.12
   2  -3  -3   14.29    1.15
  -2  -3   3   12.87    1.42
  -2   3  -3   17.32    1.04
  -2  -3   3   14.66    0.85
   2  -3  -4  267.95    6.15
   2  -3  -4  268.71    6.19
  -2   3  -4  279.37    6.27
  -2  -3   4  274.03    6.61
   2  -3  -4  274.70    6.93
  -2  -3   4  267.42    6.76
  -2  -3   4  275.26    6.42
   2  -3  -4  282.03    7.61
  -2   3  -4  281.22    6.37
   2  -3  -4  277.82    6.70
  -2  -3   4  270.55    7.71
  -2   3  -4  280.37    6.22
  -2  -3   4  262.67    5.92
   2  -3  -5   82.47    2.45
   2  -3  -5   82.99    3.24
  -2  -3   5   88.30    3.09
  -2  -3   5   88.31    2.85
   2  -3  -5   92.08    2.82
  -2   3  -5   85.13    2.76
  -2   3  -5   84.57    2.77
   2  -3  -5   93.00    3.11
  -2  -3   5   91.61    4.03
  -2  -3   5   86.38    2.55
  -2   3  -6   16.98    1.15
   2  -3  -6   14.46    1.07
  -2  -3   6   16.26    1.43
  -2  -3   6   16.20    1.15
   2  -3  -6   16.38    1.39
  -2  -3   6   15.61    1.23
  -2  -3   6   16.48    1.36
   2  -3  -6   17.56    1.27
  -2  -3   6   15.91    1.80
  -2  -3   6   15.65    1.55
  -2   3  -7   12.13    1.02
   2  -3  -7   10.90    0.99
  -2  -3   7   10.16    0.93
  -2  -3   7   11.42    1.26
  -2  -3   7    9.05    1.03
   2  -3  -7   11.16    1.19
   2  -3  -7   10.41    1.01
  -2  -3   7   10.30    0.97
   2  -3  -7    9.49    1.13
  -2  -3   7    9.16    1.45
  -2  -3   7   10.82    1.38
  -2   3  -8  163.23    4.70
   2  -3  -8  174.28    4.83
  -2  -3   8  167.96    4.91
   2  -3  -8  176.01    5.31
  -2  -3   8  169.78    5.33
   2  -3  -8  177.57    4.81
   2  -3  -8  172.22    5.41
  -2  -3   8  171.36    6.05
  -2  -3   8  162.07    5.61
  -2  -3   9   62.53    3.18
  -2  -3   9   63.04    3.39
  -2  -3   9   62.36    2.60
   2  -3  -9   62.99    2.94
   2  -3  -9   66.61    2.71
  -2   3  -9   65.89    2.67
   2  -3 -10  962.82   19.78
  -2  -3  10  921.23   18.74
   2  -3 -10  952.23   19.23
  -2  -3  10  936.16   19.99
   2  -3 -11   24.98    1.91
  -2  -3  11   29.23    2.07
   2  -3 -11   27.16    1.83
  -2   3 -12   59.18    2.88
  -2  -3  12   57.57    3.04
   2  -3 -12   52.27    2.91
   2  -3 -12   53.02    2.85
  -2  -3  12   54.65    2.86
  -2   3 -12   59.51    2.78
   2  -3 -13  119.90    4.63
  -2  -3  13  119.64    4.99
  -2   3 -13  122.08    4.40
  -2  -3  13  120.64    4.64
   2  -3 -14  143.92    5.19
  -2  -3  14  138.20    5.12
  -2  -3  14  130.40    5.36
  -2   3 -14  142.93    5.00
  -2   3 -15   23.53    2.00
   2  -3 -15   24.65    2.05
  -2  -3  15   19.73    1.82
  -2  -3  15   24.45    2.21
  -2   3 -15   22.25    1.91
  -2   3 -16  270.53    7.98
  -2  -3  16  253.41    7.65
   2  -3 -16  249.38    7.81
  -2  -3  16  255.42    8.15
  -2   3 -16  248.13    7.75
  -2   3 -17   16.33    1.81
   2  -3 -17   20.79    2.00
  -2  -3  17   22.27    1.96
  -2  -3  17   20.32    2.01
  -2   3 -17   16.53    1.83
   2  -3 -18  186.37    6.71
  -2  -3  18  190.21    6.33
  -2   3 -18  186.92    6.65
  -2   3 -18  179.58    6.64
   2  -3 -19   53.84    3.36
  -2   3 -19   47.22    3.12
  -2   3 -19   52.15    3.35
   2  -3 -20  190.08    7.05
  -2   3 -20  197.23    7.03
  -2   3 -20  195.90    7.10
   2  -3 -21   30.02    2.59
  -2   3 -21   30.77    2.63
  -2   3 -21   28.32    2.52
   2  -3 -22  282.88    9.17
  -2   3 -22  274.61    8.98
  -2   3 -22  295.95    9.21
  -2   3 -23   55.57    3.57
  -2   3 -23   57.72    3.65
  -2   3 -24    5.29    1.24
  -2   3 -24    4.01    1.14
   2  -3 -25    1.71    0.83
  -2   3 -25    1.46    0.88
  -2   3 -26   35.31    2.74
  -2   3 -26   41.99    3.04
   2  -3 -27   26.96    2.33
  -2   3 -27   25.53    2.24
   2  -3 -28  146.87    5.61
  -2   3 -28  141.31    5.49
   2   3  28  138.72    5.68
  -2   3 -28  140.38    5.68
   2  -3 -29    6.74    1.77
  -2   3 -29    5.29    1.11
   2  -3 -29    7.19    1.18
   2  -3 -29    6.00    1.08
   2   3  29    6.62    1.25
   2  -3 -29    5.64    1.24
  -2   3 -30   76.16    3.42
   2  -3 -30   72.93    4.66
   2   3  30   76.21    3.76
   2  -3 -30   63.07    3.54
   2   3  31   21.13    1.87
   2  -3 -31   24.86    2.60
  -2   3 -31   21.83    1.65
   2   3  32    2.65    0.78
   2  -3 -32    4.81    1.26
   2   3  33    2.66    0.73
   2  -3 -33    2.45    0.99
   2   3  34   76.66    2.78
  -2  -4 -32   22.28    1.74
  -2  -4 -32   20.08    1.59
  -2  -4 -31   17.61    1.75
  -2  -4 -31   15.73    1.60
  -2  -4 -30    2.88    0.99
  -2  -4 -30    2.39    0.93
  -2  -4 -29    8.76    1.54
  -2  -4 -29    7.82    1.51
  -2  -4 -28   16.74    2.11
   2  -4  28   16.39    1.55
  -2  -4 -28   16.12    2.07
   2  -4  27   65.69    3.46
  -2  -4 -27   60.86    4.19
   2  -4  27   66.16    3.45
  -2  -4 -27   61.34    4.12
   2  -4  26   71.42    3.86
  -2  -4 -26   71.20    4.59
   2  -4  26   63.82    3.64
   2  -4  25  152.17    6.16
  -2   4  24    6.82    1.34
   2  -4  24    7.80    1.51
   2  -4  24    7.71    1.50
   2  -4  23    0.16    0.72
  -2   4  23   -0.15    0.77
  -2   4  22   16.49    2.00
  -2   4  21   69.76    4.04
   2  -4  20  174.85    7.23
  -2   4  20  187.98    6.99
   2  -4  19  370.02   11.34
  -2   4  19  352.60   10.57
   2  -4  18   59.61    3.65
  -2   4  18   60.99    3.69
   2  -4  18   66.76    4.14
   2  -4  17  215.38    7.65
  -2   4  17  238.47    7.85
   2  -4  17  216.84    8.04
  -2  -4 -17  209.14    8.30
  -2   4  16   31.45    2.57
   2  -4  16   26.70    2.61
  -2  -4 -16   30.57    2.89
  -2   4  15   46.08    3.01
   2  -4  15   46.29    3.34
  -2  -4 -15   43.37    3.35
  -2   4  14  109.42    4.66
   2  -4  14  116.61    5.32
  -2  -4 -14  102.20    5.08
  -2   4  13  223.15    6.96
  -2  -4 -13  212.86    7.63
   2  -4  13  223.92    7.79
   2  -4  12   52.56    2.62
  -2  -4 -12   50.90    3.32
  -2   4  12   58.08    2.99
   2  -4  12   46.69    3.27
  -2  -4 -12   50.93    3.13
  -2  -4 -11  231.58    7.88
  -2  -4 -11  229.63    7.63
   2  -4  11  231.73    6.48
   2  -4  11  229.26    7.81
  -2  -4 -11  227.23    7.41
  -2  -4 -10   69.76    3.92
   2  -4  10   73.09    3.10
  -2  -4 -10   76.03    3.55
  -2  -4 -10   76.15    3.92
  -2  -4 -10   70.81    3.94
   2  -4  10   72.21    3.21
  -2  -4 -10   74.36    3.84
   2  -4  10   69.76    3.96
  -2  -4  -9    0.53    0.71
  -2  -4  -9    0.62    0.60
   2  -4   9    0.85    0.53
  -2  -4  -9    0.12    0.74
  -2  -4  -9    0.94    0.70
   2  -4   9    0.59    0.50
   2  -4   9    0.85    0.79
  -2  -4  -9    0.75    0.72
  -2  -4  -9    0.62    0.60
  -2  -4  -8  244.05    7.76
  -2  -4  -8  234.19    7.08
  -2  -4  -8  220.91    7.26
  -2  -4  -8  236.41    7.67
   2  -4   8  241.52    6.71
  -2  -4  -8  238.52    7.15
  -2  -4  -8  223.03    7.42
   2  -4   8  236.64    8.08
  -2  -4  -7  364.51    9.65
  -2  -4  -7  401.73   10.18
   2  -4   7  362.07    8.78
  -2  -4  -7  355.40   10.14
  -2  -4  -7  367.63    8.84
   2  -4   7  364.70    9.91
  -2  -4  -7  355.93   10.10
   2  -4   7  388.98   10.90
  -2  -4  -7  358.20    9.63
  -2  -4  -6  102.35    4.22
  -2  -4  -6   96.25    4.23
   2  -4   6  100.57    3.66
  -2  -4  -6  100.94    4.37
   2  -4   6   99.22    4.31
  -2  -4  -6  100.84    3.63
  -2  -4  -6  104.01    4.26
  -2  -4  -6   94.12    4.44
   2  -4   6  101.60    4.63
  -2  -4  -5  145.49    5.18
   2  -4   5  134.80    4.50
  -2  -4  -5  139.02    5.15
   2  -4   5  152.14    4.71
  -2  -4  -5  137.64    4.43
   2  -4   5  145.25    5.35
  -2  -4  -5  142.58    5.11
  -2  -4  -5  131.69    5.40
   2  -4   5  147.71    5.50
  -2  -4  -4  149.21    5.29
   2  -4   4  148.39    5.40
   2  -4   4  149.22    4.90
  -2  -4  -4  147.15    5.26
  -2  -4  -4  149.99    5.22
   2  -4   4  154.78    4.87
  -2  -4  -4  149.44    5.37
   2  -4   4  145.94    4.72
  -2  -4  -4  147.62    4.60
  -2  -4  -4  145.24    5.13
   2  -4   3  163.96    5.12
  -2  -4  -3  179.10    5.93
  -2  -4  -3  169.97    5.08
  -2  -4  -3  170.16    5.85
   2  -4   3  179.63    5.84
  -2  -4  -3  180.60    5.80
   2  -4   3  179.38    5.47
   2  -4   2   98.16    3.74
  -2  -4  -2  108.16    4.28
  -2  -4  -2  102.93    3.66
  -2  -4  -2  105.79    4.34
   2  -4   2  107.52    4.18
  -2  -4  -2  106.80    4.14
   2  -4   2  110.80    4.06
   2  -4   1  342.33    8.70
  -2  -4  -1  347.42    9.22
  -2  -4  -1  356.10    8.61
   2  -4   1  362.03    9.09
  -2  -4  -1  359.23    9.53
   2  -4   1  374.20    9.20
  -2  -4  -1  362.36    9.14
   2  -4   0  438.91   10.29
  -2  -4   0  425.00   10.62
   2  -4   0  435.07   10.66
  -2  -4   0  446.31   10.52
  -2  -4   0  426.92    9.99
   2  -4   0  434.81   10.29
  -2  -4   0  413.26   10.88
   2  -4  -1  399.97    9.62
  -2  -4   1  385.48    9.75
  -2  -4   1  410.97    9.83
   2  -4  -1  380.75    9.95
  -2  -4   1  391.58    9.33
  -2  -4   1  402.26    9.32
  -2  -4   1  389.12   10.22
   2  -4  -1  381.43    9.30
  -2  -4   2   99.01    3.62
  -2  -4   2  101.27    3.92
   2  -4  -2  108.58    4.01
  -2  -4   2  105.93    4.39
   2  -4  -2  106.00    4.25
  -2  -4   2   99.15    3.82
  -2  -4   3  168.51    5.02
   2  -4  -3  170.86    5.85
  -2  -4   3  168.21    5.29
  -2  -4   3  169.70    5.37
   2  -4  -3  171.14    5.56
  -2  -4   3  172.69    5.96
  -2  -4   4  164.22    5.20
   2  -4  -4  160.50    5.33
  -2  -4   4  151.05    4.68
  -2  -4   4  164.35    5.55
  -2  -4   4  155.82    5.01
   2  -4  -4  169.04    5.88
   2  -4  -4  155.27    5.06
  -2  -4   4  159.84    6.07
  -2  -4   4  163.56    5.78
  -2  -4   5  126.72    4.41
   2  -4  -5  133.24    4.80
  -2  -4   5  120.32    4.07
  -2  -4   5  123.82    4.80
   2  -4  -5  133.22    5.23
   2  -4  -5  128.29    4.45
   2  -4  -5  126.60    5.25
  -2  -4   5  130.49    5.53
  -2  -4   5  129.50    5.06
   2  -4  -6   92.68    3.97
  -2  -4   6   89.82    3.39
   2  -4  -6   93.33    3.68
  -2  -4   6   96.82    4.31
  -2  -4   6   92.97    4.43
   2  -4  -6   96.40    4.61
  -2  -4   6   95.52    4.84
   2  -4  -6   91.97    4.37
   2  -4  -7  394.66   10.81
   2  -4  -7  365.90   10.00
   2  -4  -7  371.50    9.36
   2  -4  -7  408.47   11.30
  -2  -4   7  394.57   11.61
  -2  -4   7  365.31   10.28
  -2  -4   7  365.27   10.48
  -2  -4   8  231.72    7.28
   2  -4  -8  246.40    6.88
  -2  -4   8  234.05    7.71
  -2  -4   8  237.90    7.78
   2  -4  -8  246.98    8.23
  -2  -4   8  239.17    8.40
   2  -4  -8  258.88    8.27
  -2  -4   9    0.34    0.66
  -2  -4   9    1.02    0.72
  -2  -4   9    0.28    0.77
  -2  -4   9    1.07    0.98
   2  -4  -9   -0.56    0.74
   2  -4  -9    0.45    0.90
   2  -4 -10   81.50    3.93
  -2  -4  10   79.00    3.94
  -2  -4  10   85.14    4.58
  -2  -4  10   75.80    3.90
  -2  -4  10   80.41    4.38
   2  -4 -10   82.29    4.20
   2  -4 -10   84.14    4.59
   2  -4 -11  257.52    9.02
   2  -4 -11  257.04    8.33
  -2  -4  11  260.59    8.13
   2  -4 -11  257.00    7.98
   2  -4 -11  245.18    8.09
  -2  -4  11  258.20    8.55
  -2  -4  11  248.41    7.92
  -2  -4  11  277.44    9.28
  -2  -4  12   54.29    3.20
  -2  -4  12   52.96    3.62
   2  -4 -12   54.05    2.86
   2  -4 -12   50.26    3.35
  -2  -4  12   52.71    3.26
   2  -4 -12   52.52    3.23
   2  -4 -12   52.79    3.27
  -2  -4  12   56.58    3.64
   2  -4 -12   52.30    3.93
  -2  -4  13  209.15    7.56
   2  -4 -13  208.43    6.57
   2  -4 -13  204.58    7.57
  -2  -4  13  210.32    7.19
   2  -4 -13  208.61    7.19
   2  -4 -13  211.07    7.18
  -2  -4  13  220.03    7.74
   2  -4 -13  225.29    8.67
  -2  -4  14  112.69    5.17
   2  -4 -14  121.18    4.74
   2  -4 -14  113.69    5.45
   2  -4 -14  114.43    5.15
  -2  -4  14  112.02    4.97
  -2  -4  14  112.63    5.36
   2  -4 -14  116.95    6.36
  -2  -4  15   48.48    3.25
   2  -4 -15   46.02    3.55
   2  -4 -15   50.24    3.02
  -2  -4  15   50.62    3.26
  -2  -4  15   53.07    3.56
   2  -4 -15   54.91    4.56
  -2  -4  16   29.27    2.46
   2  -4 -16   26.47    2.74
  -2  -4  16   27.12    2.59
  -2  -4  16   25.51    2.35
   2  -4 -16   26.37    2.26
  -2  -4  17  223.56    7.95
   2  -4 -17  229.42    7.44
   2  -4 -17  219.78    8.80
   2  -4 -18   63.83    3.61
   2  -4 -18   60.88    4.52
   2  -4 -19  374.15   10.67
   2  -4 -19  378.76   13.13
   2  -4 -20  194.86    6.96
   2  -4 -20  173.32    9.04
   2  -4 -20  193.33    8.48
   2  -4 -21   58.30    5.02
   2  -4 -21   53.39    4.16
   2  -4 -22   13.96    2.65
   2  -4 -22   17.02    2.37
   2  -4 -23    0.37    0.79
   2  -4 -24    5.63    1.86
   2  -4 -24    5.64    1.43
   2  -4 -25  136.87    7.33
   2  -4 -26   69.37    5.03
   2   4  26   62.81    3.60
   2  -4 -26   58.82    3.82
   2   4  27   64.77    3.54
   2  -4 -27   55.18    3.59
   2  -4 -28   21.25    2.67
   2   4  28   20.07    1.87
   2  -4 -28   15.99    1.80
   2   4  29   10.02    1.33
   2  -4 -29    9.56    1.78
   2   4  30    2.86    0.80
   2  -4 -30    3.36    1.28
   2   4  31   18.19    1.46
   2  -4 -31   15.42    1.85
   2   4  32   21.41    1.43
  -2  -5 -30   13.71    1.36
  -2  -5 -30   11.83    1.28
  -2  -5 -29   93.26    4.08
   2  -5  29   81.11    2.84
  -2  -5 -29   90.51    3.90
  -2  -5 -28   20.29    2.04
   2  -5  28   19.48    1.50
  -2  -5 -28   19.41    1.95
  -2  -5 -27   62.03    3.75
   2  -5  27   61.20    2.99
  -2  -5 -27   65.50    3.77
  -2  -5 -26   22.48    2.39
   2  -5  26   20.87    1.87
  -2  -5 -26   19.15    2.22
  -2  -5 -25   14.70    2.10
   2  -5  25   19.49    1.93
   2  -5  25   19.17    1.89
  -2  -5 -25   20.88    2.38
  -2  -5 -24    9.83    1.81
   2  -5  24    9.68    1.50
   2  -5  24    9.32    1.46
  -2  -5 -24    8.48    1.72
   2  -5  23  114.18    5.36
   2  -5  23  126.94    5.50
  -2  -5 -22   25.53    3.03
   2  -5  22   19.09    2.23
  -2  -5 -21   45.63    4.18
   2  -5  21   46.78    3.42
   2  -5  21   50.06    3.50
  -2  -5 -21   44.71    4.03
  -2  -5 -20    4.10    1.58
   2  -5  20    7.41    1.51
   2  -5  20    5.73    1.40
  -2  -5 -20    6.89    1.83
  -2  -5 -19    5.47    1.90
  -2  -5 -19    5.71    1.96
  -2  -5 -18   44.74    4.77
  -2  -5 -18   46.02    4.37
   2  -5  18   42.87    3.14
   2  -5  17  163.00    6.53
  -2  -5 -17  147.02    6.92
  -2  -5 -17  172.93    8.92
  -2  -5 -17  159.21    7.96
   2  -5  17  143.43    6.54
   2  -5  16   98.00    4.99
  -2  -5 -16   86.66    5.18
  -2  -5 -16  106.33    6.51
  -2  -5 -16   92.16    5.70
   2  -5  16   96.28    5.13
   2  -5  15   41.46    3.25
  -2  -5 -15   41.31    3.39
  -2  -5 -15   41.06    3.80
  -2  -5 -15   46.30    3.87
   2  -5  15   44.26    3.45
   2  -5  14   23.22    2.47
  -2  -5 -14   17.51    2.23
  -2  -5 -14   18.52    2.51
  -2  -5 -14   20.03    2.48
   2  -5  14   19.16    2.29
   2  -5  13   41.15    3.23
  -2  -5 -13   39.12    3.24
  -2  -5 -13   42.57    3.62
  -2  -5 -13   38.03    3.37
   2  -5  13   40.22    3.25
   2  -5  12  160.90    6.71
  -2  -5 -12  167.88    7.07
   2  -5  12  166.73    6.94
  -2  -5 -12  170.76    7.30
   2  -5  12  157.56    5.47
  -2  -5 -11  218.15    7.99
  -2  -5 -11  230.25    8.62
   2  -5  11  227.03    7.00
  -2  -5 -11  236.57    8.56
  -2  -5 -11  233.90    8.09
   2  -5  11  243.05    8.70
  -2  -5 -10   70.66    4.29
   2  -5  10   67.82    3.34
  -2  -5 -10   74.85    4.23
  -2  -5 -10   79.91    4.60
   2  -5  10   77.74    3.61
  -2  -5 -10   71.54    4.15
   2  -5  10   79.72    4.77
  -2  -5  -9  202.77    7.69
   2  -5   9  202.21    6.48
  -2  -5  -9  209.26    7.51
  -2  -5  -9  214.08    7.92
   2  -5   9  199.81    6.55
  -2  -5  -9  206.49    6.80
  -2  -5  -9  214.52    7.68
   2  -5   9  232.19    8.66
  -2  -5  -8  113.71    5.35
  -2  -5  -8  113.54    4.92
   2  -5   8  102.91    4.24
  -2  -5  -8  106.67    5.02
  -2  -5  -8  113.90    5.39
   2  -5   8  107.14    4.43
  -2  -5  -8   99.97    4.53
   2  -5   8  111.43    5.53
  -2  -5  -8  105.07    5.14
  -2  -5  -7    2.60    1.04
  -2  -5  -7    1.29    0.83
   2  -5   7    2.42    0.76
   2  -5   7    0.52    0.58
  -2  -5  -7    1.24    0.83
  -2  -5  -7    0.62    0.79
  -2  -5  -7    2.51    0.84
   2  -5   7    1.66    0.80
  -2  -5  -7    0.79    0.89
   2  -5   7    0.78    0.91
  -2  -5  -7    1.94    0.90
  -2  -5  -6   26.28    2.43
   2  -5   6   30.51    2.19
  -2  -5  -6   26.11    2.33
  -2  -5  -6   26.53    2.43
   2  -5   6   30.36    2.14
  -2  -5  -6   30.74    2.63
  -2  -5  -6   28.32    2.05
   2  -5   6   31.46    2.31
  -2  -5  -6   25.31    2.27
  -2  -5  -6   29.09    2.43
  -2  -5  -6   32.59    2.77
   2  -5   6   25.68    2.43
   2  -5   5  359.85    9.60
  -2  -5  -5  379.92   10.86
   2  -5   5  368.36    9.72
  -2  -5  -5  364.56   10.39
  -2  -5  -5  404.05   10.91
   2  -5   5  388.72    9.75
  -2  -5  -5  381.07   10.90
  -2  -5  -5  356.96   10.45
   2  -5   5  375.27   10.13
  -2  -5  -5  362.38    9.52
  -2  -5  -5  366.19   10.39
  -2  -5  -5  365.40   11.11
   2  -5   5  377.10   10.66
   2  -5   4   40.51    2.53
   2  -5   4   41.64    2.53
  -2  -5  -4   44.28    3.04
  -2  -5  -4   43.12    2.94
   2  -5   4   42.74    2.63
  -2  -5  -4   40.33    2.89
   2  -5   4   44.20    2.65
  -2  -5  -4   45.68    3.07
  -2  -5  -4   41.10    2.45
   2  -5   4   35.97    2.60
  -2  -5  -4   38.80    2.84
  -2  -5  -4   35.92    2.99
   2  -5   4   40.96    2.84
   2  -5   3  422.10   10.78
  -2  -5  -3  415.96   11.11
   2  -5   3  419.28   10.61
  -2  -5  -3  422.49   11.48
   2  -5   3  412.71   10.75
  -2  -5  -3  414.23   11.43
  -2  -5  -3  419.45   11.25
   2  -5   3  436.62   10.85
  -2  -5  -3  415.31   10.42
   2  -5   3  414.89   11.60
  -2  -5  -3  409.01   12.27
   2  -5   3  429.94   11.19
  -2  -5  -3  420.16   11.53
  -2  -5  -2  239.43    7.98
  -2  -5  -2  245.77    8.92
   2  -5   2  248.28    7.57
   2  -5   2  247.72    7.41
  -2  -5  -2  252.93    7.76
   2  -5   2  245.87    7.31
  -2  -5  -2  247.30    7.91
  -2  -5  -2  251.41    8.15
   2  -5   2  266.19    7.67
  -2  -5  -2  269.79    7.98
   2  -5   2  221.19    7.15
   2  -5   2  252.91    8.25
  -2  -5  -2  250.03    8.29
  -2  -5  -2  248.30    7.18
  -2  -5  -2  246.49    7.74
  -2  -5  -1  226.68    7.59
  -2  -5  -1  223.67    8.68
   2  -5   1  229.40    6.98
   2  -5   1  227.62    7.08
  -2  -5  -1  226.26    7.13
   2  -5   1  228.09    6.95
  -2  -5  -1  227.23    7.44
  -2  -5  -1  213.53    6.97
  -2  -5  -1  229.07    7.62
   2  -5   1  249.94    7.45
  -2  -5  -1  233.06    7.30
   2  -5   1  209.33    6.80
   2  -5   1  220.90    7.73
  -2  -5  -1  221.15    7.76
  -2  -5  -1  229.03    6.77
  -2  -5  -1  228.86    7.37
  -2  -5   0   12.64    2.15
  -2  -5   0    9.81    1.55
   2  -5   0   11.36    1.33
  -2  -5   0    9.38    1.33
   2  -5   0    9.73    1.37
   2  -5   0    9.92    1.35
  -2  -5   0   11.01    1.52
  -2  -5   0    8.77    1.51
  -2  -5   0    8.69    1.38
  -2  -5   0    8.24    1.21
   2  -5   0   11.61    1.52
  -2  -5   0    9.55    1.42
   2  -5   0    9.89    1.27
   2  -5   0   12.23    1.43
  -2  -5   0    9.09    1.57
   2  -5   0    9.89    1.55
  -2  -5   0    9.73    1.26
  -2  -5   0   10.88    1.56
  -2  -5   1  224.34    7.59
  -2  -5   1  225.98    8.68
  -2  -5   1  226.03    6.98
   2  -5  -1  233.44    7.27
   2  -5  -1  226.91    7.02
  -2  -5   1  220.33    7.17
  -2  -5   1  224.39    6.74
  -2  -5   1  214.61    7.08
  -2  -5   1  215.86    7.49
   2  -5  -1  237.54    7.42
  -2  -5   1  231.27    7.13
  -2  -5   1  219.83    6.64
  -2  -5   1  230.11    7.72
   2  -5  -1  227.28    6.97
   2  -5  -1  212.84    7.60
  -2  -5   1  205.44    7.62
  -2  -5   1  225.03    7.42
  -2  -5   2  241.36    8.80
  -2  -5   2  253.68    8.17
   2  -5  -2  244.39    7.67
  -2  -5   2  246.92    7.35
  -2  -5   2  245.80    7.54
   2  -5  -2  249.52    7.53
  -2  -5   2  232.75    6.94
  -2  -5   2  249.39    7.74
  -2  -5   2  245.07    8.07
   2  -5  -2  260.94    8.06
  -2  -5   2  251.86    7.50
  -2  -5   2  249.94    7.98
   2  -5  -2  239.58    7.37
  -2  -5   2  241.60    7.14
  -2  -5   2  233.23    8.26
   2  -5  -2  238.32    8.21
  -2  -5   2  247.67    7.90
  -2  -5   3  431.01   12.41
  -2  -5   3  408.57   11.45
  -2  -5   3  397.80   10.37
   2  -5  -3  414.49   11.04
  -2  -5   3  414.14   10.81
   2  -5  -3  432.20   11.00
  -2  -5   3  410.90   10.24
  -2  -5   3  409.14   11.04
  -2  -5   3  403.50   11.44
   2  -5  -3  446.64   11.62
  -2  -5   3  408.36   10.58
  -2  -5   3  403.63   11.13
  -2  -5   3  419.48   10.42
   2  -5  -3  409.32   10.65
   2  -5  -3  407.11   11.78
  -2  -5   3  392.00   11.81
  -2  -5   3  420.28   11.44
  -2  -5   4   41.64    3.29
  -2  -5   4   35.28    2.81
  -2  -5   4   37.97    2.41
  -2  -5   4   35.77    2.46
   2  -5  -4   40.10    2.70
  -2  -5   4   39.18    2.77
   2  -5  -4   41.73    2.95
  -2  -5   4   35.27    2.25
   2  -5  -4   40.45    2.92
  -2  -5   4   37.23    2.49
  -2  -5   4   38.39    2.72
  -2  -5   4   35.99    2.33
   2  -5  -4   42.58    2.65
   2  -5  -4   36.19    3.00
  -2  -5   4   40.70    3.23
  -2  -5   4   39.57    2.87
  -2  -5   5  361.87   10.71
  -2  -5   5  375.17   11.42
  -2  -5   5  365.41    9.90
   2  -5  -5  382.41   10.43
  -2  -5   5  366.12    9.39
   2  -5  -5  368.33   10.35
  -2  -5   5  369.07   10.48
   2  -5  -5  395.27   11.05
  -2  -5   5  372.12   10.34
   2  -5  -5  364.82    9.89
  -2  -5   5  378.58   11.70
   2  -5  -5  366.23   11.34
  -2  -5   5  389.41   10.86
  -2  -5   6   25.17    2.43
  -2  -5   6   26.35    2.61
  -2  -5   6   24.85    2.02
   2  -5  -6   26.22    2.26
  -2  -5   6   25.34    1.86
  -2  -5   6   27.05    2.40
   2  -5  -6   30.49    2.40
   2  -5  -6   29.25    2.68
  -2  -5   6   27.18    2.26
   2  -5  -6   28.92    2.23
   2  -5  -6   31.42    2.94
  -2  -5   6   30.30    3.04
  -2  -5   6   28.63    2.62
  -2  -5   7    1.47    1.00
  -2  -5   7    0.31    0.98
  -2  -5   7    0.93    0.64
   2  -5  -7    1.23    0.77
   2  -5  -7    1.40    0.73
  -2  -5   7    1.42    0.62
  -2  -5   7    2.25    1.02
   2  -5  -7    2.09    1.16
   2  -5  -7    2.12    0.79
  -2  -5   7    1.08    0.67
  -2  -5   7    2.94    1.37
   2  -5  -7    1.81    1.14
  -2  -5   7    1.98    0.99
  -2  -5   8  103.77    5.24
  -2  -5   8  103.53    5.21
   2  -5  -8  110.10    4.99
  -2  -5   8   98.40    4.90
  -2  -5   8   93.85    3.82
   2  -5  -8  107.63    5.42
  -2  -5   8  103.74    4.47
   2  -5  -8   98.17    4.33
   2  -5  -8  101.74    5.26
  -2  -5   8   99.13    5.56
  -2  -5   8  106.70    5.21
  -2  -5   9  227.85    7.97
  -2  -5   9  217.98    8.38
   2  -5  -9  214.45    7.73
  -2  -5   9  218.28    7.81
  -2  -5   9  213.68    6.96
  -2  -5   9  229.36    8.28
   2  -5  -9  217.31    8.01
  -2  -5   9  209.94    8.41
   2  -5  -9  219.85    8.39
   2  -5 -10   86.56    5.06
   2  -5 -10   86.84    4.58
  -2  -5  10   79.90    3.76
   2  -5 -10   80.98    4.47
  -2  -5  10   74.41    4.67
  -2  -5  10   93.84    5.33
  -2  -5  10   79.58    4.38
   2  -5 -11  240.51    9.10
   2  -5 -11  244.60    8.46
  -2  -5  11  223.09    6.93
   2  -5 -11  226.81    8.08
  -2  -5  11  225.11    8.59
  -2  -5  11  231.21    8.01
  -2  -5  11  234.57    8.71
   2  -5 -12  159.78    7.50
   2  -5 -12  161.57    6.79
   2  -5 -12  163.14    6.56
  -2  -5  12  171.22    7.19
  -2  -5  12  169.26    6.97
   2  -5 -13   46.90    4.00
   2  -5 -13   47.75    3.56
  -2  -5  13   45.96    3.51
   2  -5 -13   46.46    3.24
  -2  -5  13   44.01    3.30
   2  -5 -14   14.81    2.54
   2  -5 -14   14.35    2.10
  -2  -5  14   16.98    2.18
  -2  -5  14   15.42    1.98
  -2  -5  15   29.62    2.86
   2  -5 -15   28.25    2.86
   2  -5 -15   35.93    3.94
   2  -5 -16  105.70    5.79
   2  -5 -16  103.31    6.91
   2  -5 -17  160.04    7.46
   2  -5 -17  154.94    9.14
   2  -5 -18   49.58    4.18
   2  -5 -18   50.46    5.65
   2  -5 -19    7.14    1.91
   2  -5 -19    4.56    1.99
   2  -5 -20    3.23    1.24
   2  -5 -21   36.79    3.43
   2  -5 -21   51.87    4.58
   2  -5 -22   23.45    3.06
   2  -5 -23  106.36    5.34
   2   5  23  120.14    4.83
   2  -5 -23  114.36    6.47
   2  -5 -24    6.65    1.32
  -2  -5  24    8.77    1.54
   2   5  24    5.69    1.08
   2  -5 -24    6.23    1.73
   2  -5 -25   17.93    1.96
   2   5  25   16.70    1.68
  -2  -5  25   21.25    2.15
   2  -5 -25   19.61    2.61
   2   5  26   18.59    1.64
   2  -5 -26   21.11    2.48
   2   5  27   62.21    2.92
   2  -5 -27   64.28    4.07
   2   5  28   22.35    1.57
   2  -5 -28   17.30    2.08
   2   5  29   88.30    3.05
  -2  -5  29   88.12    3.67
   2  -5 -29   86.95    4.15
  -2  -5  30   14.51    1.30
  -2  -6 -28    2.67    0.68
  -2  -6 -27   17.39    1.55
  -2  -6 -26   46.46    2.79
   2  -6  26   44.97    2.30
  -2  -6 -25    1.45    0.79
   2  -6  25    0.75    0.59
  -2  -6 -24   90.31    4.53
   2  -6  24   88.35    3.82
  -2  -6 -24   92.69    4.59
  -2  -6 -23    3.09    1.08
   2  -6  23    3.36    0.93
  -2  -6 -23    4.91    1.27
  -2  -6 -22    0.69    0.83
   2  -6  22    1.08    0.72
  -2  -6 -22    0.68    0.91
  -2  -6 -21   27.19    2.88
   2  -6  21   21.01    2.17
   2  -6  21   21.97    2.13
  -2  -6 -21   24.69    2.79
   2  -6  20  131.00    5.65
   2  -6  20  140.15    5.77
  -2  -6 -20  123.47    5.46
  -2  -6 -20  148.02    7.15
   2  -6  19    2.39    1.02
   2  -6  19    1.81    0.81
  -2  -6 -19    1.98    0.99
  -2  -6 -18  166.64    8.30
   2  -6  18  151.08    6.39
   2  -6  17    2.18    1.07
  -2  -6 -17    1.18    0.96
  -2  -6 -17    1.70    1.45
   2  -6  17    1.61    1.12
   2  -6  17    1.43    0.98
  -2  -6 -17    2.40    1.73
   2  -6  16    2.01    0.91
  -2  -6 -16    2.26    1.40
   2  -6  16    2.32    1.14
   2  -6  16    1.47    1.03
  -2  -6 -16    1.07    1.18
   2  -6  15   64.90    4.01
   2  -6  15   60.68    4.01
  -2  -6 -15   64.40    4.92
  -2  -6 -15   62.64    4.57
   2  -6  15   63.36    4.14
   2  -6  14  331.69   10.77
  -2  -6 -14  345.24   12.01
  -2  -6 -14  315.68   10.59
  -2  -6 -14  346.05   11.60
   2  -6  14  351.34   10.82
  -2  -6 -13   48.86    4.06
   2  -6  13   51.85    3.86
  -2  -6 -13   53.49    3.80
  -2  -6 -13   61.28    4.28
   2  -6  13   63.65    4.06
   2  -6  12   50.39    3.64
  -2  -6 -12   53.00    3.70
   2  -6  12   52.82    3.93
  -2  -6 -12   50.62    4.01
  -2  -6 -12   46.52    3.76
   2  -6  12   55.84    4.09
   2  -6  11   38.54    3.25
  -2  -6 -11   38.73    3.18
   2  -6  11   40.54    3.58
  -2  -6 -11   37.55    3.42
   2  -6  11   36.36    2.54
  -2  -6 -11   38.94    3.35
   2  -6  11   41.00    3.64
   2  -6  10  196.20    7.84
  -2  -6 -10  196.40    7.64
   2  -6  10  205.36    8.52
  -2  -6 -10  202.91    8.21
   2  -6  10  191.25    6.67
  -2  -6 -10  196.23    7.96
   2  -6  10  208.84    8.70
  -2  -6  -9   49.22    3.70
   2  -6   9   47.66    3.66
   2  -6   9   42.05    2.80
  -2  -6  -9   50.45    3.59
   2  -6   9   48.88    3.85
   2  -6   9   52.45    3.15
  -2  -6  -9   45.87    3.06
   2  -6   9   51.67    3.94
  -2  -6  -8  130.17    5.86
  -2  -6  -8  137.89    6.28
   2  -6   8  136.30    5.28
   2  -6   8  129.61    6.29
  -2  -6  -8  131.23    5.90
   2  -6   8  139.47    6.33
   2  -6   8  128.42    5.38
  -2  -6  -8  132.05    5.53
   2  -6   8  145.25    6.49
  -2  -6  -7    0.79    0.80
  -2  -6  -7    0.87    0.88
   2  -6   7    1.53    1.13
   2  -6   7    1.64    0.76
  -2  -6  -7    0.78    0.88
   2  -6   7    1.94    1.04
  -2  -6  -7    2.29    0.92
   2  -6   7    1.03    0.75
   2  -6   7    1.66    1.05
  -2  -6  -6  189.14    7.17
  -2  -6  -6  196.99    7.52
   2  -6   6  198.62    8.21
   2  -6   6  195.99    6.56
  -2  -6  -6  191.58    7.26
   2  -6   6  192.95    6.32
   2  -6   6  189.43    7.21
   2  -6   6  190.46    6.78
  -2  -6  -6  178.22    6.31
  -2  -6  -6  183.49    6.99
   2  -6   6  197.80    7.36
  -2  -6  -5    9.21    1.55
  -2  -6  -5    8.29    1.52
   2  -6   5    9.15    1.92
   2  -6   5    8.57    1.33
  -2  -6  -5    9.11    1.66
   2  -6   5    8.83    1.34
  -2  -6  -5    5.20    1.31
   2  -6   5    7.23    1.38
  -2  -6  -5    8.37    1.72
  -2  -6  -5    7.59    1.19
   2  -6   5    8.95    1.43
  -2  -6  -5    6.51    1.39
  -2  -6  -5    7.55    1.62
   2  -6   5    8.69    1.53
  -2  -6  -4  221.25    7.73
   2  -6   4  212.37    7.05
  -2  -6  -4  211.97    7.82
   2  -6   4  212.27    9.08
  -2  -6  -4  213.00    7.85
   2  -6   4  215.25    7.17
  -2  -6  -4  209.98    7.78
  -2  -6  -4  234.84    7.94
   2  -6   4  219.55    7.06
   2  -6   4  217.92    7.52
  -2  -6  -4  214.40    8.43
  -2  -6  -4  222.77    7.96
   2  -6   4  208.29    7.43
  -2  -6  -4  222.85    7.06
   2  -6   4  228.25    7.64
  -2  -6  -4  210.28    8.49
   2  -6   3   29.06    2.31
  -2  -6  -3   26.49    2.38
   2  -6   3   34.90    2.52
  -2  -6  -3   30.49    2.71
  -2  -6  -3   27.63    2.64
   2  -6   3   32.56    2.51
   2  -6   3   29.87    3.22
  -2  -6  -3   31.91    2.72
   2  -6   3   31.85    2.43
  -2  -6  -3   30.24    2.92
   2  -6   3   32.73    2.57
  -2  -6  -3   31.91    2.84
   2  -6   3   25.40    2.40
  -2  -6  -3   29.48    2.29
  -2  -6  -3   24.29    2.80
   2  -6   3   31.12    2.49
  -2  -6  -3   28.08    2.63
   2  -6   2   11.28    1.52
  -2  -6  -2   12.21    1.66
   2  -6   2   14.05    1.65
  -2  -6  -2   14.25    1.87
  -2  -6  -2   11.10    1.69
   2  -6   2   11.59    2.03
  -2  -6  -2   12.27    1.60
   2  -6   2   12.05    1.60
   2  -6   2   13.53    1.70
  -2  -6  -2   13.87    1.85
   2  -6   2   13.89    1.63
  -2  -6  -2   11.37    1.87
  -2  -6  -2   10.74    1.41
  -2  -6  -2   10.83    1.81
   2  -6   2   12.92    1.72
  -2  -6  -2   11.82    2.20
  -2  -6  -2   11.63    1.76
   2  -6   2   12.11    1.53
   2  -6   1   43.60    2.97
  -2  -6  -1   42.73    2.98
   2  -6   1   43.07    2.85
  -2  -6  -1   41.22    3.10
   2  -6   1   46.35    3.59
  -2  -6  -1   45.34    2.92
  -2  -6  -1   43.89    3.28
   2  -6   1   43.47    2.98
   2  -6   1   43.16    2.96
  -2  -6  -1   47.46    3.21
  -2  -6  -1   49.03    3.53
  -2  -6  -1   41.95    2.73
  -2  -6  -1   44.50    3.45
   2  -6   1   50.11    3.38
  -2  -6  -1   47.14    4.08
  -2  -6  -1   40.38    3.16
  -2  -6   0  401.19   11.02
   2  -6   0  386.69   10.89
  -2  -6   0  386.36   11.31
   2  -6   0  390.67   10.78
  -2  -6   0  408.41   10.75
  -2  -6   0  391.96   11.66
   2  -6   0  411.04   12.24
   2  -6   0  412.76   11.32
  -2  -6   0  403.55   11.16
  -2  -6   0  399.98   11.88
  -2  -6   0  390.18   10.57
  -2  -6   0  382.84   11.97
  -2  -6   0  392.48   11.66
  -2  -6   0  406.93   13.53
  -2  -6   1   52.77    4.29
  -2  -6   1   50.13    3.53
  -2  -6   1   50.44    3.16
   2  -6  -1   47.55    3.13
   2  -6  -1   53.41    3.23
  -2  -6   1   51.26    3.33
  -2  -6   1   43.60    3.06
  -2  -6   1   47.96    2.95
  -2  -6   1   46.78    3.41
   2  -6  -1   53.29    3.71
   2  -6  -1   51.67    3.37
  -2  -6   1   47.54    3.19
  -2  -6   1   46.57    3.40
   2  -6  -1   47.91    3.09
  -2  -6   1   49.29    3.00
  -2  -6   1   43.93    3.51
  -2  -6   1   50.47    3.49
  -2  -6   2    4.49    1.55
  -2  -6   2    5.37    1.36
   2  -6  -2    6.15    1.25
  -2  -6   2    6.65    1.23
  -2  -6   2    6.72    1.26
   2  -6  -2    5.55    1.15
  -2  -6   2    5.52    1.33
   2  -6  -2    6.70    1.46
  -2  -6   2    6.99    1.36
  -2  -6   2    3.86    1.02
  -2  -6   2    7.06    1.33
   2  -6  -2    5.10    1.25
   2  -6  -2    6.70    1.21
  -2  -6   2    4.94    1.22
  -2  -6   2    5.89    1.18
  -2  -6   2    4.83    1.29
   2  -6  -3   31.43    2.65
  -2  -6   3   29.91    2.47
   2  -6  -3   29.93    2.52
  -2  -6   3   31.43    2.68
  -2  -6   3   31.12    2.32
  -2  -6   3   28.65    2.74
   2  -6  -3   34.90    2.90
   2  -6  -3   28.29    2.64
  -2  -6   3   31.81    2.47
  -2  -6   3   28.68    2.57
  -2  -6   3   29.37    2.29
   2  -6  -3   31.00    2.47
  -2  -6   3   32.30    3.15
  -2  -6   3   27.37    2.68
  -2  -6   3   34.17    2.87
   2  -6  -4  212.79    7.60
  -2  -6   4  210.54    7.17
   2  -6  -4  235.09    7.75
  -2  -6   4  212.72    6.78
  -2  -6   4  204.29    7.48
  -2  -6   4  190.13    7.66
   2  -6  -4  222.35    7.80
   2  -6  -4  216.04    7.81
  -2  -6   4  210.67    7.61
   2  -6  -4  209.82    7.12
  -2  -6   4  232.30    8.78
  -2  -6   4  191.03    7.65
  -2  -6   4  208.05    7.81
   2  -6  -5    6.46    1.39
  -2  -6   5    4.88    1.16
   2  -6  -5    7.38    1.41
  -2  -6   5    4.83    1.43
   2  -6  -5    7.61    1.35
  -2  -6   5    6.04    1.12
  -2  -6   5    6.66    1.43
   2  -6  -5    5.33    1.39
   2  -6  -5    6.90    1.26
  -2  -6   5    7.17    1.39
  -2  -6   5    4.67    1.29
  -2  -6   5    4.48    1.30
  -2  -6   5    7.09    1.57
   2  -6  -6  208.58    7.69
  -2  -6   6  195.01    6.87
   2  -6  -6  197.87    7.38
  -2  -6   6  199.68    6.49
   2  -6  -6  206.15    7.20
  -2  -6   6  210.42    8.07
  -2  -6   6  207.36    7.62
   2  -6  -6  215.39    8.10
  -2  -6   6  208.72    7.35
   2  -6  -6  195.07    6.93
  -2  -6   6  195.04    7.89
  -2  -6   6  223.95    8.07
   2  -6  -7    1.64    0.91
   2  -6  -7    0.94    0.74
  -2  -6   7    0.77    1.04
   2  -6  -7    1.15    0.78
  -2  -6   7    0.32    0.85
  -2  -6   7    0.20    0.56
   2  -6  -7    0.91    1.01
   2  -6  -7    0.65    0.71
  -2  -6   7    0.14    0.63
  -2  -6   7    0.58    0.90
  -2  -6   7    1.21    1.11
   2  -6  -8  140.26    6.06
  -2  -6   8  137.64    6.07
  -2  -6   8  133.78    6.63
   2  -6  -8  124.17    6.25
   2  -6  -8  124.57    5.17
  -2  -6   8  127.99    5.39
  -2  -6   8  136.65    6.70
  -2  -6   8  127.41    6.12
   2  -6  -9   52.64    3.61
  -2  -6   9   41.52    3.37
  -2  -6   9   48.08    3.94
   2  -6  -9   49.65    3.92
  -2  -6   9   48.63    3.06
  -2  -6   9   48.01    4.00
  -2  -6   9   50.06    3.77
   2  -6 -10  214.58    7.97
  -2  -6  10  219.49    8.48
  -2  -6  10  217.03    8.13
   2  -6 -10  212.34    8.59
  -2  -6  10  197.83    6.83
  -2  -6  10  205.19    8.25
  -2  -6  10  193.51    7.92
   2  -6 -11   38.89    3.22
  -2  -6  11   43.26    3.43
  -2  -6  11   41.26    3.33
   2  -6 -11   42.22    3.74
  -2  -6  11   41.54    2.69
  -2  -6  11   47.74    3.68
  -2  -6  11   40.60    3.32
  -2  -6  12   49.21    3.50
   2  -6 -12   51.40    3.72
   2  -6 -12   46.49    4.08
  -2  -6  12   51.49    3.81
  -2  -6  12   43.90    3.37
  -2  -6  12   51.99    3.88
  -2  -6  12   53.21    3.96
   2  -6 -13   56.71    3.95
   2  -6 -13   52.60    4.27
  -2  -6  13   50.53    3.52
  -2  -6  13   53.53    3.91
  -2  -6  13   48.26    3.75
  -2  -6  13   56.67    4.19
   2  -6 -14  341.59   11.14
   2  -6 -14  320.59   12.06
  -2  -6  14  350.54   11.16
  -2  -6  14  360.22   12.20
  -2  -6  14  347.28   11.29
   2  -6 -15   65.27    4.43
  -2  -6  15   67.23    4.26
  -2  -6  15   75.15    5.37
  -2  -6  15   76.94    4.80
   2  -6 -16    1.39    0.98
  -2  -6  16    1.20    1.22
  -2  -6  16    2.76    1.16
  -2  -6  16    3.85    1.71
  -2  -6  17    0.84    1.06
   2  -6 -17    1.65    1.12
  -2  -6  17    1.40    1.38
   2  -6 -17    1.59    1.69
   2  -6 -18  141.31    8.51
  -2  -6  19    2.25    1.16
   2  -6 -19    2.19    1.42
  -2  -6  20  146.03    6.62
   2  -6 -20  136.25    6.10
  -2  -6  20  128.82    5.84
   2  -6 -20  131.54    7.17
  -2  -6  21   23.67    2.49
   2  -6 -21   21.90    2.20
  -2  -6  21   24.32    2.32
   2  -6 -21   29.37    3.13
  -2  -6  22    1.43    0.90
   2  -6 -22    1.46    0.77
  -2  -6  22    2.19    0.85
   2  -6 -22    2.74    1.31
  -2  -6  23    1.27    0.88
   2  -6 -23    2.13    1.15
  -2  -6  24   78.63    3.87
   2  -6 -24   88.70    4.60
  -2  -6  25    0.20    0.60
   2  -6 -25    1.68    0.93
  -2  -6  26   45.60    2.53
   2  -6 -26   45.51    2.92
  -2  -6  27   15.98    1.37
   2  -6 -27   12.74    1.49
  -2  -6  28    3.26    0.66
  -2  -7 -24    2.89    0.74
  -2  -7 -23   35.18    2.22
  -2  -7 -22   44.59    2.76
  -2  -7 -22   42.63    2.36
   2  -7  22   46.96    2.44
  -2  -7 -21   98.09    4.44
  -2  -7 -21   93.63    3.94
   2  -7  21   94.67    3.80
  -2  -7 -20   27.05    2.47
  -2  -7 -20   29.12    2.25
   2  -7  20   25.51    2.00
  -2  -7 -19   23.77    2.53
  -2  -7 -19   24.09    2.17
   2  -7  19   19.81    1.91
  -2  -7 -19   23.20    1.90
  -2  -7 -18    9.66    1.84
  -2  -7 -18    9.22    1.51
   2  -7  18   11.54    1.47
  -2  -7 -18    7.34    1.28
  -2  -7 -17   79.22    3.83
  -2  -7 -17   76.66    4.07
   2  -7  17   80.66    4.03
  -2  -7 -17   91.95    5.48
  -2  -7 -17   83.92    4.67
   2  -7  16   29.89    2.38
  -2  -7 -16   23.84    2.22
  -2  -7 -16   28.85    2.52
   2  -7  16   28.70    2.44
  -2  -7 -16   31.19    3.10
  -2  -7 -16   29.29    2.75
   2  -7  15   70.26    3.92
  -2  -7 -15   65.75    4.02
  -2  -7 -15   64.41    3.74
  -2  -7 -15   68.09    4.10
   2  -7  15   61.13    3.60
   2  -7  14    9.78    1.65
  -2  -7 -14    8.68    1.62
  -2  -7 -14    8.32    1.54
   2  -7  14    8.50    1.46
  -2  -7 -14    9.42    1.60
  -2  -7 -13   21.03    2.22
  -2  -7 -13   17.18    2.09
  -2  -7 -13   20.88    2.45
  -2  -7 -12   42.73    3.44
  -2  -7 -12   37.96    3.00
  -2  -7 -11   38.33    3.86
   2  -7  11   49.38    3.84
  -2  -7 -11   41.15    3.07
  -2  -7 -11   40.63    3.30
   2  -7  11   41.59    3.16
   2  -7  10   73.95    4.38
  -2  -7 -10   73.91    4.14
   2  -7  10   76.59    4.66
  -2  -7 -10   72.46    5.25
   2  -7  10   74.95    3.70
  -2  -7 -10   65.66    4.25
  -2  -7 -10   69.14    4.06
   2  -7   9   14.04    1.97
  -2  -7  -9   11.74    2.16
   2  -7   9   12.39    1.55
   2  -7   9   13.36    1.97
  -2  -7  -9   15.27    2.06
  -2  -7  -9   13.52    1.84
  -2  -7  -8   22.99    2.45
   2  -7   8   24.33    2.43
   2  -7   8   24.26    2.15
  -2  -7  -8   23.73    2.88
   2  -7   8   20.58    2.44
  -2  -7  -8   25.74    2.27
  -2  -7  -8   23.67    2.32
  -2  -7  -7   33.14    2.94
   2  -7   7   33.80    2.77
  -2  -7  -7   31.87    3.18
   2  -7   7   32.92    2.45
  -2  -7  -7   35.45    2.70
   2  -7   7   30.30    2.97
   2  -7   7   34.80    2.61
  -2  -7  -7   33.17    2.66
  -2  -7  -7   31.75    2.69
  -2  -7  -6   40.18    3.24
   2  -7   6   42.17    2.82
  -2  -7  -6   43.04    2.95
   2  -7   6   40.12    3.56
   2  -7   6   40.38    2.98
  -2  -7  -6   37.24    3.40
   2  -7   6   40.06    2.84
  -2  -7  -6   42.18    3.09
  -2  -7  -6   39.25    2.98
  -2  -7  -5   40.52    3.17
   2  -7   5   42.24    2.85
  -2  -7  -5   39.55    2.88
   2  -7   5   50.23    4.11
  -2  -7  -5   45.49    3.19
   2  -7   5   48.70    3.15
  -2  -7  -5   47.31    3.71
   2  -7   5   44.44    3.05
  -2  -7  -5   41.94    3.18
  -2  -7  -5   41.58    3.04
  -2  -7  -4   42.22    3.28
  -2  -7  -4   40.17    2.87
   2  -7   4   44.96    2.93
   2  -7   4   42.08    3.84
  -2  -7  -4   40.81    3.02
   2  -7   4   44.56    2.77
  -2  -7  -4   48.66    3.75
  -2  -7  -4   42.13    2.79
   2  -7   4   43.40    3.05
  -2  -7  -4   40.68    3.24
  -2  -7  -4   42.86    3.11
  -2  -7  -3  160.00    6.52
   2  -7   3  158.20    5.93
  -2  -7  -3  149.86    5.85
   2  -7   3  148.52    7.10
  -2  -7  -3  158.30    6.23
   2  -7   3  155.69    5.72
  -2  -7  -3  157.50    6.93
  -2  -7  -3  147.45    5.63
   2  -7   3  147.24    6.11
  -2  -7  -3  155.41    6.65
  -2  -7  -3  159.39    6.23
  -2  -7  -2   84.50    4.52
   2  -7   2   77.17    4.02
  -2  -7  -2   78.79    4.04
   2  -7   2   86.52    5.10
   2  -7   2   82.56    4.08
  -2  -7  -2   87.90    4.42
  -2  -7  -2   77.60    4.71
  -2  -7  -2   77.93    3.89
   2  -7   2   85.41    4.44
  -2  -7  -2   86.92    4.80
  -2  -7  -2   79.14    4.19
   2  -7   1   51.87    3.24
  -2  -7  -1   55.53    3.58
  -2  -7  -1   50.59    3.13
   2  -7   1   50.00    3.29
   2  -7   1   46.69    3.67
   2  -7   1   46.70    3.10
  -2  -7  -1   53.38    3.44
  -2  -7  -1   54.25    3.83
   2  -7   1   50.07    3.42
  -2  -7  -1   53.22    3.76
  -2  -7  -1   55.26    3.41
   2  -7   0    4.47    1.11
  -2  -7   0    4.47    1.17
  -2  -7   0    3.07    0.94
   2  -7   0    3.63    1.10
  -2  -7   0    2.83    1.20
   2  -7   0    1.93    1.07
   2  -7   0    4.61    1.17
  -2  -7   0    4.02    1.15
  -2  -7   0    2.98    1.27
   2  -7   0    3.14    1.17
  -2  -7   0    1.62    1.14
   2  -7   0    2.83    1.03
  -2  -7   1   46.88    3.30
   2  -7  -1   57.41    3.50
  -2  -7   1   51.97    3.14
   2  -7  -1   57.58    3.51
   2  -7  -1   56.53    3.78
  -2  -7   1   51.44    3.65
   2  -7  -1   57.76    3.60
  -2  -7   1   53.04    3.68
   2  -7  -1   53.55    3.64
  -2  -7   1   52.58    3.87
   2  -7  -1   48.00    3.23
  -2  -7   2   84.01    4.38
   2  -7  -2   85.12    4.36
  -2  -7   2   77.39    4.55
  -2  -7   2   77.89    3.88
   2  -7  -2   82.15    4.33
   2  -7  -2   81.92    4.56
   2  -7  -2   87.37    4.48
  -2  -7   2   80.56    4.56
   2  -7  -2   79.27    4.49
  -2  -7   2   78.94    4.85
   2  -7  -2   83.67    4.33
  -2  -7   3  147.01    5.93
   2  -7  -3  155.34    6.08
  -2  -7   3  148.54    5.56
   2  -7  -3  149.31    6.18
   2  -7  -3  147.64    6.25
  -2  -7   3  141.86    6.43
   2  -7  -3  147.57    6.18
  -2  -7   3  144.88    6.20
  -2  -7   3  146.29    6.89
   2  -7  -3  147.39    6.42
   2  -7  -3  148.96    6.09
  -2  -7   4   46.65    3.07
   2  -7  -4   43.73    3.12
  -2  -7   4   41.10    2.73
  -2  -7   4   41.84    3.46
   2  -7  -4   44.30    3.20
   2  -7  -4   49.43    3.45
  -2  -7   4   44.38    3.19
  -2  -7   4   38.50    3.54
   2  -7  -4   41.01    3.29
   2  -7  -4   51.01    3.40
   2  -7  -5   45.69    3.19
  -2  -7   5   41.54    2.69
  -2  -7   5   50.05    3.43
  -2  -7   5   43.39    3.53
   2  -7  -5   48.69    3.20
   2  -7  -5   46.05    3.50
  -2  -7   5   39.39    2.99
  -2  -7   5   43.52    3.86
   2  -7  -5   40.95    3.14
   2  -7  -6   45.75    3.33
   2  -7  -6   45.48    3.24
  -2  -7   6   37.77    3.07
  -2  -7   6   43.39    3.63
  -2  -7   6   39.17    3.47
  -2  -7   6   48.04    3.15
  -2  -7   6   41.82    4.03
  -2  -7   6   42.79    3.33
   2  -7  -7   39.69    3.11
   2  -7  -7   35.79    2.91
  -2  -7   7   43.47    3.73
  -2  -7   7   36.18    3.04
  -2  -7   7   32.04    3.27
  -2  -7   7   38.35    2.75
  -2  -7   7   39.41    3.86
  -2  -7   7   32.76    2.96
   2  -7  -8   33.82    2.91
   2  -7  -8   32.01    2.77
  -2  -7   8   31.83    3.07
  -2  -7   8   30.19    2.78
  -2  -7   8   36.20    3.22
  -2  -7   8   33.68    2.55
  -2  -7   8   33.63    3.36
  -2  -7   8   30.80    2.87
  -2  -7   9    9.90    1.70
   2  -7  -9   12.00    1.82
   2  -7  -9   11.56    1.73
  -2  -7   9   14.20    1.98
  -2  -7   9   10.27    1.75
  -2  -7   9   11.04    1.44
  -2  -7   9   11.44    1.98
  -2  -7   9   11.81    1.93
   2  -7 -10   66.15    4.16
  -2  -7  10   60.13    3.84
  -2  -7  10   70.09    4.19
   2  -7 -10   67.61    4.04
   2  -7 -10   69.85    4.47
  -2  -7  10   55.51    3.73
  -2  -7  10   66.19    4.39
  -2  -7  10   66.34    4.27
  -2  -7  11   40.49    3.24
   2  -7 -11   38.67    3.07
   2  -7 -11   41.59    3.47
  -2  -7  11   40.11    3.35
  -2  -7  11   45.52    3.49
   2  -7 -12   45.88    3.73
   2  -7 -13   19.70    2.57
   2  -7 -14    4.68    1.28
  -2  -7  14    5.80    1.43
   2  -7 -14    6.11    1.40
   2  -7 -14    6.41    1.72
  -2  -7  14    7.05    1.42
  -2  -7  14    6.15    1.71
   2  -7 -15   69.93    4.45
  -2  -7  15   77.88    4.55
   2  -7 -15   74.50    4.36
   2  -7 -15   72.58    5.10
  -2  -7  15   78.70    4.13
  -2  -7  15   79.64    4.94
   2  -7 -16   30.03    2.94
  -2  -7  16   32.49    2.97
   2  -7 -16   29.96    2.76
   2  -7 -16   31.73    3.56
  -2  -7  16   27.25    2.30
  -2  -7  16   26.66    2.60
   2  -7 -17   78.77    4.25
   2  -7 -17   75.34    5.47
  -2  -7  17   92.11    5.16
   2  -7 -17   84.86    5.13
  -2  -7  17   80.88    4.23
   2  -7 -18    8.10    1.29
   2  -7 -18    7.45    1.77
  -2  -7  18    6.56    1.57
   2  -7 -18   10.40    1.72
  -2  -7  18    6.76    1.24
  -2  -7  19   21.54    2.22
   2  -7 -19   18.13    1.72
   2  -7 -19   19.68    2.09
   2  -7 -19   16.17    2.21
   2  -7 -20   25.87    2.21
   2  -7 -20   21.66    2.35
   2  -7 -21   88.21    3.94
  -2  -7  21  100.76    4.11
   2  -7 -21   87.19    4.34
   2  -7 -22   44.03    2.51
  -2  -7  22   52.55    2.69
   2  -7 -22   46.20    2.87
   2  -7 -23   26.08    1.73
  -2  -7  23   28.65    1.86
   2  -7 -23   29.29    2.12
  -2  -7  24    3.13    0.66
  -2  -8 -20    6.01    0.78
  -2  -8 -19  113.44    3.88
  -2  -8 -18   29.75    2.01
  -2  -8 -17   27.72    1.77
  -2  -8 -17   27.13    1.61
  -2  -8 -16   16.31    1.80
  -2  -8 -16   13.28    1.35
  -2  -8 -16   16.92    1.41
  -2  -8 -15   13.38    1.22
  -2  -8 -15   17.10    2.02
  -2  -8 -15   13.57    1.47
  -2  -8 -15   11.57    1.33
  -2  -8 -14   15.62    1.42
  -2  -8 -14   15.03    1.66
  -2  -8 -14   17.17    1.70
  -2  -8 -13   87.51    3.70
  -2  -8 -13   98.82    4.67
  -2  -8 -13   96.10    4.20
  -2  -8 -13   87.65    4.14
  -2  -8 -12    0.69    0.68
  -2  -8 -12    0.79    0.75
  -2  -8 -12    0.43    0.63
  -2  -8 -12    0.78    0.71
  -2  -8 -11   32.30    2.28
  -2  -8 -11   32.60    2.53
  -2  -8 -11   25.11    2.10
  -2  -8 -11   31.02    2.70
  -2  -8 -10   18.93    1.81
  -2  -8 -10   22.19    2.46
  -2  -8 -10   19.82    2.05
  -2  -8 -10   19.79    1.82
  -2  -8  -9    6.31    1.04
  -2  -8  -9    5.89    1.11
  -2  -8  -9    7.31    1.69
  -2  -8  -9    7.32    1.32
  -2  -8  -9    7.91    1.24
  -2  -8  -8   15.56    1.54
  -2  -8  -8   13.77    1.55
  -2  -8  -8   16.60    2.23
  -2  -8  -8   14.14    1.73
  -2  -8  -8   11.86    1.45
  -2  -8  -7   60.96    3.06
   2  -8   7   61.98    3.83
  -2  -8  -7   58.99    3.21
  -2  -8  -7   63.60    4.18
   2  -8   7   61.06    3.13
  -2  -8  -7   61.86    3.56
  -2  -8  -7   55.27    3.10
  -2  -8  -6   13.46    1.46
   2  -8   6   19.24    2.23
  -2  -8  -6   13.54    1.55
  -2  -8  -6   14.01    2.00
   2  -8   6   15.73    1.62
  -2  -8  -6   13.80    1.70
  -2  -8  -6   14.51    1.60
   2  -8   5   73.77    3.46
  -2  -8  -5   70.00    3.39
   2  -8   5   84.02    4.77
  -2  -8  -5   76.02    3.98
  -2  -8  -5   69.29    4.20
   2  -8   5   68.73    3.53
   2  -8   4   10.63    1.81
   2  -8   4    6.91    1.17
  -2  -8  -4    6.63    1.11
   2  -8   4    7.01    1.17
  -2  -8  -4    7.23    1.37
  -2  -8  -4    8.40    1.56
  -2  -8  -3   13.77    1.83
  -2  -8  -3   16.09    1.56
   2  -8   3   12.74    1.84
   2  -8   3   15.29    1.73
  -2  -8  -3   12.19    1.63
  -2  -8  -2    4.79    1.27
  -2  -8  -2    7.11    1.07
  -2  -8  -2    6.77    1.30
   2  -8   2    4.62    1.12
  -2  -8  -1   83.94    4.36
   2  -8   1   77.28    3.95
  -2  -8  -1   70.69    4.07
  -2  -8  -1   81.97    3.66
  -2  -8   0   20.26    2.12
   2  -8   0   19.69    1.83
   2  -8   0   15.80    1.81
  -2  -8   0   16.36    2.01
  -2  -8   0   18.41    1.71
  -2  -8   1   74.90    4.06
   2  -8  -1   85.90    3.88
   2  -8  -1   71.40    3.90
  -2  -8   1   72.31    4.16
  -2  -8   1   74.97    3.46
  -2  -8   2    4.71    1.29
   2  -8  -2    6.44    1.26
   2  -8  -2    6.20    1.22
  -2  -8   2    7.23    1.31
   2  -8  -3   13.71    1.77
  -2  -8   3   14.62    2.06
   2  -8  -3   16.44    1.78
  -2  -8   3   14.30    1.70
   2  -8  -4   12.73    1.60
  -2  -8   4   12.57    1.53
   2  -8  -4   11.46    1.63
  -2  -8   4   10.48    1.87
   2  -8  -4   11.06    1.46
   2  -8  -5   70.44    3.66
   2  -8  -5   68.07    3.74
   2  -8  -5   82.67    4.00
  -2  -8   5   73.61    3.62
   2  -8  -5   73.64    4.00
  -2  -8   5   82.32    4.87
   2  -8  -5   62.35    3.53
   2  -8  -6   14.82    1.67
   2  -8  -6    8.79    1.41
   2  -8  -6   11.58    1.68
  -2  -8   6   11.91    1.40
   2  -8  -6   13.12    1.76
  -2  -8   6   11.36    1.98
   2  -8  -6   11.84    1.53
   2  -8  -7   71.50    3.62
   2  -8  -7   64.00    3.66
   2  -8  -7   66.28    3.69
   2  -8  -7   65.03    3.79
  -2  -8   7   66.69    4.28
   2  -8  -7   61.28    3.47
   2  -8  -8   17.08    1.75
   2  -8  -8   16.82    1.90
   2  -8  -8   14.28    1.70
   2  -8  -8   15.45    1.90
  -2  -8   8   16.95    2.08
   2  -8  -8   14.06    1.70
   2  -8  -9    5.83    1.11
   2  -8  -9    5.71    1.24
   2  -8  -9    5.79    1.19
   2  -8  -9    6.02    1.32
  -2  -8   9    4.27    1.17
   2  -8  -9    6.16    1.18
   2  -8 -10   16.80    1.74
   2  -8 -10   19.86    2.07
   2  -8 -10   19.80    2.00
   2  -8 -10   23.29    2.39
  -2  -8  10   19.72    2.06
   2  -8 -10   17.95    1.86
   2  -8 -11   29.44    2.26
   2  -8 -11   33.18    2.61
   2  -8 -11   29.00    2.46
   2  -8 -11   35.43    3.05
  -2  -8  11   25.51    2.21
   2  -8 -11   29.06    2.32
   2  -8 -12    1.09    0.69
   2  -8 -12    1.34    1.00
  -2  -8  12   -0.11    0.67
   2  -8 -12   -0.12    0.63
   2  -8 -12    0.68    0.83
   2  -8 -13   94.99    4.14
   2  -8 -13   90.13    4.38
  -2  -8  13   97.47    4.04
   2  -8 -13   85.81    4.23
   2  -8 -13   95.08    4.76
   2  -8 -14   17.65    1.60
   2  -8 -14   18.88    2.23
   2  -8 -14   15.96    1.83
   2  -8 -14   15.59    1.67
   2  -8 -15   12.50    1.96
   2  -8 -15   15.92    1.76
   2  -8 -15   13.83    1.50
   2  -8 -16   15.98    1.89
   2  -8 -16   15.89    1.61
   2  -8 -16   14.25    1.35
   2  -8 -17   27.24    2.16
   2  -8 -17   27.72    1.73
   2  -8 -17   28.94    1.93
   2  -8 -18   25.47    1.62
   2  -8 -18   23.96    1.86
   2  -8 -18   26.82    1.83
   2  -8 -19  109.88    3.73
   2  -8 -20    4.69    0.68
  -2  -9 -12   12.84    1.17
  -2  -9 -11    3.87    0.79
  -2  -9 -11    4.21    0.64
  -2  -9 -10   74.06    3.10
  -2  -9 -10   67.41    2.77
  -2  -9  -9    0.90    0.57
  -2  -9  -9    1.01    0.58
  -2  -9  -8   33.29    1.99
  -2  -9  -8   30.79    2.17
  -2  -9  -7    4.72    1.08
  -2  -9  -6    5.70    1.12
  -2  -9  -5   16.72    1.66
  -2  -9  -4   58.56    2.99
  -2  -9  -3    8.11    1.21
  -2  -9  -2   83.89    3.53
  -2  -9  -1    4.55    0.87
   2  -9   1    5.83    0.92
   2  -9   0    2.76    0.73
   2  -9  -1    5.64    0.87
   2  -9  -1    6.42    1.00
   2  -9  -2   76.16    3.08
   2  -9  -2   75.01    3.23
   2  -9  -3    7.18    0.99
   2  -9  -3    8.03    1.08
   2  -9  -4   62.31    2.78
   2  -9  -4   60.55    2.92
   2  -9  -5   15.44    1.37
   2  -9  -5   15.18    1.45
   2  -9  -6    3.98    0.87
   2  -9  -6    3.86    0.79
   2  -9  -7    4.26    0.93
   2  -9  -7    5.97    0.93
   2  -9  -8   33.17    2.26
   2  -9  -8   29.96    1.89
   2  -9  -9    1.73    0.74
   2  -9  -9    0.51    0.49
   2  -9 -10   55.66    2.59
   2  -9 -10   71.32    2.99
   2  -9 -11    4.59    0.71
   2  -9 -11    6.34    0.98
   2  -9 -12   13.12    1.20
  -3   0   0    0.44    0.50
  -3   0   0    0.17    0.47
   3   0   0    0.29    0.50
  -3   0  -1  148.45    4.28
   3   0  -1  150.44    4.37
  -3   0  -1  154.75    4.40
  -3   0   1  150.29    4.38
  -3   0  -1  144.27    4.26
  -3   0   2  889.69   16.67
   3   0  -2  950.05   18.19
  -3   0  -2  919.64   18.11
  -3   0  -2  893.12   17.92
   3   0   2  904.95   18.05
  -3   0  -2  890.33   17.97
  -3   0   3   42.68    1.36
  -3   0  -3   42.98    2.01
  -3   0  -3   35.87    1.17
  -3   0  -3   38.20    1.92
   3   0   3   40.46    1.98
   3   0  -3   40.69    2.01
  -3   0  -3   40.93    2.02
   3   0  -4  430.37    9.90
  -3   0  -4  461.97   10.04
   3   0   4  436.67    9.50
  -3   0  -4  448.83    9.82
   3   0   4  447.18    9.90
  -3   0  -4  439.11    9.82
  -3   0  -5    1.94    0.61
   3   0   5    1.39    0.54
  -3   0  -5    1.86    0.67
  -3   0  -5    1.90    0.67
   3   0  -5    2.83    0.68
   3   0   5    2.21    0.70
  -3   0  -6  143.92    4.43
   3   0  -6  142.72    4.48
  -3   0  -6  140.06    4.28
   3   0   6  133.37    4.19
   3   0   6  132.76    3.94
   3   0  -7  211.71    5.90
   3   0   7  201.69    5.34
  -3   0  -7  204.95    5.65
   3   0  -8  126.88    4.32
   3   0   8  120.83    3.79
  -3   0  -8  120.39    4.08
   3   0   9    6.54    0.86
   3   0  -9    5.13    0.97
   3   0  10  356.25    8.64
   3   0 -10  386.44    9.49
  -3   0 -10  373.46    9.31
   3   0  11    2.84    0.72
  -3   0 -11    2.23    0.82
  -3   0  11    3.82    0.82
  -3   0 -12    4.86    0.97
  -3   0  12    2.61    0.82
  -3   0 -13  184.27    6.14
  -3   0  13  193.08    6.17
  -3   0  14   40.95    2.61
  -3   0  14   42.47    2.74
  -3   0 -14   47.25    2.89
  -3   0  15    0.23    0.75
  -3   0 -15   -0.12    0.80
  -3   0  15    0.12    0.77
  -3   0 -15    0.87    0.76
  -3   0  16  475.98   12.42
  -3   0  16  474.29   12.58
  -3   0 -16  482.01   12.36
  -3   0  17   32.41    2.63
  -3   0 -17   34.63    2.80
  -3   0  17   32.13    2.65
  -3   0 -17   35.58    2.64
  -3   0  18    5.63    1.24
   3   0 -18    2.73    1.03
  -3   0 -18    3.03    1.10
  -3   0  18    3.68    1.14
  -3   0 -18    4.13    1.06
  -3   0  19    6.76    1.44
   3   0 -19    6.75    1.39
  -3   0 -19    4.41    1.28
  -3   0  19    6.01    1.39
  -3   0 -19    7.01    1.44
  -3   0 -20  241.20    8.46
  -3   0 -20  242.91    8.16
  -3   0  20  233.18    8.18
   3   0 -20  230.96    7.97
   3   0 -21  120.14    5.41
  -3   0 -21  120.30    5.75
  -3   0 -21  126.13    5.63
   3   0 -22  346.84   10.63
  -3   0 -22  334.65   10.82
  -3   0 -22  369.53   10.86
   3   0 -23  100.26    5.10
  -3   0 -23   99.98    5.29
  -3   0 -23  100.55    5.09
  -3   0 -24  141.04    6.38
  -3   0 -24  135.66    6.09
  -3   0 -25    3.18    1.24
   3   0 -25    4.11    1.28
  -3   0 -25    2.62    1.14
   3   0 -26  135.64    5.95
  -3   0 -26  143.17    6.22
   3   0 -26  145.79    6.46
   3   0 -27   11.00    1.68
  -3   0 -27    5.83    1.36
   3   0 -27    8.61    1.63
  -3   0 -27    5.89    1.42
  -3   0 -28  118.74    5.39
  -3   0 -28  112.97    5.41
  -3   0 -29   -0.15    0.73
   3   0 -29    0.60    0.85
  -3   0 -30  115.86    5.01
   3   0  30  105.72    4.44
   3   0 -30  107.89    4.95
  -3   0 -30  112.66    5.06
  -3   0 -31   17.58    1.88
   3   0  31   18.05    1.67
  -3   0 -31   20.52    2.05
   3   0 -31   22.80    2.07
   3   0  32   16.34    1.46
   3   0 -32   19.55    1.84
  -3   0 -32   19.11    1.81
   3   0 -33    9.58    1.23
  -3   0 -33   12.83    1.39
  -3   0 -34   59.44    2.69
   3   0 -34   54.68    2.60
   3   0 -34   57.53    2.57
   3   1 -34   21.83    1.54
   3   1 -33   75.55    3.27
  -3  -1 -33   70.91    3.26
   3   1 -33   69.73    3.09
  -3  -1 -32    7.47    1.20
   3   1 -32    7.66    1.26
   3   1 -31  118.17    4.97
  -3  -1 -31  128.59    5.09
  -3  -1 -30   16.79    1.91
   3   1 -30   19.41    2.04
  -3  -1 -30   16.66    1.86
  -3  -1 -29   10.05    1.58
  -3  -1 -29   11.62    1.70
   3   1 -29   12.60    1.70
  -3  -1 -28   11.97    1.80
  -3  -1 -27   13.76    1.89
   3   1 -27   11.29    1.81
  -3  -1 -27   16.20    2.11
  -3  -1 -26   38.67    3.09
   3   1 -26   48.46    3.61
   3   1 -26   43.04    3.14
  -3  -1 -25  151.34    6.36
   3   1 -25  141.40    6.46
  -3  -1 -25  151.14    6.59
   3   1 -25  147.93    6.15
  -3  -1 -24   73.64    4.32
   3   1 -24   61.74    4.17
  -3  -1 -24   69.45    4.34
  -3  -1 -23   33.19    2.97
  -3  -1 -23   29.05    2.68
  -3   1  23   27.18    2.62
   3   1 -23   29.32    2.64
  -3  -1 -22   19.82    2.31
  -3  -1 -22   19.33    2.20
  -3   1  22   21.16    2.39
   3   1 -22   21.16    2.17
  -3  -1 -21   46.75    3.44
  -3  -1 -21   47.92    3.31
  -3   1  21   46.87    3.44
   3   1 -21   45.44    3.20
  -3  -1 -20  122.27    5.64
  -3  -1 -20  111.32    5.17
  -3   1  20  119.45    5.50
   3   1 -20  110.70    5.05
  -3  -1 -19  176.33    6.94
  -3  -1 -19  171.81    6.45
  -3   1  19  169.05    6.62
   3   1 -19  159.13    6.20
  -3   1  19  171.85    6.72
  -3  -1 -18   30.05    2.67
  -3  -1 -18   31.38    2.50
  -3   1  18   27.24    2.52
   3   1 -18   29.78    2.43
  -3   1  18   32.16    2.70
  -3  -1 -17  189.68    7.04
  -3   1  17  187.73    6.88
  -3  -1 -17  198.92    6.78
  -3   1  17  204.08    7.16
  -3   1  16   47.49    3.01
  -3  -1 -16   45.48    3.09
  -3  -1 -16   40.11    2.70
  -3   1  16   47.84    3.11
  -3   1  15  219.75    7.11
  -3  -1 -15  226.27    7.33
  -3  -1 -15  214.62    6.92
  -3   1  15  210.10    7.10
  -3   1  14  296.55    8.56
  -3   1  14  288.86    8.55
  -3  -1 -14  303.37    8.72
  -3   1  13  433.71   11.14
  -3  -1 -13  470.58   11.50
  -3   1  13  441.05   11.29
  -3   1  12   11.97    1.37
  -3  -1 -12   12.17    1.45
  -3  -1 -12   13.04    1.39
  -3  -1 -12    9.25    1.23
  -3  -1 -11  713.70   15.22
  -3   1  11  693.00   15.00
  -3   1  10   87.79    3.56
   3   1 -10   89.62    3.71
  -3  -1 -10   86.17    3.63
  -3  -1  -9   44.45    1.83
   3   1  -9   47.20    2.52
  -3  -1  -9   49.23    2.57
   3  -1   8  110.37    3.79
  -3  -1  -8  106.37    3.21
   3   1  -8  102.25    3.85
   3  -1   7  736.47   15.36
  -3  -1  -7  732.25   15.43
  -3  -1  -7  734.16   14.75
   3   1  -7  736.67   15.62
  -3  -1  -6  471.08   10.63
   3  -1   6  470.19   10.53
  -3  -1  -6  479.87   10.77
   3   1  -6  485.79   10.87
   3  -1   5  100.78    3.47
   3  -1   5  103.21    3.42
  -3  -1  -5  103.66    3.52
  -3  -1  -5  100.87    2.86
  -3  -1  -5  107.75    3.64
   3   1  -5  104.22    3.58
   3  -1   4  113.81    3.64
   3   1  -4  116.47    3.75
  -3  -1  -4  111.77    3.68
   3  -1   4  114.61    3.56
  -3  -1  -4  109.82    3.61
  -3  -1  -4  104.78    3.02
   3   1  -3  150.70    4.40
  -3  -1  -3  145.67    4.36
  -3  -1  -3  149.82    4.23
   3  -1   3  142.53    4.12
  -3  -1  -3  139.26    3.58
   3  -1   3  151.52    4.36
  -3  -1  -3  144.83    3.77
  -3  -1  -3  150.36    4.33
   3   1  -2   55.36    2.38
  -3  -1  -2   52.85    2.35
  -3  -1  -2   54.19    1.72
   3  -1   2   57.60    2.32
  -3  -1  -2   53.18    2.24
   3  -1   2   54.44    2.32
  -3  -1  -2   59.26    2.40
   3  -1   1   29.72    1.59
  -3  -1  -1   25.58    0.98
  -3  -1  -1   24.75    1.21
  -3  -1  -1   26.96    1.50
   3   1  -1   31.38    1.72
   3  -1   1   30.65    1.69
  -3  -1  -1   29.16    1.64
  -3  -1   0  832.09   15.57
   3  -1   0  752.23   15.08
  -3  -1   0  820.14   16.07
  -3  -1   0  779.67   15.14
   3  -1   0  838.54   16.04
  -3  -1   0  796.79   14.76
  -3   1   0  836.08   16.33
  -3  -1   0  852.84   16.30
  -3  -1   1   26.16    1.30
   3  -1  -1   27.30    1.63
   3   1   1   24.54    1.55
  -3   1  -1   26.68    1.59
  -3  -1   1   24.65    0.96
  -3  -1   1   26.66    1.52
   3  -1  -1   25.34    1.46
  -3  -1   1   24.24    0.77
  -3  -1   1   24.67    1.56
  -3   1  -1   25.11    1.56
  -3  -1   2   63.99    2.22
  -3  -1   2   67.80    2.50
  -3   1  -2   61.31    2.52
  -3  -1   2   60.15    2.48
  -3   1  -2   59.09    2.45
   3  -1  -2   71.09    2.68
  -3   1  -2   59.60    2.54
   3   1   2   62.12    2.53
  -3   1  -3  142.92    4.17
  -3   1  -3  140.29    4.16
  -3   1  -3  141.00    4.31
   3  -1  -3  141.80    4.26
   3   1   3  141.96    4.22
  -3   1  -4  121.86    3.75
  -3   1  -4  112.45    3.65
   3  -1  -4  117.46    3.81
  -3   1  -4  117.80    3.85
   3   1   4  115.68    3.73
  -3   1  -5   82.87    3.03
   3  -1  -5   88.52    3.19
  -3   1  -5   81.69    3.13
  -3   1  -5   80.70    2.99
   3   1   5   82.72    3.04
  -3   1  -6  456.22   10.33
   3  -1  -6  489.09   10.69
  -3   1  -6  451.85   10.48
  -3   1  -6  454.82   10.25
   3   1   7  708.38   14.71
   3  -1  -7  759.55   15.65
  -3   1  -7  738.44   15.30
   3   1   8  106.53    3.37
   3  -1  -8  107.74    3.96
  -3   1  -8  112.68    3.85
   3  -1  -9   39.77    2.32
  -3   1  -9   42.64    2.41
   3   1   9   38.86    1.90
   3  -1 -10   90.20    3.69
  -3   1 -10   90.65    3.72
  -3  -1  10   93.51    3.58
   3   1  11  604.33   13.32
  -3   1 -11  697.39   14.75
  -3  -1  11  609.90   13.91
  -3  -1  11  674.24   14.35
   3   1  12    8.40    1.00
  -3  -1  12   10.11    1.22
  -3  -1  12    9.28    1.17
  -3   1 -12   10.06    1.35
  -3   1 -13  491.72   12.18
  -3  -1  13  490.93   11.87
  -3   1 -14  306.28    8.69
  -3  -1  14  277.71    8.14
  -3   1 -15  207.81    7.03
  -3  -1  15  208.60    6.79
  -3   1 -15  208.04    6.71
  -3   1 -16   37.52    2.81
  -3  -1  16   42.52    2.82
  -3   1 -16   40.24    2.73
  -3   1 -17  178.81    6.80
  -3  -1  17  181.89    6.54
  -3   1 -17  178.23    6.49
  -3   1 -18   29.25    2.64
   3  -1 -18   30.72    2.56
  -3  -1  18   30.53    2.49
  -3   1 -18   30.57    2.55
   3  -1 -19  176.09    6.81
  -3   1 -19  191.78    7.00
  -3   1 -19  187.25    7.22
   3  -1 -20  117.32    5.36
  -3   1 -20  125.88    5.57
  -3   1 -20  117.38    5.61
   3  -1 -21   41.64    3.17
  -3   1 -21   45.52    3.28
  -3   1 -21   38.57    3.17
   3  -1 -22   16.39    2.06
  -3   1 -22   20.84    2.27
  -3   1 -22   17.38    2.25
   3  -1 -23   33.08    2.85
  -3   1 -23   40.69    3.18
  -3   1 -23   36.83    3.15
  -3   1 -24   75.19    4.35
   3  -1 -24   67.17    4.30
  -3   1 -24   61.05    4.10
   3  -1 -25  133.81    5.90
  -3   1 -25  131.76    5.92
   3  -1 -25  123.77    5.99
  -3   1 -25  138.00    6.25
   3  -1 -26   44.45    3.26
  -3   1 -26   45.76    3.34
   3  -1 -26   43.98    3.45
   3  -1 -27   19.39    2.20
   3  -1 -27   17.06    2.15
  -3   1 -27   21.62    2.38
  -3   1 -27   24.87    2.44
  -3   1 -28   10.73    1.66
  -3   1 -29    7.53    1.39
   3  -1 -29   12.37    1.75
  -3   1 -29   10.30    1.59
  -3   1 -30   15.64    1.81
  -3   1 -30   17.66    1.92
   3  -1 -30   13.81    1.76
  -3   1 -31  128.13    5.06
  -3   1 -31  128.23    5.06
   3  -1 -31  122.69    5.01
   3   1  31  124.79    4.80
   3  -1 -32    8.95    1.30
  -3   1 -32    6.99    1.16
   3   1  32    7.77    1.13
   3  -1 -33   64.14    2.92
   3  -1 -33   67.28    3.05
  -3   1 -33   66.89    3.05
   3   1  33   64.66    2.84
   3  -1 -34   21.00    1.50
   3  -1 -34   23.33    1.56
   3   1  34   22.42    1.41
  -3  -2 -34   28.58    1.85
   3   2 -33   42.64    2.12
  -3  -2 -33   34.69    2.24
   3   2 -32   13.37    1.32
   3   2 -32   14.51    1.40
  -3  -2 -32   11.64    1.31
   3   2 -31   15.75    1.59
  -3  -2 -31   13.04    1.46
  -3  -2 -30    9.38    1.34
   3   2 -30    9.30    1.34
  -3  -2 -29  149.48    5.86
   3   2 -29  157.02    6.02
  -3  -2 -28   52.86    3.40
   3   2 -28   52.88    3.40
  -3  -2 -28   49.74    3.24
  -3  -2 -27   62.88    3.84
   3   2 -26   24.83    2.53
  -3  -2 -26   24.57    2.46
  -3  -2 -26   23.16    2.32
   3   2 -25   62.48    3.63
   3   2 -25   58.31    3.93
   3  -2  25   57.22    3.69
  -3  -2 -25   61.51    3.79
   3   2 -24   65.49    3.76
  -3  -2 -24   61.84    3.84
   3   2 -24   63.98    4.18
  -3  -2 -24   58.71    3.93
  -3  -2 -23  161.83    6.46
   3   2 -23  161.25    6.88
  -3  -2 -23  152.95    6.65
   3  -2  23  164.81    6.76
  -3   2  23  162.01    6.84
  -3  -2 -22   60.41    3.71
   3   2 -22   56.21    3.46
   3   2 -22   55.34    3.86
  -3  -2 -22   53.98    3.76
   3  -2  22   52.73    3.69
  -3   2  22   58.60    3.89
   3   2 -21  115.43    5.75
  -3  -2 -21  118.22    5.65
  -3  -2 -21  117.83    5.35
  -3   2  21  111.95    5.47
   3   2 -21  114.02    5.06
   3   2 -20   26.04    2.69
  -3  -2 -20   24.79    2.50
  -3  -2 -20   26.43    2.40
  -3   2  20   24.73    2.47
   3   2 -20   24.79    2.27
   3   2 -19   77.71    4.56
  -3  -2 -19   69.93    4.17
  -3  -2 -19   77.14    4.01
  -3   2  19   61.67    3.91
   3   2 -19   64.57    3.61
   3   2 -18   57.52    3.85
  -3  -2 -18   48.78    3.45
  -3  -2 -18   51.20    3.20
  -3   2  18   54.02    3.57
   3   2 -18   54.45    3.21
  -3   2  18   52.95    3.50
   3   2 -17   97.94    4.94
  -3  -2 -17   92.96    4.65
  -3  -2 -17   96.73    4.39
  -3   2  17   90.90    4.68
   3   2 -17   88.55    4.14
  -3   2  17   91.38    4.59
   3   2 -16   29.48    2.56
  -3  -2 -16   32.26    2.56
  -3  -2 -16   28.83    2.26
  -3   2  16   24.31    2.29
  -3   2  16   24.68    2.31
   3   2 -16   28.15    2.22
   3   2 -15  165.34    6.25
  -3  -2 -15  169.24    6.15
  -3  -2 -15  165.85    5.79
  -3   2  15  154.65    5.99
  -3   2  15  164.26    6.11
   3   2 -14   57.18    3.33
  -3  -2 -14   57.86    3.27
  -3  -2 -14   55.18    3.02
  -3   2  14   58.00    3.30
  -3   2  14   57.38    3.25
  -3   2  13   63.52    3.39
   3   2 -13   69.66    3.56
  -3  -2 -13   66.97    3.46
  -3   2  13   67.06    3.45
  -3   2  12  214.70    6.72
   3   2 -12  214.46    6.68
  -3  -2 -12  212.53    6.60
  -3  -2 -12  210.60    6.30
  -3   2  12  200.17    6.50
  -3  -2 -12  189.23    6.53
  -3   2  11  607.17   13.98
  -3  -2 -11  608.60   13.97
  -3  -2 -11  614.42   13.61
  -3  -2 -11  579.09   14.28
  -3   2  10   71.38    3.29
  -3  -2 -10   65.47    3.19
   3  -2  10   68.11    2.89
  -3  -2 -10   71.16    3.03
  -3  -2 -10   66.34    2.75
  -3   2   9  411.23    9.89
   3  -2   9  383.75    9.37
  -3  -2  -9  399.65    9.79
   3   2  -9  405.18    9.88
  -3  -2  -9  401.56    9.36
  -3  -2  -9  387.92    9.21
  -3  -2  -8   37.38    1.97
   3  -2   8   41.22    2.22
   3   2  -8   41.41    2.36
  -3  -2  -8   42.16    2.09
  -3  -2  -7   60.69    2.61
   3   2  -7   61.70    2.82
   3   2  -6  473.62   10.78
  -3  -2  -5  315.00    7.55
   3  -2   5  301.15    6.59
   3   2  -5  300.81    7.56
  -3  -2  -5  315.77    7.65
  -3  -2  -5  309.98    7.52
  -3  -2  -5  298.88    7.20
   3  -2   4  270.77    6.54
   3  -2   4  264.94    6.84
  -3  -2  -4  258.39    6.45
   3  -2   4  259.27    5.71
   3   2  -4  261.93    6.64
  -3  -2  -4  249.71    6.53
  -3  -2  -4  245.69    5.71
  -3  -2  -4  252.06    6.44
  -3  -2  -4  254.31    6.35
   3  -2   3  843.33   16.57
   3   2  -3  806.89   16.63
  -3  -2  -3  840.67   16.68
   3  -2   3  822.15   16.89
  -3  -2  -3  821.95   16.36
   3  -2   3  823.96   15.67
  -3  -2  -3  767.27   15.63
  -3  -2  -3  812.58   16.49
  -3  -2  -3  810.42   16.47
   3  -2   2  282.31    6.71
   3   2  -2  260.69    6.67
  -3  -2  -2  277.53    5.98
  -3  -2  -2  275.59    6.42
   3  -2   2  275.13    6.91
  -3  -2  -2  271.37    6.49
   3  -2   2  269.61    5.98
   3  -2   2  245.00    5.77
  -3  -2  -2  262.58    5.92
  -3  -2  -2  273.88    6.57
  -3  -2  -2  269.63    6.60
  -3  -2  -2  276.36    6.75
   3  -2   1   81.18    2.33
  -3  -2  -1   81.86    2.37
   3  -2   1   82.50    3.07
  -3  -2  -1   82.31    2.70
  -3  -2  -1   82.77    2.90
   3  -2   1   74.88    2.47
  -3  -2  -1   82.73    2.83
   3  -2   1   81.50    2.94
  -3   2   1   80.12    3.00
  -3  -2  -1   89.30    3.01
  -3  -2   0   81.33    2.32
   3  -2   0   81.42    2.39
   3  -2   0   78.81    3.00
  -3  -2   0   85.29    2.67
  -3  -2   0   82.78    2.94
   3  -2   0   79.22    2.66
  -3  -2   0   82.42    2.74
  -3  -2   0   87.20    2.85
   3   2   0   83.31    3.03
   3  -2   0   80.81    2.95
  -3   2   0   79.75    3.00
  -3  -2   0   81.68    2.92
   3  -2  -1   86.62    2.56
   3  -2  -1   89.28    3.13
  -3  -2   1   83.46    2.61
  -3  -2   1   91.67    3.15
   3  -2  -1   87.69    2.93
  -3  -2   1   88.00    2.88
  -3   2  -1   88.73    3.18
  -3  -2   1   82.68    2.71
   3   2   1   87.49    3.10
  -3  -2   1   84.74    2.99
  -3   2  -1   83.91    3.08
   3  -2  -2  266.11    6.56
   3  -2  -2  251.38    6.43
  -3  -2   2  253.96    5.81
  -3  -2   2  257.89    6.53
   3  -2  -2  247.29    6.37
  -3  -2   2  260.96    6.18
  -3   2  -2  261.65    6.57
   3   2   2  265.46    6.52
  -3  -2   2  249.27    6.34
  -3   2  -2  278.50    6.64
   3  -2  -3  815.73   16.41
  -3  -2   3  793.43   15.53
  -3  -2   3  825.31   16.59
  -3  -2   3  802.46   16.00
  -3   2  -3  806.77   16.42
  -3  -2   3  813.69   16.34
  -3   2  -3  808.84   16.44
   3   2   3  771.45   16.29
   3  -2  -3  800.30   16.46
  -3   2  -3  825.44   16.59
   3   2   4  262.97    6.64
   3  -2  -4  270.15    6.74
  -3   2  -4  262.56    6.76
  -3   2  -4  264.13    6.63
  -3  -2   4  276.61    6.40
   3  -2  -4  273.45    6.72
  -3  -2   4  259.29    5.83
  -3   2  -4  259.78    6.63
  -3  -2   4  267.84    6.62
   3  -2  -5  312.66    7.56
  -3   2  -5  310.77    7.57
   3  -2  -5  305.61    7.57
  -3   2  -5  311.68    7.67
  -3   2  -5  291.91    7.37
  -3  -2   5  315.49    7.23
   3  -2  -6  549.74   11.86
  -3   2  -6  543.91   11.78
   3  -2  -6  527.96   11.81
  -3  -2   6  533.27   11.31
  -3   2  -6  509.99   11.56
   3  -2  -7   70.96    2.99
   3  -2  -7   66.84    2.92
   3  -2  -8   42.44    2.36
   3  -2  -8   44.79    2.47
   3  -2  -9  392.74    9.03
   3   2   9  364.74    8.52
  -3   2  -9  382.15    9.51
   3  -2  -9  394.82    9.62
  -3  -2  10   80.20    3.26
   3   2  10   75.00    2.77
  -3   2 -10   78.28    3.53
  -3   2 -11  651.21   14.67
  -3  -2  11  627.16   14.13
   3  -2 -12  206.78    6.55
  -3   2 -12  201.29    6.47
  -3  -2  12  201.80    6.16
   3  -2 -13   72.87    3.62
  -3   2 -13   75.37    3.66
  -3  -2  13   67.57    3.28
   3  -2 -14   52.02    3.11
  -3   2 -14   50.67    3.05
  -3  -2  14   45.09    2.70
   3  -2 -15  159.73    6.10
  -3   2 -15  167.38    6.14
  -3  -2  15  158.58    5.72
  -3   2 -15  169.04    5.96
   3  -2 -16   31.10    2.58
  -3   2 -16   38.27    2.79
  -3  -2  16   32.76    2.49
  -3   2 -16   32.87    2.57
   3  -2 -17   90.17    4.64
  -3   2 -17  101.14    4.82
   3  -2 -17   95.90    4.60
  -3  -2  17   84.11    4.16
  -3   2 -17  100.77    4.66
   3  -2 -18   47.24    3.37
  -3   2 -18   39.24    3.09
   3  -2 -18   47.02    3.23
  -3   2 -18   43.40    3.09
   3  -2 -19   64.06    4.02
  -3   2 -19   67.73    4.07
   3  -2 -19   58.91    3.70
  -3   2 -19   65.66    3.84
   3  -2 -20   27.76    2.57
  -3   2 -20   25.22    2.46
   3  -2 -20   25.94    2.60
  -3   2 -20   25.82    2.57
   3  -2 -21  131.18    5.81
  -3   2 -21  140.90    6.02
   3  -2 -21  124.98    5.86
  -3   2 -21  135.03    6.08
   3  -2 -22   62.94    3.93
  -3   2 -22   60.04    3.83
   3  -2 -22   58.19    3.87
  -3   2 -22   63.52    4.06
  -3   2 -23  155.18    6.42
   3  -2 -23  141.37    6.31
  -3   2 -23  145.48    6.40
   3  -2 -24   64.98    4.01
  -3   2 -24   71.48    4.21
   3  -2 -24   57.82    3.89
  -3   2 -24   63.94    4.10
   3  -2 -25   66.75    4.04
  -3   2 -25   68.17    4.12
   3  -2 -25   59.82    3.88
   3  -2 -26   26.02    2.49
   3  -2 -26   24.91    2.48
  -3   2 -26   21.30    2.28
  -3   2 -26   20.64    2.28
  -3   2 -27   70.18    4.04
  -3   2 -28   48.56    3.19
   3  -2 -28   47.43    3.18
  -3   2 -28   38.65    2.94
  -3   2 -29  156.58    5.86
   3  -2 -29  149.87    5.80
  -3   2 -29  143.49    5.71
  -3   2 -30    8.50    1.31
   3  -2 -30    8.22    1.32
   3   2  30   10.41    1.43
  -3   2 -30    9.88    1.38
   3  -2 -31   12.33    1.42
  -3   2 -31   13.77    1.45
   3   2  31   12.69    1.46
  -3   2 -31   14.47    1.55
   3   2  32   14.13    1.42
   3  -2 -32   14.23    1.32
  -3   2 -32   13.14    1.31
   3  -2 -32   14.34    1.37
   3   2  33   44.31    2.24
   3  -2 -33   38.46    2.84
   3  -2 -33   40.83    2.04
   3   2  34   33.67    1.74
  -3  -3 -33   11.65    1.20
  -3  -3 -32   25.36    1.88
  -3  -3 -32   28.22    2.05
  -3  -3 -31    5.23    1.06
  -3  -3 -31    6.23    1.15
  -3  -3 -30   15.96    1.80
   3   3 -30   15.46    1.41
  -3  -3 -30   16.66    1.91
   3   3 -29   11.95    1.37
   3   3 -28   27.24    2.17
   3  -3  28   23.91    1.96
   3   3 -27   32.06    2.53
  -3  -3 -27   29.17    2.36
   3  -3  27   26.02    2.23
  -3  -3 -26  185.85    6.69
   3   3 -26  181.29    6.86
   3  -3  26  184.19    6.77
  -3  -3 -25    7.98    1.41
   3  -3  25    7.21    1.41
  -3  -3 -24  124.26    5.57
   3   3 -24  127.37    5.81
  -3  -3 -24  132.52    5.59
   3  -3  24  127.88    5.81
   3   3 -23   60.78    3.94
  -3  -3 -23   50.41    3.36
   3  -3  23   53.46    3.71
  -3  -3 -22   96.37    5.01
  -3  -3 -22  109.20    5.03
   3  -3  21   15.27    2.17
   3   3 -21   15.40    2.18
  -3  -3 -21   13.18    1.89
  -3  -3 -21   12.64    1.72
   3   3 -20  286.66    9.85
  -3  -3 -20  284.87    9.35
   3  -3  20  272.63    9.50
  -3  -3 -20  277.94    8.79
  -3  -3 -19    1.60    1.01
   3   3 -19    0.74    1.00
  -3  -3 -19    1.72    0.91
   3  -3  19    0.34    0.85
  -3   3  19    1.44    0.92
  -3  -3 -18  292.90    8.77
   3  -3  18  269.16    9.38
   3   3 -18  302.17    9.86
  -3  -3 -18  293.49    9.31
  -3   3  18  280.58    9.33
  -3  -3 -17    9.35    1.56
  -3   3  17    8.73    1.56
  -3  -3 -17    8.51    1.37
  -3   3  16   37.81    2.88
  -3  -3 -16   37.46    2.60
  -3  -3 -16   42.86    2.97
   3   3 -16   41.20    3.04
  -3   3  16   36.90    2.89
  -3   3  15  118.42    5.15
  -3  -3 -15  117.78    4.74
  -3  -3 -15  109.60    4.84
   3   3 -15  125.17    5.26
  -3   3  15  121.14    5.20
  -3  -3 -14  264.86    8.11
   3   3 -14  269.69    8.35
  -3   3  14  287.41    8.66
   3   3 -13    5.41    1.08
  -3  -3 -13    5.59    1.09
  -3   3  13    5.12    1.07
  -3   3  12  284.53    8.30
  -3  -3 -12  265.92    8.72
  -3  -3 -12  281.65    7.99
   3   3 -12  297.52    8.32
  -3  -3 -12  276.89    8.45
  -3   3  11   16.56    1.69
  -3  -3 -11   17.69    2.03
   3   3 -11   13.28    1.49
  -3  -3 -11   15.79    1.56
  -3  -3 -11   17.31    1.81
  -3  -3 -11   15.77    1.49
  -3   3  10  109.45    4.33
  -3  -3 -10  101.17    4.83
  -3  -3 -10   97.90    3.97
  -3  -3 -10  100.44    3.99
  -3  -3  -9  234.93    7.96
  -3  -3  -9  227.22    6.82
  -3  -3  -9  234.09    6.75
  -3  -3  -8   78.14    3.46
  -3  -3  -8   80.05    3.74
   3   3  -8   71.54    3.18
  -3  -3  -8   77.63    3.28
  -3   3   8   78.63    3.40
  -3  -3  -8   78.53    3.38
  -3  -3  -8   83.62    4.27
  -3  -3  -7   63.12    3.12
  -3  -3  -7   68.45    3.36
   3  -3   7   68.15    2.57
   3   3  -7   67.82    2.94
  -3   3   7   64.64    3.01
   3  -3   7   65.35    2.78
  -3  -3  -7   71.20    3.23
  -3  -3  -7   71.89    4.01
  -3  -3  -6  626.96   14.47
   3   3  -6  612.07   13.76
  -3  -3  -6  682.38   14.75
   3  -3   6  640.16   13.28
  -3   3   6  654.27   14.10
  -3  -3  -6  624.33   14.42
  -3  -3  -6  679.28   15.97
  -3  -3  -5   91.28    3.79
   3   3  -5   90.16    3.36
  -3  -3  -5   95.11    3.78
   3  -3   5   88.19    3.02
  -3  -3  -5   78.30    3.12
  -3  -3  -5   94.19    3.86
  -3  -3  -5   89.81    3.82
  -3  -3  -5   91.26    3.55
  -3  -3  -5   96.35    4.68
  -3  -3  -4  128.45    4.65
   3   3  -4  124.40    4.02
  -3  -3  -4  119.56    4.33
   3  -3   4  119.34    3.72
  -3  -3  -4  118.01    3.93
  -3  -3  -4  123.17    4.44
  -3  -3  -4  124.36    4.62
  -3  -3  -4  132.34    5.58
  -3  -3  -4  129.98    4.38
  -3  -3  -3   62.41    3.13
  -3  -3  -3   64.21    2.90
   3  -3   3   63.67    2.53
  -3  -3  -3   61.97    2.64
  -3  -3  -3   65.74    3.02
  -3  -3  -3   65.53    3.27
  -3  -3  -3   62.88    2.93
  -3  -3  -3   64.31    3.96
   3   3  -2  392.66    9.09
   3  -3   2  395.78    9.01
  -3  -3  -2  406.77   10.21
   3  -3   2  394.49    8.82
  -3  -3  -2  405.65    9.09
  -3  -3  -2  411.27    9.58
  -3  -3  -2  390.20    9.45
   3  -3   2  398.76    8.98
  -3  -3  -2  374.10    9.03
  -3  -3  -2  408.19    9.71
  -3  -3  -2  396.06    9.04
  -3  -3  -2  411.79   10.35
  -3  -3  -2  402.70    9.78
  -3   3   2  393.28    9.28
   3  -3   1   66.37    2.60
   3   3  -1   61.20    2.52
  -3  -3  -1   66.84    3.23
   3  -3   1   65.17    2.51
  -3  -3  -1   65.31    2.54
   3  -3   1   64.27    2.33
  -3  -3  -1   69.58    2.86
  -3  -3  -1   60.96    2.85
   3  -3   1   66.18    2.69
  -3  -3  -1   58.29    2.55
  -3  -3  -1   67.32    2.91
  -3  -3  -1   63.81    3.27
  -3  -3  -1   63.37    2.52
  -3  -3  -1   74.27    4.49
  -3   3   1   66.00    2.73
  -3  -3  -1   70.44    3.11
   3   3   0  269.92    6.75
   3  -3   0  270.12    6.73
  -3  -3   0  275.36    6.64
   3  -3   0  274.35    6.71
  -3  -3   0  285.24    7.07
  -3  -3   0  271.74    7.38
   3  -3   0  259.21    6.92
  -3  -3   0  279.25    7.17
  -3   3   0  271.60    7.07
  -3  -3   0  274.59    6.69
  -3   3   0  284.03    7.00
  -3  -3   0  290.58    7.70
   3   3   1   60.25    2.50
   3  -3  -1   64.56    2.55
  -3  -3   1   65.56    2.46
   3  -3  -1   64.02    2.58
  -3  -3   1   63.16    2.64
  -3  -3   1   65.20    2.27
  -3  -3   1   67.71    3.01
   3  -3  -1   65.86    2.86
  -3   3  -1   60.86    2.69
  -3  -3   1   63.61    2.49
  -3  -3   1   63.88    4.20
  -3   3  -1   67.75    2.71
   3  -3  -2  391.65    9.03
  -3  -3   2  392.48    8.99
  -3  -3   2  396.75    9.66
  -3  -3   2  398.68    8.40
   3  -3  -2  378.65    9.46
  -3   3  -2  408.38    9.25
  -3  -3   2  400.46   11.67
  -3   3  -2  383.95    9.00
  -3  -3   2  379.41    8.74
   3   3   2  382.65    8.84
   3  -3  -2  388.83    8.90
  -3  -3   3   52.23    2.29
  -3  -3   3   53.27    1.99
  -3  -3   3   51.28    2.68
  -3   3  -3   48.35    2.34
  -3   3  -3   50.63    2.35
  -3  -3   3   53.98    3.62
  -3  -3   3   51.39    2.22
   3  -3  -4  122.91    3.88
  -3  -3   4  115.35    3.67
  -3   3  -4  105.52    3.75
  -3   3  -4  114.79    3.81
  -3  -3   4  116.00    3.66
  -3  -3   4  124.96    5.45
   3  -3  -5   94.20    3.40
  -3  -3   5   98.02    3.26
  -3   3  -5   95.16    3.41
  -3  -3   5   96.44    3.29
  -3  -3   5  100.87    4.84
  -3   3  -5   89.63    3.38
   3  -3  -6  627.08   13.65
   3  -3  -6  608.19   14.77
   3  -3  -7   75.46    3.09
  -3  -3   7   78.86    4.19
  -3  -3   7   70.70    3.04
   3  -3  -8   82.45    3.31
  -3   3  -8   75.17    3.19
  -3  -3   8   76.01    4.17
  -3   3  -9  222.83    6.49
  -3  -3   9  216.57    7.61
  -3   3 -10  100.86    3.99
  -3  -3  10  110.29    5.04
  -3   3 -11   14.93    1.52
  -3  -3  11   12.38    1.55
  -3  -3  11   10.28    1.65
  -3   3 -12  297.70    8.22
   3  -3 -12  302.90    8.59
  -3  -3  12  286.22    8.62
  -3  -3  12  298.51    9.29
   3  -3 -13    6.38    1.18
  -3   3 -13    7.24    1.16
  -3   3 -14  269.31    8.04
   3  -3 -14  260.10    8.14
  -3  -3  14  264.54    8.76
  -3   3 -14  292.17    8.41
   3  -3 -15  137.61    5.53
  -3   3 -15  131.68    5.25
   3  -3 -15  127.45    5.37
  -3  -3  15  135.12    5.82
  -3   3 -15  134.25    5.40
   3  -3 -16   36.48    2.75
  -3   3 -16   35.29    2.67
   3  -3 -16   39.81    2.91
  -3  -3  16   38.26    2.99
  -3   3 -16   37.71    2.85
   3  -3 -17    7.59    1.37
   3  -3 -17   11.22    1.66
  -3   3 -17    7.82    1.38
  -3  -3  17    9.14    1.58
  -3   3 -17   10.07    1.55
   3  -3 -18  287.59    9.10
   3  -3 -18  291.85    9.53
  -3   3 -18  288.19    9.22
  -3  -3  18  281.92    9.32
  -3   3 -18  308.88    9.43
   3  -3 -19    2.47    1.10
  -3   3 -19    1.72    0.90
   3  -3 -19    0.59    0.90
  -3   3 -19    0.91    0.94
   3  -3 -20  266.78    8.87
   3  -3 -20  269.90    9.11
  -3   3 -20  278.21    9.11
  -3   3 -20  271.66    9.00
   3  -3 -21   12.19    1.80
  -3   3 -21   10.33    1.72
   3  -3 -21   10.80    1.71
  -3   3 -21   10.45    1.68
  -3   3 -22  109.60    5.23
  -3   3 -22  101.38    5.02
   3  -3 -22  102.91    5.04
   3  -3 -23   54.28    3.58
  -3   3 -23   55.96    3.66
   3  -3 -23   58.41    3.69
   3  -3 -24  124.09    5.55
  -3   3 -24  117.52    5.35
   3  -3 -24  118.14    5.36
  -3   3 -24  129.76    5.68
  -3   3 -25    8.78    1.48
   3  -3 -25    7.60    1.40
  -3   3 -25    9.21    1.50
  -3   3 -26  179.59    6.45
   3  -3 -26  177.43    6.52
  -3   3 -27   26.85    2.23
   3  -3 -27   31.60    2.44
  -3   3 -27   28.99    2.46
   3  -3 -28   25.12    2.05
  -3   3 -28   27.89    2.17
  -3   3 -28   27.54    2.23
  -3   3 -29    9.19    1.19
  -3   3 -29    9.08    1.32
   3  -3 -29   12.27    2.07
   3   3  30   16.28    1.61
   3  -3 -30   13.27    2.10
   3   3  31    5.85    0.96
   3  -3 -31    3.64    1.20
   3   3  32   33.15    1.89
   3  -3 -32   26.05    2.27
   3   3  33   11.47    1.03
  -3  -4 -31    3.87    0.76
  -3  -4 -31    2.51    0.71
  -3  -4 -30   32.45    2.19
  -3  -4 -30   32.01    2.26
  -3  -4 -29  126.50    5.03
   3  -4  29  121.76    4.00
  -3  -4 -29  137.21    5.34
  -3  -4 -28   66.04    3.76
   3  -4  28   68.83    3.21
   3  -4  28   70.82    3.22
  -3  -4 -28   68.94    3.94
  -3  -4 -27  117.52    5.41
   3  -4  27  120.30    4.73
   3  -4  27  111.66    4.54
  -3  -4 -27  113.51    5.44
  -3  -4 -26   35.56    3.10
   3  -4  26   37.41    2.71
   3  -4  26   40.45    2.70
  -3  -4 -26   35.89    3.13
  -3  -4 -25   25.51    2.70
   3  -4  25   23.18    2.28
  -3  -4 -25   22.98    2.61
   3  -4  24    0.30    0.76
  -3  -4 -23   20.24    2.57
   3  -4  23   20.83    2.30
  -3  -4 -22   57.13    4.35
   3  -4  22   61.12    3.96
  -3  -4 -21   32.27    3.34
   3  -4  21   28.95    2.76
  -3  -4 -20   60.63    4.71
  -3  -4 -19   15.01    2.53
   3  -4  19   17.68    2.27
  -3  -4 -18    2.97    1.24
   3  -4  18    0.89    0.90
  -3  -4 -17   31.45    3.19
   3  -4  17   39.39    3.21
  -3  -4 -16   44.29    3.64
   3  -4  16   45.46    3.53
  -3  -4 -15   26.98    2.74
   3  -4  15   28.12    2.73
  -3  -4 -14   72.54    4.38
   3  -4  14   71.15    4.29
  -3  -4 -13   56.67    3.76
   3  -4  13   50.84    3.56
  -3  -4 -13   53.97    3.45
  -3   4  12  130.26    5.09
  -3  -4 -12  125.58    5.89
  -3  -4 -12  138.68    6.01
   3  -4  12  133.21    5.93
  -3  -4 -12  124.46    5.60
  -3  -4 -11  511.92   13.86
  -3  -4 -11  532.89   13.94
  -3  -4 -11  506.42   12.62
   3  -4  11  483.23   13.57
  -3  -4 -11  516.63   13.67
  -3  -4 -10   19.37    2.15
  -3  -4 -10   22.57    2.25
  -3  -4 -10   19.54    1.92
   3  -4  10   21.99    2.38
  -3  -4 -10   21.50    2.30
  -3  -4 -10   19.82    1.89
  -3  -4  -9  268.99    8.06
  -3  -4  -9  272.16    8.63
  -3  -4  -9  259.36    8.55
   3  -4   9  264.48    8.27
   3  -4   9  258.26    7.27
  -3  -4  -9  280.46    8.20
  -3  -4  -9  276.93    8.97
  -3  -4  -8   34.27    2.51
  -3  -4  -8   40.27    3.09
  -3  -4  -8   39.77    2.89
   3  -4   8   36.20    2.07
  -3  -4  -8   36.69    2.60
  -3  -4  -8   36.41    2.77
  -3  -4  -8   38.37    2.58
   3  -4   8   36.23    2.65
   3  -4   8   36.18    2.24
  -3  -4  -8   42.51    3.42
  -3  -4  -7   55.11    3.21
  -3  -4  -7   58.00    3.70
  -3  -4  -7   62.31    3.52
   3  -4   7   56.21    2.65
  -3  -4  -7   57.44    3.30
  -3  -4  -7   51.64    2.90
  -3  -4  -7   50.18    3.31
   3  -4   7   56.34    2.90
   3  -4   7   62.04    3.51
  -3  -4  -7   57.70    3.25
  -3  -4  -7   58.85    4.04
  -3  -4  -6   82.12    3.95
  -3  -4  -6   77.07    4.34
  -3  -4  -6   85.83    4.12
  -3  -4  -6   80.05    3.95
  -3  -4  -6   73.47    3.45
  -3  -4  -6   83.69    4.08
   3  -4   6   83.17    4.15
   3  -4   6   76.90    3.52
  -3  -4  -6   77.21    3.90
  -3  -4  -6   85.93    4.86
  -3  -4  -5  177.19    6.31
  -3  -4  -5  184.83    7.10
  -3  -4  -5  191.71    6.48
  -3  -4  -5  182.87    6.38
  -3  -4  -5  183.03    6.44
  -3  -4  -5  177.15    5.86
   3  -4   5  184.99    6.61
  -3  -4  -5  198.02    6.67
  -3  -4  -5  201.88    7.80
  -3  -4  -4  324.31   10.48
  -3  -4  -4  301.38    8.51
  -3  -4  -4  300.87    8.76
  -3  -4  -4  303.21    8.16
   3  -4   4  292.10    8.94
  -3  -4  -4  303.54    9.04
  -3  -4  -4  303.88    8.90
  -3  -4  -4  286.03    9.52
  -3  -4  -3  363.81    9.75
  -3  -4  -3  387.11   11.89
  -3  -4  -3  357.52    9.81
  -3  -4  -3  369.27    9.30
   3  -4   3  368.03   10.30
  -3  -4  -3  367.61   10.34
  -3  -4  -3  370.04   10.23
   3  -4   3  356.71   10.00
  -3  -4  -3  355.99   11.06
  -3  -4  -2  103.20    4.40
  -3  -4  -2  119.87    6.12
   3  -4   2  107.30    4.00
  -3  -4  -2  103.83    4.01
  -3  -4  -2  102.12    4.38
   3  -4   2  103.57    4.74
  -3  -4  -2  108.01    4.85
  -3  -4  -2  109.02    5.53
   3  -4   2  104.41    4.41
  -3  -4  -2  108.46    4.71
  -3  -4  -1    6.59    1.83
  -3  -4  -1    6.15    1.14
  -3  -4  -1    4.66    0.91
   3  -4   1    5.71    0.96
  -3  -4  -1    4.74    1.01
  -3  -4  -1    7.70    1.35
   3  -4   1    4.80    1.15
   3  -4   1    5.68    1.06
  -3  -4  -1    5.04    1.18
  -3  -4  -1    5.15    1.49
  -3  -4   0    4.76    1.01
  -3  -4   0    5.05    1.87
  -3  -4   0    6.31    1.00
   3  -4   0    6.17    1.03
  -3  -4   0    5.99    1.08
   3  -4   0    5.35    1.15
  -3  -4   0    4.82    1.20
   3  -4   0    5.20    0.99
  -3  -4   0    5.26    1.21
  -3  -4   0    5.26    1.59
  -3  -4   1    8.81    2.09
  -3  -4   1    8.94    1.34
  -3  -4   1    6.35    0.98
   3  -4  -1    7.86    1.18
  -3  -4   1    9.19    1.27
   3  -4  -1    8.13    1.39
  -3  -4   1    8.50    1.45
  -3  -4   1    9.68    1.48
   3  -4  -1    7.26    1.06
  -3  -4   1    5.19    1.52
  -3  -4   2   85.47    4.08
  -3  -4   2   96.08    5.54
   3  -4  -2   90.08    3.96
  -3  -4   2   90.42    4.02
   3  -4  -2   83.18    4.26
  -3  -4   2   87.52    4.54
  -3  -4   2   82.63    4.27
  -3  -4   2   97.82    5.11
  -3  -4   3  397.63   12.27
  -3  -4   3  398.84   10.69
   3  -4  -3  366.92   10.10
  -3  -4   3  380.87   10.18
  -3  -4   3  373.80   11.15
  -3  -4   3  385.56   10.83
  -3  -4   3  372.56   11.35
  -3  -4   4  316.40   10.53
   3  -4  -4  295.86    8.70
  -3  -4   4  286.46    7.26
  -3  -4   4  306.98    8.70
  -3  -4   4  307.20    9.85
  -3  -4   4  303.76    9.20
  -3  -4   4  290.20    9.60
  -3  -4   5  187.79    7.61
  -3  -4   5  179.02    6.26
   3  -4  -5  174.15    6.38
  -3  -4   5  170.04    7.25
  -3  -4   5  178.07    6.68
  -3  -4   5  182.52    7.06
  -3  -4   6   85.70    4.97
  -3  -4   6   81.70    4.06
   3  -4  -6   81.92    4.24
  -3  -4   6   82.64    3.80
  -3  -4   6   98.50    5.49
  -3  -4   6   84.71    4.39
  -3  -4   6   86.25    4.60
  -3  -4   7   57.18    4.05
  -3  -4   7   51.54    3.18
  -3  -4   7   48.79    2.80
  -3  -4   7   50.75    4.10
  -3  -4   7   50.24    3.41
  -3  -4   7   45.21    3.24
   3  -4  -7   45.63    3.24
  -3  -4   8   40.71    3.44
   3  -4  -8   37.35    3.04
  -3  -4   8   40.85    3.09
  -3  -4   8   41.58    3.60
   3  -4  -9  289.31    9.54
  -3  -4   9  273.87    9.04
  -3  -4   9  284.95    9.88
   3  -4 -10   18.87    2.40
  -3  -4  10   21.17    2.23
  -3  -4  10   18.88    2.38
   3  -4 -11  529.14   14.87
   3  -4 -11  519.27   12.74
  -3  -4  11  497.79   13.45
  -3  -4  11  514.57   14.47
   3  -4 -12  132.72    5.15
   3  -4 -12  138.49    6.65
  -3  -4  12  124.97    6.03
  -3  -4  12  125.22    5.44
   3  -4 -13   47.77    2.98
   3  -4 -13   52.48    4.13
  -3  -4  13   43.35    3.45
  -3   4 -13   44.58    2.91
   3  -4 -14   79.13    3.95
   3  -4 -14   78.22    5.35
   3  -4 -14   78.69    4.39
  -3  -4  14   74.06    4.57
  -3   4 -14   77.44    3.93
   3  -4 -15   29.30    2.38
   3  -4 -15   29.17    3.50
   3  -4 -15   30.83    2.70
  -3  -4  15   26.16    2.67
  -3   4 -15   32.25    2.52
  -3   4 -16   50.19    3.24
   3  -4 -16   57.48    3.39
   3  -4 -16   60.43    5.23
  -3  -4  16   51.34    3.78
  -3  -4  16   55.25    3.78
  -3   4 -17   35.60    2.71
   3  -4 -17   32.77    2.59
  -3  -4  17   30.73    2.86
  -3  -4  17   30.26    2.78
  -3  -4  18    1.36    0.88
  -3   4 -18    3.31    1.09
   3  -4 -18    1.95    0.84
   3  -4 -18    2.66    1.96
  -3   4 -19   13.18    1.73
   3  -4 -19   12.94    2.76
   3  -4 -20   65.64    3.77
   3  -4 -20   62.21    5.31
   3  -4 -21   25.70    2.31
   3  -4 -22   69.75    3.84
   3  -4 -23   23.16    3.18
   3  -4 -24   -0.46    1.39
   3  -4 -25   22.31    2.96
   3  -4 -26   41.23    3.68
   3  -4 -27  112.99    5.89
   3  -4 -28   71.54    4.38
   3   4  28   71.26    3.37
   3  -4 -29  135.04    5.85
   3   4  29  142.73    4.80
   3  -4 -30   32.68    2.58
  -3  -4  30   33.37    2.14
   3   4  30   35.32    2.01
  -3  -4  31    2.57    0.67
   3   4  31    2.04    0.53
  -3  -5 -29    6.69    0.96
  -3  -5 -29    4.54    0.80
   3  -5  28    6.01    0.83
  -3  -5 -28    7.30    1.19
  -3  -5 -28    7.90    1.13
   3  -5  27   40.57    2.23
  -3  -5 -27   42.13    2.81
  -3  -5 -27   39.00    2.61
   3  -5  26   20.51    1.74
  -3  -5 -26   24.11    2.28
   3  -5  26   23.87    1.90
  -3  -5 -26   20.93    2.06
   3  -5  25   36.29    2.50
  -3  -5 -25   42.17    3.11
   3  -5  25   39.54    2.62
  -3  -5 -25   39.48    2.93
   3  -5  24   26.75    2.26
  -3  -5 -24   29.88    2.78
   3  -5  24   24.20    2.19
  -3  -5 -24   30.11    2.72
   3  -5  23   15.39    1.85
  -3  -5 -23   17.72    2.28
   3  -5  23   13.49    1.77
  -3  -5 -23   16.30    2.20
  -3  -5 -22   20.58    2.53
   3  -5  22   18.57    2.11
  -3  -5 -22   21.20    2.50
   3  -5  21   96.26    4.95
   3  -5  20   28.02    2.71
  -3  -5 -20   28.10    3.15
  -3  -5 -19   95.21    6.23
  -3  -5 -19   96.15    6.01
   3  -5  19   91.47    4.94
  -3  -5 -18   79.87    5.97
   3  -5  18   76.49    4.29
  -3  -5 -18   79.41    5.29
   3  -5  18   63.08    4.20
  -3  -5 -17   18.80    2.54
  -3  -5 -17   19.81    3.01
   3  -5  17   13.61    1.94
  -3  -5 -16  104.78    5.90
  -3  -5 -16  120.30    6.86
   3  -5  16  122.01    5.81
  -3  -5 -15   32.30    3.43
   3  -5  15   30.66    2.91
  -3  -5 -15   31.45    3.06
  -3  -5 -14   58.59    4.34
   3  -5  14   53.43    3.87
  -3  -5 -14   54.67    4.04
  -3  -5 -13  612.79   16.87
  -3  -5 -13  627.44   15.99
   3  -5  13  599.58   16.40
  -3  -5 -13  628.83   16.68
  -3  -5 -12    4.76    1.38
  -3  -5 -12    4.54    1.28
   3  -5  12    5.31    1.53
  -3  -5 -12    2.87    1.10
  -3  -5 -11  346.20   10.95
  -3  -5 -11  321.72   10.45
  -3  -5 -11  323.42   10.54
   3  -5  11  314.69   10.81
  -3  -5 -10  106.11    5.34
  -3  -5 -10  106.84    4.90
  -3  -5 -10  110.47    5.57
   3  -5  10  107.31    4.35
  -3  -5 -10  112.12    5.60
   3  -5  10  103.92    5.80
  -3  -5  -9   24.25    2.46
  -3  -5  -9   24.65    2.28
  -3  -5  -9   21.13    2.15
  -3  -5  -9   21.95    2.44
   3  -5   9   24.41    2.01
  -3  -5  -9   21.34    2.52
   3  -5   9   21.41    2.74
  -3  -5  -8    3.56    1.18
  -3  -5  -8    3.38    1.12
   3  -5   8    2.81    0.75
  -3  -5  -8    4.46    1.10
  -3  -5  -8    1.99    1.03
   3  -5   8    5.23    1.01
  -3  -5  -8    4.15    1.05
   3  -5   8    4.86    1.62
  -3  -5  -8    2.19    1.15
  -3  -5  -8    3.98    1.08
  -3  -5  -7  181.06    6.64
  -3  -5  -7  199.75    7.33
   3  -5   7  185.82    5.98
  -3  -5  -7  182.17    6.77
  -3  -5  -7  174.80    6.36
  -3  -5  -7  187.24    7.16
   3  -5   7  184.27    6.31
  -3  -5  -7  175.31    6.67
  -3  -5  -7  179.41    6.76
  -3  -5  -7  186.25    7.55
   3  -5   7  193.56    7.86
  -3  -5  -6   38.97    2.81
  -3  -5  -6   41.44    3.05
   3  -5   6   40.50    2.46
  -3  -5  -6   40.40    2.99
  -3  -5  -6   40.05    2.79
  -3  -5  -6   41.66    3.12
   3  -5   6   44.83    3.29
   3  -5   6   43.77    2.81
  -3  -5  -6   43.03    3.06
  -3  -5  -6   35.34    3.21
   3  -5   6   43.72    3.37
  -3  -5  -5  131.63    5.26
  -3  -5  -5  132.20    5.66
   3  -5   5  134.05    4.87
  -3  -5  -5  133.47    5.73
  -3  -5  -5  126.33    5.24
  -3  -5  -5  127.56    5.67
   3  -5   5  126.89    5.79
   3  -5   5  127.95    5.21
  -3  -5  -5  126.24    5.63
  -3  -5  -5  136.38    6.40
   3  -5   5  118.93    5.58
  -3  -5  -4  124.80    5.34
   3  -5   4  111.98    4.48
  -3  -5  -4  117.08    5.34
  -3  -5  -4  128.26    5.07
  -3  -5  -4  108.65    4.73
  -3  -5  -4  114.77    5.39
   3  -5   4  120.77    5.56
  -3  -5  -4  103.12    5.69
  -3  -5  -4  121.45    5.38
   3  -5   4  124.97    5.39
  -3  -5  -3    3.02    1.21
  -3  -5  -3    3.79    1.07
   3  -5   3    3.02    1.01
  -3  -5  -3    2.31    0.83
  -3  -5  -3    3.34    1.05
   3  -5   3    2.20    0.75
  -3  -5  -3    3.21    0.87
  -3  -5  -3    1.54    0.76
  -3  -5  -3    3.39    1.17
   3  -5   3    1.59    0.95
  -3  -5  -3    2.78    0.99
  -3  -5  -2   20.24    2.20
  -3  -5  -2   19.63    2.63
   3  -5   2   19.28    1.96
  -3  -5  -2   18.39    1.92
   3  -5   2   21.28    1.85
  -3  -5  -2   20.11    2.19
   3  -5   2   19.97    1.73
  -3  -5  -2   20.69    1.88
   3  -5   2   22.50    1.90
  -3  -5  -2   21.83    1.98
  -3  -5  -2   20.54    2.33
   3  -5   2   21.34    2.32
  -3  -5  -2   17.15    1.91
   3  -5   1    2.30    0.85
  -3  -5  -1    4.46    1.58
  -3  -5  -1    2.80    1.10
  -3  -5  -1    1.88    0.75
  -3  -5  -1    2.18    1.01
   3  -5   1    2.36    0.78
   3  -5   1    2.25    0.70
  -3  -5  -1    1.82    0.70
  -3  -5  -1    2.69    0.89
   3  -5   1    3.52    0.92
  -3  -5  -1    3.55    1.21
   3  -5   1    2.56    1.03
  -3  -5  -1    1.77    0.88
  -3  -5   0   40.40    3.12
  -3  -5   0   46.07    4.13
  -3  -5   0   40.26    2.71
  -3  -5   0   35.75    2.67
  -3  -5   0   37.66    2.99
  -3  -5   0   37.30    2.43
   3  -5   0   37.40    2.46
   3  -5   0   41.03    2.73
  -3  -5   0   33.86    2.44
   3  -5   0   37.37    3.06
  -3  -5   0   45.24    3.39
  -3  -5   0   43.18    3.03
  -3  -5   1    3.05    1.15
  -3  -5   1    4.09    1.50
  -3  -5   1    4.32    0.94
  -3  -5   1    5.68    1.23
  -3  -5   1    3.96    0.91
   3  -5  -1    4.16    0.93
   3  -5  -1    4.33    1.07
  -3  -5   1    3.34    1.18
   3  -5  -1    4.25    1.26
  -3  -5   1    3.84    1.14
  -3  -5   2   28.91    2.70
  -3  -5   2   19.01    2.56
   3  -5  -2   24.12    2.03
  -3  -5   2   28.96    2.24
  -3  -5   2   27.32    2.41
   3  -5  -2   25.60    2.28
   3  -5  -2   23.90    2.50
  -3  -5   2   25.66    2.65
  -3  -5   2   27.16    2.47
  -3  -5   3    3.00    1.18
  -3  -5   3    2.46    1.28
   3  -5  -3    4.37    1.04
  -3  -5   3    2.06    0.74
  -3  -5   3    2.55    1.00
   3  -5  -3    2.98    1.01
  -3  -5   3    2.68    1.01
  -3  -5   3    2.25    1.14
   3  -5  -3    2.25    1.11
  -3  -5   3    1.95    0.98
  -3  -5   4  119.99    5.80
  -3  -5   4  132.79    6.37
   3  -5  -4  124.78    5.07
  -3  -5   4  122.66    4.84
  -3  -5   4  119.05    4.32
  -3  -5   4  123.93    5.40
   3  -5  -4  134.71    5.63
  -3  -5   4  127.39    5.35
  -3  -5   4  126.60    6.39
   3  -5  -4  120.73    5.99
  -3  -5   4  130.72    5.78
  -3  -5   5  121.83    6.16
  -3  -5   5  127.58    5.98
   3  -5  -5  136.29    5.39
  -3  -5   5  123.27    4.81
  -3  -5   5  128.11    5.50
   3  -5  -5  124.94    5.56
  -3  -5   5  127.19    5.32
   3  -5  -5  125.16    6.35
  -3  -5   5  120.32    6.48
  -3  -5   5  133.95    5.88
   3  -5  -6   39.86    2.84
  -3  -5   6   37.75    3.13
  -3  -5   6   33.32    2.81
   3  -5  -6   37.08    3.04
  -3  -5   6   36.25    2.65
   3  -5  -6   37.16    3.56
  -3  -5   6   39.30    3.87
  -3  -5   6   40.64    3.33
  -3  -5   6   36.70    3.21
  -3  -5   7  199.46    7.64
  -3  -5   7  182.82    7.08
   3  -5  -7  174.80    7.15
  -3  -5   7  181.88    6.48
  -3  -5   7  195.31    9.32
  -3  -5   7  184.05    7.60
  -3  -5   7  182.74    7.53
  -3  -5   8    4.82    1.43
  -3  -5   8    3.94    1.25
   3  -5  -8    4.70    1.40
  -3  -5   8    6.50    1.15
  -3  -5   8    3.84    1.52
   3  -5  -8    3.85    1.40
  -3  -5   8    7.44    1.55
  -3  -5   8    7.92    1.76
  -3  -5   9   28.96    2.94
   3  -5  -9   25.94    2.74
  -3  -5   9   26.19    2.61
   3  -5  -9   23.56    2.77
  -3  -5   9   19.94    2.71
  -3  -5   9   23.07    2.52
  -3  -5   9   22.77    2.90
   3  -5 -10  111.99    5.96
  -3  -5  10  108.18    5.50
   3  -5 -10  107.69    5.70
  -3  -5  10  112.37    6.16
  -3  -5  10  115.13    6.66
  -3  -5  10  112.15    5.58
   3  -5 -11  343.21   11.65
  -3  -5  11  352.59   11.01
   3  -5 -11  335.09   11.00
  -3  -5  11  343.42   11.61
  -3  -5  11  366.63   12.62
  -3  -5  11  336.82   10.69
   3  -5 -12    7.63    1.91
  -3  -5  12    8.19    1.71
  -3  -5  12    6.12    1.61
   3  -5 -12    7.85    1.60
  -3  -5  12    6.89    1.42
  -3  -5  12    7.72    1.81
   3  -5 -13  605.20   17.45
  -3  -5  13  605.80   16.54
  -3  -5  13  631.13   17.06
   3  -5 -13  607.41   16.09
  -3  -5  13  608.20   16.77
   3  -5 -14   45.69    4.17
  -3  -5  14   55.86    4.04
  -3  -5  14   49.04    3.74
   3  -5 -14   46.39    3.44
  -3  -5  14   45.52    3.76
   3  -5 -15   40.19    4.18
  -3  -5  15   40.61    3.29
  -3  -5  15   41.44    3.51
  -3  -5  16  102.59    5.53
   3  -5 -16  105.30    6.95
  -3  -5  17   14.76    2.07
   3  -5 -17   22.90    3.57
  -3  -5  18   65.94    4.15
   3  -5 -19   96.77    6.75
   3  -5 -20   28.44    3.52
   3  -5 -21   87.62    5.74
   3  -5 -22   19.23    2.73
   3  -5 -23   15.80    2.39
   3  -5 -24   21.52    2.68
  -3  -5  24   25.68    2.35
  -3  -5  24   26.39    2.47
   3  -5 -25   41.09    3.36
  -3  -5  25   42.71    2.83
  -3  -5  25   38.59    2.84
   3   5  25   41.57    2.41
   3  -5 -26   19.59    2.27
  -3  -5  26   21.70    1.96
  -3  -5  26   21.74    1.99
   3   5  26   20.77    1.62
   3  -5 -27   34.73    2.78
  -3  -5  27   35.16    2.32
  -3  -5  27   31.73    2.14
   3   5  27   37.58    2.01
   3  -5 -28    6.47    1.23
   3   5  28    8.17    0.87
  -3  -5  28    7.31    1.06
  -3  -5  29    4.89    0.80
   3  -6  26    3.95    0.67
  -3  -6 -26    4.50    0.80
   3  -6  25   14.72    1.28
  -3  -6 -25   14.43    1.42
   3  -6  24   33.74    2.10
  -3  -6 -24   30.79    2.23
   3  -6  23   19.80    1.75
  -3  -6 -23   17.69    1.95
  -3  -6 -23   18.51    1.91
   3  -6  22   95.50    4.11
  -3  -6 -22   91.14    3.99
  -3  -6 -22   87.13    4.57
   3  -6  22   94.33    4.18
  -3  -6 -22   87.24    4.42
   3  -6  21   27.04    2.27
  -3  -6 -21   26.40    2.63
  -3  -6 -21   28.11    2.38
   3  -6  21   30.13    2.38
  -3  -6 -21   27.90    2.58
   3  -6  20   75.81    3.95
  -3  -6 -20   68.55    4.51
  -3  -6 -20   75.87    4.12
  -3  -6 -20   79.10    4.58
   3  -6  20   71.95    3.92
   3  -6  19    1.22    0.87
  -3  -6 -19    4.24    1.42
  -3  -6 -19    1.33    1.12
   3  -6  19    0.79    0.71
   3  -6  19    1.12    0.85
   3  -6  18   14.21    1.84
  -3  -6 -18   19.99    2.76
  -3  -6 -18   15.20    2.32
   3  -6  18   13.73    1.84
   3  -6  18   15.15    1.76
   3  -6  17   17.35    2.10
   3  -6  17   15.58    1.88
  -3  -6 -16  133.97    6.48
   3  -6  16  123.19    5.74
   3  -6  15    9.35    1.73
  -3  -6 -15    9.70    1.94
  -3  -6 -15   10.31    1.89
   3  -6  15    8.25    1.65
   3  -6  15   10.04    1.72
   3  -6  14   28.78    2.74
  -3  -6 -14   25.41    2.73
  -3  -6 -14   27.75    3.00
  -3  -6 -14   26.18    2.52
   3  -6  14   23.79    2.57
   3  -6  13   63.53    4.19
  -3  -6 -13   64.28    4.21
  -3  -6 -13   68.45    4.61
  -3  -6 -13   73.21    4.10
   3  -6  13   69.46    4.47
  -3  -6 -12   42.16    3.49
  -3  -6 -12   42.56    3.39
   3  -6  12   46.92    3.60
  -3  -6 -12   43.99    3.18
  -3  -6 -11    0.57    0.84
  -3  -6 -11    1.05    0.89
   3  -6  11    0.74    0.93
  -3  -6 -11    0.30    0.74
   3  -6  10   30.30    2.26
  -3  -6 -10   36.32    3.06
  -3  -6 -10   31.58    2.65
   3  -6  10   30.59    2.99
  -3  -6  -9   36.58    2.83
   3  -6   9   29.32    3.01
  -3  -6  -9   29.41    2.81
   3  -6   9   29.94    2.33
  -3  -6  -9   31.49    3.03
   3  -6   9   34.26    3.42
  -3  -6  -8   32.16    2.65
   3  -6   8   35.00    3.29
  -3  -6  -8   36.18    3.04
  -3  -6  -8   30.78    2.54
   3  -6   8   32.56    2.47
  -3  -6  -8   29.32    2.55
  -3  -6  -8   33.54    3.15
   3  -6   8   34.69    3.20
  -3  -6  -7   93.48    4.56
  -3  -6  -7   90.17    4.87
   3  -6   7   88.59    3.99
  -3  -6  -7   91.14    4.81
   3  -6   7   80.63    5.14
  -3  -6  -7   92.24    4.40
   3  -6   7   89.42    4.30
  -3  -6  -7   83.79    4.49
  -3  -6  -7   91.11    5.29
   3  -6   7   91.99    5.05
  -3  -6  -6   64.00    3.70
  -3  -6  -6   62.41    3.96
   3  -6   6   62.86    3.38
  -3  -6  -6   65.32    3.99
  -3  -6  -6   58.11    3.49
  -3  -6  -6   63.74    3.98
   3  -6   6   60.01    3.87
  -3  -6  -6   59.28    3.83
   3  -6   6   67.11    3.69
  -3  -6  -6   55.36    4.19
   3  -6   6   65.03    4.06
  -3  -6  -5   53.81    3.38
  -3  -6  -5   56.16    3.72
   3  -6   5   50.35    3.01
  -3  -6  -5   49.73    3.58
  -3  -6  -5   54.89    3.37
   3  -6   5   51.70    3.45
  -3  -6  -5   54.36    3.74
   3  -6   5   49.78    3.27
  -3  -6  -5   53.27    4.18
  -3  -6  -5   51.52    3.67
   3  -6   5   50.54    3.48
  -3  -6  -4  739.07   17.44
  -3  -6  -4  763.97   18.23
   3  -6   4  740.15   16.95
  -3  -6  -4  722.64   18.33
  -3  -6  -4  728.81   17.26
   3  -6   4  700.26   17.50
  -3  -6  -4  744.80   18.68
   3  -6   4  749.18   17.73
  -3  -6  -4  764.48   18.63
  -3  -6  -4  726.30   19.64
   3  -6   4  737.31   17.78
  -3  -6  -3   37.80    2.75
  -3  -6  -3   37.35    2.96
   3  -6   3   39.75    2.67
  -3  -6  -3   34.73    3.09
  -3  -6  -3   32.28    2.64
  -3  -6  -3   34.96    3.17
   3  -6   3   37.06    2.86
  -3  -6  -3   36.86    3.17
  -3  -6  -3   38.69    3.72
  -3  -6  -2  143.62    5.63
  -3  -6  -2  152.75    6.16
   3  -6   2  152.91    5.68
  -3  -6  -2  137.03    6.33
   3  -6   2  139.36    5.38
  -3  -6  -2  152.12    5.74
  -3  -6  -2  148.73    6.69
   3  -6   2  146.62    6.07
  -3  -6  -2  148.63    7.62
  -3  -6  -2  138.52    6.38
  -3  -6  -1   27.68    2.46
   3  -6   1   24.30    2.87
   3  -6   1   26.11    2.23
  -3  -6  -1   22.96    2.56
   3  -6   1   25.17    2.18
  -3  -6  -1   30.22    2.91
  -3  -6  -1   26.02    3.44
  -3  -6  -1   20.54    2.43
  -3  -6  -1   25.27    2.20
  -3  -6   0   -0.28    1.41
  -3  -6   0    1.26    1.10
   3  -6   0   -0.12    0.69
  -3  -6   0   -0.14    0.65
  -3  -6   0   -0.36    0.97
   3  -6   0    0.97    1.16
   3  -6   0    0.78    0.66
   3  -6   0    0.13    0.77
  -3  -6   0   -0.17    0.99
   3  -6   0    0.74    1.01
  -3  -6   0    0.16    0.85
  -3  -6   1   24.85    3.33
  -3  -6   1   27.94    2.85
   3  -6  -1   26.60    2.24
  -3  -6   1   28.69    2.47
   3  -6  -1   27.25    2.84
   3  -6  -1   25.96    2.32
  -3  -6   1   25.97    2.75
   3  -6  -1   25.85    2.32
  -3  -6   1   24.14    2.54
   3  -6  -1   26.38    2.81
  -3  -6   1   25.64    2.61
  -3  -6   2  152.23    6.76
  -3  -6   2  147.97    7.56
   3  -6  -2  157.31    5.89
  -3  -6   2  144.78    5.77
   3  -6  -2  145.75    6.67
  -3  -6   2  145.20    6.63
   3  -6  -2  155.00    6.10
  -3  -6   2  142.78    6.25
   3  -6  -2  139.17    6.68
  -3  -6   2  147.63    6.45
  -3  -6   3   35.00    3.22
  -3  -6   3   32.53    3.50
   3  -6  -3   33.63    2.67
  -3  -6   3   33.70    2.62
   3  -6  -3   37.59    3.19
  -3  -6   3   35.61    2.97
  -3  -6   3   36.48    3.28
   3  -6  -3   34.11    2.88
  -3  -6   3   36.53    2.98
   3  -6  -3   37.34    3.46
  -3  -6   3   36.30    3.60
  -3  -6   3   36.69    3.21
  -3  -6   4  727.36   19.58
  -3  -6   4  692.53   18.56
   3  -6  -4  752.84   17.48
  -3  -6   4  720.71   16.97
   3  -6  -4  731.18   18.21
  -3  -6   4  740.88   17.97
  -3  -6   4  723.20   18.77
   3  -6  -4  731.41   17.94
  -3  -6   4  717.37   17.68
   3  -6  -4  730.41   19.70
  -3  -6   4  713.78   19.62
  -3  -6   4  740.35   18.47
   3  -6  -5   48.65    3.26
  -3  -6   5   51.61    3.79
   3  -6  -5   43.81    3.31
  -3  -6   5   50.94    3.52
  -3  -6   5   48.96    3.84
   3  -6  -5   47.94    3.49
  -3  -6   5   47.35    3.28
  -3  -6   5   45.50    4.25
   3  -6  -5   48.81    4.21
  -3  -6   5   45.42    3.78
  -3  -6   5   47.04    3.89
   3  -6  -6   62.76    3.73
  -3  -6   6   63.91    4.24
  -3  -6   6   65.03    4.07
  -3  -6   6   55.34    4.22
   3  -6  -6   55.33    3.62
   3  -6  -6   62.37    4.05
  -3  -6   6   68.52    3.88
  -3  -6   6   64.43    5.13
   3  -6  -6   67.37    5.11
  -3  -6   6   59.71    4.39
  -3  -6   6   64.89    4.50
   3  -6  -7   87.49    4.56
  -3  -6   7   89.80    5.09
  -3  -6   7   95.56    5.05
  -3  -6   7   83.68    5.36
   3  -6  -7   87.09    4.93
  -3  -6   7   90.56    4.45
   3  -6  -7   86.47    5.63
  -3  -6   7   96.94    6.51
  -3  -6   7   88.86    5.24
  -3  -6   7   86.12    5.33
   3  -6  -8   37.34    3.01
  -3  -6   8   41.08    3.46
  -3  -6   8   39.69    3.28
  -3  -6   8   36.12    3.61
   3  -6  -8   43.19    3.53
  -3  -6   8   38.13    2.73
   3  -6  -8   38.02    3.56
  -3  -6   8   35.83    3.82
  -3  -6   8   39.46    3.43
  -3  -6   8   40.98    3.82
   3  -6  -9   32.80    2.86
  -3  -6   9   32.57    3.00
  -3  -6   9   37.70    3.86
  -3  -6   9   32.20    3.13
   3  -6  -9   38.07    3.35
   3  -6  -9   31.48    3.13
  -3  -6   9   37.70    3.75
  -3  -6   9   35.90    3.78
  -3  -6   9   33.37    3.06
  -3  -6  10   27.28    3.19
  -3  -6  10   32.18    2.94
  -3  -6  10   22.88    2.67
   3  -6 -10   24.40    2.76
  -3  -6  10   26.05    3.03
   3  -6 -10   28.18    2.88
   3  -6 -10   27.94    2.65
  -3  -6  11    2.72    1.30
  -3  -6  11    1.06    0.92
  -3  -6  11    1.58    1.05
   3  -6 -11    1.81    1.25
  -3  -6  11    1.93    1.11
   3  -6 -11    1.77    1.05
   3  -6 -11    1.98    0.95
  -3  -6  12   43.71    3.50
  -3  -6  12   41.69    3.53
   3  -6 -12   40.23    3.29
  -3  -6  12   39.38    3.41
  -3  -6  12   46.91    3.87
  -3  -6  13   67.01    4.70
  -3  -6  13   59.80    4.12
  -3  -6  13   63.63    4.22
  -3  -6  13   65.19    4.24
  -3  -6  14   31.75    3.37
  -3  -6  14   33.50    3.08
  -3  -6  14   29.55    2.75
  -3  -6  14   33.81    2.87
   3  -6 -15    8.58    2.06
  -3  -6  15    9.01    1.79
  -3  -6  15    8.93    2.11
   3  -6 -16  121.21    7.03
  -3  -6  17   21.70    2.29
   3  -6 -17   20.80    3.29
   3  -6 -18   25.13    3.31
  -3  -6  18   20.82    2.55
  -3  -6  18   18.04    2.01
  -3  -6  18   22.58    2.69
  -3  -6  19    3.07    1.34
  -3  -6  19    2.20    1.08
   3  -6 -19    2.73    1.46
  -3  -6  20   78.41    4.32
  -3  -6  20   70.58    4.12
   3  -6 -20   66.79    4.58
  -3  -6  21   24.52    2.31
  -3  -6  21   29.38    2.49
   3  -6 -21   24.81    2.67
  -3  -6  22   88.10    4.15
  -3  -6  22   93.82    4.27
   3  -6 -22   86.84    4.70
  -3  -6  23   18.52    1.78
   3  -6 -23   15.91    1.50
  -3  -6  23   18.21    1.72
   3  -6 -23   16.46    2.01
  -3  -6  24   32.36    2.16
   3  -6 -24   25.40    1.71
   3  -6 -24   31.57    2.51
  -3  -6  24   28.77    2.01
   3  -6 -25   14.21    1.59
  -3  -6  25   13.85    1.36
  -3  -6  26    5.29    0.85
   3  -7  23   24.84    1.42
  -3  -7 -22   41.03    2.07
   3  -7  22   37.53    1.97
  -3  -7 -21   29.62    1.95
   3  -7  21   30.05    1.88
  -3  -7 -20   60.34    3.05
   3  -7  20   63.37    2.91
  -3  -7 -20   53.41    2.66
  -3  -7 -19   27.26    2.20
   3  -7  19   27.15    1.98
  -3  -7 -19   24.16    1.94
  -3  -7 -18   72.55    3.89
   3  -7  18   72.92    3.48
  -3  -7 -18   71.32    3.64
  -3  -7 -17    5.40    1.27
   3  -7  17    5.65    1.20
  -3  -7 -17    7.00    1.32
   3  -7  17    3.96    0.91
  -3  -7 -16   18.88    2.19
   3  -7  16   14.15    1.70
  -3  -7 -16   14.69    1.85
   3  -7  16   16.29    1.70
  -3  -7 -15   19.90    2.25
   3  -7  15   23.73    2.21
  -3  -7 -15   19.89    2.21
   3  -7  15   20.82    2.00
   3  -7  14   52.53    3.43
  -3  -7 -14   57.51    3.88
   3  -7  14   52.02    3.27
  -3  -7 -14   59.59    3.71
   3  -7  14   54.07    3.52
  -3  -7 -13  164.45    6.50
   3  -7  13  175.90    6.88
  -3  -7 -13  149.68    7.02
   3  -7  13  148.90    6.13
  -3  -7 -13  158.42    5.85
   3  -7  13  172.79    6.92
  -3  -7 -12   14.03    1.84
   3  -7  12   11.49    1.72
  -3  -7 -12   12.66    1.57
   3  -7  12   14.74    2.19
   3  -7  12   12.35    1.99
  -3  -7 -12   12.97    2.29
   3  -7  11  107.55    5.30
   3  -7  11  124.85    6.25
  -3  -7 -11  143.10    7.55
   3  -7  11  128.88    6.46
  -3  -7 -11  109.70    4.80
   3  -7  10   25.74    2.75
  -3  -7 -10   23.86    2.13
   3  -7  10   27.32    2.86
  -3  -7  -9   12.92    1.61
   3  -7   9   15.66    2.03
  -3  -7  -8   20.18    1.92
  -3  -7  -8   20.76    2.20
  -3  -7  -7   69.48    4.71
  -3  -7  -7   71.95    3.67
   3  -7   7   66.67    4.49
  -3  -7  -7   72.96    4.12
   3  -7   6   48.38    2.84
   3  -7   6   57.07    4.33
  -3  -7  -6   53.98    3.15
  -3  -7  -6   52.99    4.01
   3  -7   6   56.39    3.30
  -3  -7  -6   49.98    3.39
  -3  -7  -5  165.88    7.29
   3  -7   5  176.72    5.97
   3  -7   5  185.50    8.33
   3  -7   5  178.79    6.39
  -3  -7  -5  177.83    6.75
  -3  -7  -4   25.14    2.39
  -3  -7  -4   21.41    2.51
   3  -7   4   28.37    2.19
   3  -7   4   23.05    3.02
   3  -7   4   23.76    2.21
  -3  -7  -4   23.49    2.42
  -3  -7  -4   24.78    2.14
   3  -7   3    4.35    1.58
   3  -7   3    4.36    1.03
   3  -7   3    2.90    0.99
  -3  -7  -3    3.38    1.20
  -3  -7  -3    2.73    0.99
  -3  -7  -3    2.38    1.24
   3  -7   2    9.64    1.86
   3  -7   2   11.76    1.52
  -3  -7  -2   10.96    1.81
   3  -7   2   12.16    1.68
  -3  -7  -2   12.14    1.98
  -3  -7  -2    9.99    1.53
  -3  -7  -2   12.67    1.94
  -3  -7  -1   44.72    3.43
   3  -7   1   47.75    3.00
   3  -7   1   46.87    3.69
  -3  -7  -1   47.65    3.59
   3  -7   1   52.25    3.42
  -3  -7  -1   47.28    3.68
  -3  -7  -1   46.81    3.21
  -3  -7   0   97.87    5.24
   3  -7   0  106.95    4.69
   3  -7   0  101.49    5.46
  -3  -7   0   95.01    5.19
   3  -7   0  105.30    4.54
  -3  -7   0  106.59    5.34
  -3  -7   0  103.53    5.60
   3  -7   0  104.97    5.11
  -3  -7   0  113.37    5.02
  -3  -7   1   46.53    3.56
   3  -7  -1   43.62    2.96
   3  -7  -1   42.17    3.34
  -3  -7   1   44.19    3.44
   3  -7  -1   41.39    2.84
  -3  -7   1   44.74    3.30
  -3  -7   1   37.64    3.43
   3  -7  -1   47.39    3.38
  -3  -7   1   51.07    3.24
  -3  -7   2   14.41    1.72
  -3  -7   2   14.31    2.10
   3  -7  -2   13.56    1.68
   3  -7  -2   15.21    2.05
   3  -7  -2   16.94    1.85
  -3  -7   2   13.05    1.84
  -3  -7   2   13.67    2.13
   3  -7  -2   14.69    1.99
  -3  -7   2   12.90    1.94
  -3  -7   3    1.98    1.12
  -3  -7   3    2.70    1.21
   3  -7  -3    3.23    1.20
   3  -7  -3    3.29    1.09
   3  -7  -3    3.07    1.04
  -3  -7   3    3.78    1.16
  -3  -7   3    3.30    1.26
   3  -7  -3    3.96    1.23
   3  -7  -3    3.87    0.96
  -3  -7   4   21.41    2.63
  -3  -7   4   27.13    2.86
   3  -7  -4   26.55    2.44
   3  -7  -4   29.60    2.56
   3  -7  -4   26.58    2.45
  -3  -7   4   25.11    2.36
  -3  -7   4   22.98    2.88
   3  -7  -4   23.22    2.53
   3  -7  -4   27.23    2.30
  -3  -7   5  169.43    7.43
   3  -7  -5  183.40    6.79
   3  -7  -5  167.39    6.56
  -3  -7   5  169.77    6.41
  -3  -7   5  173.11    8.20
  -3  -7   5  160.39    7.29
  -3  -7   6   53.66    3.76
  -3  -7   6   43.63    3.81
   3  -7  -6   50.87    3.46
  -3  -7   6   47.27    3.08
  -3  -7   6   54.11    4.71
  -3  -7   6   51.29    4.10
  -3  -7   7   69.62    4.90
   3  -7  -7   67.65    4.10
  -3  -7   7   68.08    4.27
  -3  -7   7   65.58    5.16
  -3  -7   7   67.40    4.83
   3  -7  -8   31.57    2.84
  -3  -7   8   30.52    3.27
   3  -7  -9   13.45    1.96
  -3  -7   9   16.39    2.32
   3  -7  -9   15.19    1.83
   3  -7 -10   28.82    2.71
  -3  -7  10   23.78    2.54
   3  -7 -10   23.68    2.25
  -3  -7  10   24.50    2.61
   3  -7 -11  112.31    5.04
  -3  -7  11  104.30    5.13
  -3  -7  11  118.98    5.77
   3  -7 -11  115.10    5.55
  -3  -7  11  113.16    5.66
  -3  -7  11  107.11    5.19
   3  -7 -12   14.18    1.75
  -3  -7  12    9.48    1.67
  -3  -7  12   10.82    1.61
  -3  -7  12    9.89    1.81
   3  -7 -12   11.62    1.93
  -3  -7  12    9.79    1.71
  -3  -7  12   11.60    1.67
   3  -7 -13  158.14    6.19
  -3  -7  13  151.20    5.89
  -3  -7  13  176.18    6.71
  -3  -7  13  177.67    7.58
   3  -7 -13  157.37    6.80
  -3  -7  13  166.96    6.65
  -3  -7  13  154.74    5.97
  -3  -7  14   64.02    4.55
   3  -7 -14   47.42    3.74
  -3  -7  14   59.78    3.74
  -3  -7  14   53.32    3.45
   3  -7 -14   57.08    3.47
  -3  -7  15   26.72    2.90
   3  -7 -15   23.11    2.68
  -3  -7  15   21.60    2.32
  -3  -7  15   21.05    2.11
   3  -7 -15   22.39    2.19
  -3  -7  16   17.89    2.18
   3  -7 -16   15.97    2.37
  -3  -7  16   19.28    2.17
  -3  -7  16   16.53    1.75
   3  -7 -16   18.12    1.96
  -3  -7  17    9.11    1.52
   3  -7 -17    9.87    1.92
  -3  -7  17    8.37    1.50
  -3  -7  17    7.21    1.19
   3  -7 -17    8.70    1.31
   3  -7 -18   72.77    4.24
  -3  -7  18   71.78    3.80
  -3  -7  18   74.09    3.69
   3  -7 -18   71.95    3.34
   3  -7 -19   19.90    2.08
  -3  -7  19   24.48    2.05
  -3  -7  19   20.05    1.76
   3  -7 -19   18.16    1.52
   3  -7 -20   50.58    3.03
  -3  -7  20   56.18    2.74
   3  -7 -20   50.29    2.32
   3  -7 -21   30.29    2.16
   3  -7 -21   32.05    2.00
  -3  -7  21   31.09    1.99
  -3  -7  22   35.99    1.97
  -3  -7  23   25.34    1.50
  -3  -8 -16    6.47    0.91
  -3  -8 -16    6.51    0.86
  -3  -8 -15   23.76    1.79
  -3  -8 -15   25.57    1.82
  -3  -8 -14   29.66    2.10
  -3  -8 -14   24.60    1.98
  -3  -8 -13    6.33    1.08
  -3  -8 -13    4.84    1.08
  -3  -8 -12    0.40    0.62
  -3  -8 -12    2.19    0.86
   3  -8  11   46.08    2.74
  -3  -8 -11   47.48    2.73
  -3  -8 -11   43.10    3.26
   3  -8  10    6.55    1.18
  -3  -8 -10    6.77    1.11
  -3  -8 -10    5.58    1.47
   3  -8   9   88.72    4.18
  -3  -8  -9   87.12    3.87
  -3  -8  -9   97.34    5.36
   3  -8   8   22.71    2.19
  -3  -8  -8   21.81    1.88
  -3  -8  -8   22.58    2.55
   3  -8   7    6.73    1.37
  -3  -8  -7    5.33    1.06
  -3  -8  -7    7.20    1.50
   3  -8   6   10.74    1.77
  -3  -8  -6    9.97    1.33
  -3  -8  -6   10.22    1.62
   3  -8   6   10.93    1.24
   3  -8   5   30.21    2.91
  -3  -8  -5   33.57    2.32
  -3  -8  -5   27.59    2.53
   3  -8   5   32.56    2.16
  -3  -8  -4   68.54    3.60
  -3  -8  -4   78.82    3.65
  -3  -8  -4   76.09    4.16
   3  -8   4   72.15    3.44
   3  -8   3   85.59    4.59
   3  -8   3   78.93    3.68
  -3  -8  -3   80.50    4.01
  -3  -8  -3   83.39    3.78
  -3  -8  -3   88.34    4.41
   3  -8   2   20.64    1.69
   3  -8   2   20.58    2.19
   3  -8   2   19.45    1.83
  -3  -8  -2   18.65    1.93
  -3  -8  -2   18.81    1.76
  -3  -8  -2   19.35    2.04
  -3  -8  -1   25.63    2.23
   3  -8   1   21.77    1.77
   3  -8   1   21.60    2.15
   3  -8   1   21.01    1.90
  -3  -8  -1   19.76    2.05
  -3  -8   0    1.62    0.85
   3  -8   0    0.62    0.72
   3  -8   0    1.34    0.68
  -3  -8   0    0.69    0.81
   3  -8   0    0.46    0.66
  -3  -8   1   27.41    2.26
   3  -8  -1   27.86    2.06
   3  -8  -1   24.95    2.13
   3  -8  -1   24.28    2.13
  -3  -8   1   23.03    2.32
  -3  -8   2   21.78    1.96
   3  -8  -2   24.80    2.00
   3  -8  -2   23.32    2.13
  -3  -8   2   23.51    2.39
  -3  -8   3   68.76    3.49
   3  -8  -3   77.18    3.58
   3  -8  -3   73.76    3.86
  -3  -8   3   72.17    4.30
  -3  -8   4   70.23    3.45
   3  -8  -4   82.27    3.67
   3  -8  -4   73.86    3.85
  -3  -8   4   72.44    4.45
  -3  -8   5   31.23    2.20
   3  -8  -5   33.31    2.55
  -3  -8   5   36.44    3.27
   3  -8  -5   33.58    2.33
  -3  -8   6    7.87    1.08
   3  -8  -6   12.78    1.43
   3  -8  -6    8.20    1.21
  -3  -8   6   12.65    2.18
   3  -8  -6    9.40    1.51
   3  -8  -7    6.48    1.10
   3  -8  -7    8.98    1.24
  -3  -8   7    6.53    1.59
   3  -8  -7    6.83    1.34
   3  -8  -8   23.79    1.98
   3  -8  -8   20.38    1.84
   3  -8  -8   19.28    2.10
  -3  -8   8   23.28    2.40
   3  -8  -9   80.05    3.72
   3  -8  -9   83.96    3.77
   3  -8  -9   86.82    4.49
  -3  -8   9   81.22    4.26
   3  -8 -10    4.31    1.03
   3  -8 -10    4.59    0.96
  -3  -8  10    5.96    1.20
   3  -8 -10    4.73    1.26
   3  -8 -11   44.68    2.73
   3  -8 -11   48.23    2.77
   3  -8 -11   53.87    3.66
  -3  -8  11   45.84    2.86
   3  -8 -12    1.65    0.81
   3  -8 -12    2.61    0.81
  -3  -8  12    0.59    0.59
   3  -8 -12    2.17    1.01
   3  -8 -13    3.07    0.98
   3  -8 -13    4.23    0.97
  -3  -8  13    4.06    0.88
   3  -8 -13    4.37    1.14
   3  -8 -14   28.41    2.30
   3  -8 -14   32.17    2.21
   3  -8 -14   30.54    2.21
  -3  -8  14   27.50    1.82
   3  -8 -15   25.92    1.99
   3  -8 -15   24.28    1.81
   3  -8 -15   24.62    1.79
   3  -8 -16    6.23    0.93
   3  -8 -16    6.24    0.85
   3  -8 -17    6.43    0.82
   3  -8 -17    7.18    0.79
  -3  -9  -8   13.03    1.30
  -3  -9  -7    3.02    0.84
  -3  -9  -6   72.84    3.25
  -3  -9  -5   11.04    1.22
  -3  -9  -4    0.58    0.51
  -3  -9  -3   10.53    1.14
  -3  -9  -2    8.30    1.02
  -3  -9  -1    6.33    0.86
   3  -9   0   62.22    2.54
   3  -9  -1    8.17    0.96
   3  -9  -2    7.40    0.91
   3  -9  -3    8.63    0.98
   3  -9  -4    0.72    0.51
   3  -9  -5    8.55    1.00
   3  -9  -6   63.51    2.74
   3  -9  -6   59.98    2.25
   3  -9  -7    2.82    0.72
   3  -9  -8    8.65    1.08
  -4   0   0 1133.78   23.20
  -4   0   0 1147.59   23.14
  -4   0  -1  770.87   16.44
  -4   0   1  783.74   16.57
   4   0   1  764.86   16.55
  -4   0  -1  756.77   16.50
  -4   0   1  773.64   16.59
  -4   0   2  217.24    6.31
  -4   0  -2  221.72    6.32
  -4   0  -2  226.11    6.41
  -4   0   2  215.16    6.39
   4   0   2  220.46    6.38
   4   0  -2  213.80    6.36
   4   0  -3   24.13    1.87
   4   0   3   25.28    1.74
  -4   0  -3   21.05    1.67
  -4   0   3   23.15    1.84
   4   0   3   21.48    1.78
  -4   0   3   23.52    1.91
  -4   0  -3   23.42    1.78
   4   0   4  643.86   14.31
  -4   0  -4  714.83   15.17
   4   0   5   36.86    2.12
  -4   0  -5   39.42    2.43
   4   0   6  207.93    5.98
  -4   0  -6  211.53    6.49
   4   0   7   32.06    2.05
  -4   0  -7   35.37    2.38
   4   0  -8  131.34    4.95
  -4   0  -8  137.00    5.04
  -4   0  -8  128.23    4.70
   4   0  -9   23.31    2.02
  -4   0  -9   27.12    2.19
  -4   0 -10    5.50    1.12
   4   0 -10    8.20    1.35
  -4   0  11  129.48    5.09
  -4   0 -11  128.30    5.14
   4   0 -11  138.98    5.48
  -4   0  12  430.64   11.33
  -4   0 -12  431.88   11.51
   4   0 -12  436.34   11.77
  -4   0  13    8.64    1.42
   4   0 -13   10.32    1.63
  -4   0 -13   11.50    1.60
  -4   0  14  245.44    7.90
  -4   0 -14  232.53    7.90
   4   0 -14  245.37    8.27
  -4   0  15   27.75    2.49
  -4   0 -15   21.13    2.11
  -4   0 -15   22.88    2.32
   4   0 -15   22.54    2.42
  -4   0  16   47.66    3.31
  -4   0 -16   53.42    3.36
  -4   0 -16   52.62    3.57
   4   0 -16   52.10    3.67
  -4   0  17   95.57    4.85
  -4   0 -17  102.26    4.89
  -4   0 -17  104.47    5.24
   4   0 -17  106.44    5.47
  -4   0  18  132.44    5.92
  -4   0 -18  133.75    5.82
   4   0 -18  144.11    6.55
  -4   0 -18  135.89    6.21
  -4   0  19    2.17    1.15
   4   0 -19    3.01    1.19
   4   0 -19    2.51    1.31
  -4   0 -19    3.05    1.33
  -4   0 -19    3.44    1.30
   4   0 -20  384.18   11.66
  -4   0  20  397.56   12.07
  -4   0 -20  423.19   12.10
  -4   0 -20  419.86   12.56
   4   0 -20  429.36   12.89
   4   0 -21   82.36    4.50
  -4   0 -21   77.72    4.48
  -4   0 -21   68.79    4.45
   4   0 -21   85.13    4.98
  -4   0 -22   20.60    2.32
  -4   0 -22   20.13    2.43
   4   0 -22   19.19    2.46
   4   0 -23   90.72    4.84
  -4   0 -23  107.07    5.28
  -4   0 -23   97.74    5.28
   4   0 -23  114.55    5.75
   4   0 -24  156.89    6.45
  -4   0 -24  163.23    6.76
   4   0 -24  165.74    7.07
   4   0 -25   76.25    4.24
  -4   0 -25   73.86    4.44
   4   0 -25   72.03    4.46
  -4   0 -25   72.89    4.27
   4   0 -26    3.58    1.08
  -4   0 -26    5.70    1.35
  -4   0 -26    4.69    1.28
   4   0 -27   13.96    1.74
   4   0 -27   10.32    1.67
  -4   0 -27   13.46    1.86
   4   0 -28    1.40    0.81
  -4   0 -28    1.56    0.86
   4   0 -28    2.56    0.99
  -4   0 -28    2.48    0.96
   4   0 -29   80.23    4.05
  -4   0 -29   84.29    4.19
  -4   0 -29   82.87    4.03
   4   0 -30   14.08    1.61
  -4   0 -30   13.18    1.56
   4   0  30   14.62    1.43
  -4   0 -30   11.48    1.47
   4   0 -31   -0.10    0.60
  -4   0 -31    0.10    0.63
  -4   0 -31    0.09    0.59
   4   0 -32   73.03    3.16
  -4   0 -32   76.56    3.26
   4   0 -33    1.31    0.53
   4   1 -33    2.57    0.60
  -4  -1 -32   15.72    1.38
   4   1 -32   14.48    1.35
   4   1 -31   14.28    1.47
  -4  -1 -31   11.33    1.37
  -4  -1 -30   21.18    1.91
   4   1 -30   22.88    1.96
  -4  -1 -30   20.80    1.90
  -4  -1 -29  119.48    4.83
   4   1 -29  111.47    4.83
  -4  -1 -29  111.66    4.86
  -4  -1 -28   20.24    2.07
   4   1 -28   26.62    2.38
  -4  -1 -28   25.50    2.36
  -4  -1 -27   76.45    4.11
   4   1 -27   76.73    4.27
  -4  -1 -27   72.19    4.17
   4   1 -27   80.29    4.11
  -4  -1 -26   32.95    2.86
   4   1 -26   41.27    2.97
  -4  -1 -25   42.88    3.17
   4   1 -25   47.58    3.24
   4  -1  25   41.72    3.04
  -4  -1 -25   41.31    3.24
   4   1 -25   45.83    3.51
   4   1 -24    2.19    1.08
   4   1 -24    3.48    1.03
  -4  -1 -24    3.72    1.11
   4   1 -23   85.20    4.61
  -4  -1 -23   90.37    4.81
  -4  -1 -23  101.73    5.23
   4   1 -23   87.85    5.07
  -4  -1 -22  208.45    7.71
  -4  -1 -22  207.08    8.13
   4   1 -22  221.93    8.54
   4   1 -21  146.19    6.24
  -4  -1 -21  156.68    6.45
  -4  -1 -21  156.11    6.82
   4   1 -21  158.69    7.07
   4   1 -20  251.61    8.61
  -4   1  20  257.44    9.06
  -4  -1 -20  247.24    8.49
  -4  -1 -20  251.14    9.14
   4   1 -20  259.93    9.50
   4   1 -19   50.24    3.47
  -4   1  19   50.74    3.65
  -4  -1 -19   49.98    3.44
  -4  -1 -19   48.65    3.68
   4   1 -19   55.96    4.12
  -4   1  18   39.52    3.22
  -4  -1 -18   37.35    3.21
   4   1 -18   39.57    3.37
  -4  -1 -18   35.58    2.83
  -4  -1 -17  160.14    6.69
   4   1 -17  156.70    6.81
  -4   1  17  159.49    6.52
  -4  -1 -17  156.05    6.21
  -4  -1 -16   85.98    4.65
   4   1 -16   84.22    4.77
  -4   1  16   86.79    4.53
  -4  -1 -16   88.40    4.39
  -4  -1 -15  129.85    5.67
   4   1 -15  125.44    5.74
  -4   1  15  129.00    5.56
  -4  -1 -15  122.08    5.14
  -4  -1 -14   99.09    4.75
   4   1 -14  101.82    4.99
  -4   1  14   90.99    4.54
  -4  -1 -14   92.97    4.28
  -4  -1 -13   12.29    1.65
   4   1 -13   15.01    1.85
  -4   1  13   11.43    1.56
  -4  -1 -13   10.61    1.43
  -4  -1 -12  154.15    5.87
   4   1 -12  172.40    6.30
  -4   1  12  166.33    5.93
   4   1 -11  121.48    5.05
  -4  -1 -11  130.60    5.15
  -4   1  11  112.34    4.71
  -4  -1 -10    8.98    1.35
   4   1 -10    7.10    1.21
   4   1  -9  155.77    5.55
  -4  -1  -9  148.72    5.48
   4   1  -8   57.92    3.12
  -4  -1  -8   56.02    3.07
  -4  -1  -7  113.24    4.45
  -4  -1  -6   23.61    1.91
   4  -1   5  272.11    7.44
  -4  -1  -5  288.83    7.85
   4  -1   4  206.97    6.06
  -4  -1  -4  215.26    6.40
  -4  -1  -3  863.85   17.97
   4  -1   3  847.19   17.88
   4   1  -2  394.97    9.95
   4  -1   2  410.81    9.69
   4  -1   2  425.01   10.04
  -4  -1  -2  395.95    9.84
  -4  -1  -2  398.09    9.67
   4  -1   1  108.22    3.83
  -4  -1  -1  106.03    3.84
   4  -1   1  105.15    3.97
  -4  -1  -1  109.71    4.07
  -4   1   1   97.15    3.95
  -4  -1   0    0.99    0.64
   4  -1   0    1.40    0.65
  -4  -1   0    1.34    0.71
  -4   1   0   -0.08    0.63
   4  -1   0    1.12    0.73
   4   1   0   -0.26    0.60
   4  -1  -1  118.76    4.10
  -4  -1   1  119.26    4.14
   4   1   1  119.10    4.30
  -4   1  -1  123.11    4.36
  -4  -1   1  114.22    4.23
   4  -1  -2  384.56    9.60
   4  -1  -2  397.99    9.30
   4   1   2  383.57    9.54
  -4  -1   2  376.94    9.28
  -4   1  -2  375.17    9.44
  -4  -1   2  388.68    9.58
  -4  -1   3  839.54   17.76
   4  -1  -3  848.55   17.60
  -4  -1   3  844.71   18.00
   4  -1  -4  237.62    6.51
  -4   1  -4  246.60    7.05
  -4  -1   4  236.20    6.67
  -4   1  -5  311.59    8.43
  -4  -1   5  307.17    8.05
  -4   1  -6   29.65    2.15
   4   1   6   26.02    1.75
  -4   1  -7  116.44    4.51
   4   1   7  103.60    3.80
   4   1   8   51.21    2.56
  -4   1  -8   55.23    2.90
   4  -1  -8   59.26    3.13
  -4   1  -8   58.77    3.16
   4  -1  -9  153.42    5.58
  -4   1  -9  151.54    5.57
  -4   1 -10    4.35    1.04
   4  -1 -10    5.00    1.14
   4  -1 -11  130.03    5.27
  -4   1 -11  130.75    5.27
  -4  -1  11  128.39    5.01
  -4   1 -12  165.85    6.02
   4  -1 -12  161.46    6.08
  -4  -1  12  159.02    5.73
  -4  -1  13   14.25    1.70
   4   1  13   12.34    1.41
  -4   1 -13   10.67    1.60
  -4   1 -14  109.60    5.07
   4  -1 -14  115.46    5.29
  -4  -1  14  108.22    4.87
  -4   1 -15  138.09    5.82
   4  -1 -15  132.79    5.88
  -4  -1  15  132.83    5.54
  -4   1 -16   82.40    4.48
   4  -1 -16   85.91    4.72
  -4  -1  16   82.32    4.36
  -4   1 -16   78.41    4.18
  -4   1 -17  161.27    6.66
   4  -1 -17  155.65    6.74
  -4  -1  17  150.21    6.18
  -4   1 -17  161.35    6.34
  -4   1 -18   29.17    2.80
   4  -1 -18   36.22    3.17
  -4  -1  18   33.84    2.84
  -4   1 -18   28.74    2.65
  -4   1 -19   52.62    3.84
   4  -1 -19   45.38    3.66
   4  -1 -19   49.32    3.46
  -4  -1  19   42.84    3.26
  -4   1 -19   44.08    3.31
   4  -1 -20  230.76    8.39
  -4  -1  20  237.41    8.47
  -4   1 -20  239.91    8.43
  -4   1 -20  244.14    8.93
   4  -1 -20  247.72    9.14
   4  -1 -21  140.82    6.24
  -4   1 -21  157.99    6.56
  -4   1 -21  150.73    6.76
   4  -1 -21  160.75    7.06
  -4   1 -22  226.05    8.22
  -4   1 -22  230.30    8.57
   4  -1 -22  224.49    8.64
   4  -1 -23   82.41    4.60
  -4   1 -23   89.76    4.98
   4  -1 -23   90.30    5.07
  -4   1 -23   87.24    4.74
   4  -1 -24    3.77    1.31
   4  -1 -24    4.71    1.30
  -4   1 -24    6.99    1.46
  -4   1 -25   49.30    3.54
   4  -1 -25   49.49    3.65
   4  -1 -25   55.08    3.58
  -4   1 -25   51.28    3.50
  -4   1 -26   38.10    3.05
   4  -1 -26   36.83    2.86
   4  -1 -27   79.92    4.37
  -4   1 -27   73.12    4.14
   4  -1 -27   81.62    4.20
   4  -1 -28   24.47    2.27
  -4   1 -28   24.02    2.28
   4  -1 -28   26.56    2.31
  -4   1 -28   24.86    2.24
  -4   1 -29  120.15    4.91
   4  -1 -29  123.69    5.10
  -4   1 -29  123.92    5.07
  -4   1 -30   23.53    1.96
   4  -1 -30   24.99    2.07
  -4   1 -30   23.96    2.01
  -4   1 -31   12.36    1.38
   4  -1 -31   12.37    1.36
  -4   1 -31   10.10    1.33
   4   1  31   11.76    1.25
  -4   1 -32   12.04    1.23
   4  -1 -32   12.05    1.21
   4   1  32   11.68    1.12
   4  -1 -33    3.94    0.66
  -4  -2 -32    8.90    1.16
  -4  -2 -31   32.27    1.94
   4   2 -31   33.37    1.99
   4   2 -30   18.73    1.65
  -4  -2 -30   17.38    1.61
   4   2 -29   18.77    1.77
  -4  -2 -29   21.04    1.85
  -4  -2 -28   15.62    1.66
   4   2 -28   16.37    1.77
  -4  -2 -28   15.81    1.76
   4  -2  27   37.70    2.68
  -4  -2 -27   45.60    2.90
   4   2 -27   43.21    2.98
  -4  -2 -27   44.08    3.01
  -4  -2 -26    8.50    1.50
   4   2 -26    9.48    1.57
   4  -2  26    8.56    1.43
  -4  -2 -26    8.36    1.38
   4  -2  25   80.71    4.39
  -4  -2 -25   77.18    4.36
   4   2 -25   87.49    4.20
   4   2 -24   52.24    3.70
  -4  -2 -24   51.73    3.57
   4  -2  24   46.41    3.40
  -4  -2 -24   51.76    3.36
   4   2 -24   46.40    3.08
   4   2 -23   24.01    2.64
   4  -2  23   22.90    2.44
   4   2 -23   23.89    2.28
  -4  -2 -23   24.85    2.37
   4   2 -22   43.00    3.10
  -4  -2 -22   45.56    3.48
   4   2 -22   44.96    3.59
  -4  -2 -22   45.78    3.22
  -4  -2 -21   18.11    2.23
   4   2 -21   20.24    2.51
  -4  -2 -21   21.08    2.22
   4   2 -20   93.98    4.64
   4   2 -20  103.08    5.64
  -4  -2 -20   89.36    4.58
   4   2 -19  163.72    6.36
  -4   2  19  160.26    6.83
  -4  -2 -19  151.63    6.76
   4   2 -19  177.03    7.63
  -4  -2 -19  157.83    6.29
   4   2 -18   51.02    3.38
  -4   2  18   56.62    3.88
  -4  -2 -18   51.46    3.68
   4   2 -18   64.76    4.33
  -4  -2 -18   54.37    3.43
  -4   2  17  112.70    5.40
  -4  -2 -17  104.65    5.26
  -4  -2 -17  110.81    4.98
  -4   2  16   46.53    3.35
  -4  -2 -16   43.33    3.21
   4   2 -16   50.92    3.65
  -4  -2 -16   42.80    2.97
  -4   2  15   39.73    3.04
  -4  -2 -15   39.22    2.78
   4   2 -15   38.62    3.10
  -4  -2 -15   41.43    3.03
  -4   2  14   71.80    4.05
  -4  -2 -14   77.25    3.82
   4   2 -14   72.59    4.11
  -4  -2 -14   72.83    4.05
  -4   2  13  315.46    9.35
   4   2 -13  301.90    9.28
  -4  -2 -13  304.01    9.25
  -4  -2 -13  292.57    8.71
  -4   2  12  188.62    6.62
  -4  -2 -12  177.99    6.96
   4   2 -12  188.64    6.63
  -4  -2 -12  173.81    6.42
  -4  -2 -12  174.90    6.08
  -4   2  11  193.79    6.62
  -4  -2 -11  192.97    7.25
   4   2 -11  183.37    6.55
  -4  -2 -11  196.66    6.69
  -4  -2 -11  190.66    6.18
  -4  -2 -10  211.60    7.65
   4   2 -10  218.65    7.08
  -4  -2 -10  230.04    7.24
  -4   2  10  216.05    7.07
   4   2  -9   14.75    1.67
  -4  -2  -9   18.53    1.83
  -4  -2  -9   16.43    2.03
  -4  -2  -8   18.31    1.82
   4   2  -8   17.91    1.76
  -4  -2  -8   17.01    1.54
  -4  -2  -8   17.27    2.05
   4   2  -7  366.58    9.66
  -4  -2  -7  371.28    9.75
  -4  -2  -7  358.82    9.23
  -4  -2  -7  378.78   10.71
   4   2  -6   90.24    3.84
  -4  -2  -6   81.56    3.74
  -4  -2  -6   80.59    4.33
  -4  -2  -6   87.37    3.65
  -4  -2  -6   80.72    3.55
  -4  -2  -5   91.15    3.76
  -4  -2  -5   93.72    4.59
  -4  -2  -4   33.67    1.89
  -4  -2  -4   27.58    2.56
  -4  -2  -3   48.61    2.39
  -4  -2  -3   50.40    3.38
  -4  -2  -2  307.80    7.81
  -4  -2  -2  306.29    9.74
  -4  -2  -1  143.93    4.74
  -4  -2   0  299.76    7.60
   4  -2   0  292.02    7.89
  -4  -2   0  290.07    7.73
  -4  -2   1  121.91    4.17
   4  -2  -1  124.29    4.51
  -4  -2   1  130.90    4.11
  -4  -2   1  120.26    4.34
  -4  -2   2  289.47    7.43
   4  -2  -2  282.26    7.72
  -4  -2   2  301.21    7.39
  -4  -2   2  287.50    7.71
  -4  -2   2  281.97    9.25
  -4  -2   3   58.81    2.68
   4  -2  -3   49.28    2.69
  -4  -2   3   55.69    2.59
  -4  -2   3   54.89    3.56
  -4  -2   4   29.37    1.90
   4  -2  -4   30.37    2.08
  -4  -2   4   32.27    2.00
  -4  -2   4   27.03    2.53
  -4  -2   5   87.03    3.41
  -4   2  -5   78.77    3.47
   4  -2  -5   84.42    3.68
  -4  -2   5   82.24    4.31
  -4  -2   5   89.23    3.52
  -4  -2   6   87.74    3.60
  -4  -2   6   84.90    3.45
  -4   2  -6   78.65    3.52
  -4  -2   6   78.95    4.26
  -4   2  -6   89.39    3.89
   4  -2  -7  369.01    9.80
  -4   2  -7  381.02    9.95
  -4  -2   7  381.86    9.41
  -4   2  -7  364.58    9.66
  -4  -2   7  372.11   10.76
   4  -2  -8   21.04    1.98
  -4  -2   8   16.86    2.06
  -4   2  -8   21.69    1.95
   4  -2  -8   20.36    1.85
  -4  -2   9    8.85    1.51
   4  -2  -9    8.06    1.27
  -4  -2  10  209.29    6.65
  -4  -2  10  219.07    7.68
   4  -2 -10  224.00    7.13
  -4   2 -10  214.96    7.04
  -4  -2  11  174.99    6.00
  -4  -2  11  181.50    6.94
   4  -2 -11  180.99    6.43
  -4   2 -11  184.65    6.48
  -4  -2  12  174.50    6.03
  -4  -2  12  156.65    6.48
   4  -2 -12  171.31    6.29
  -4   2 -12  164.79    6.19
   4  -2 -13  318.93    9.57
  -4   2 -13  323.66    9.63
  -4  -2  13  317.17    9.17
   4  -2 -14   71.15    4.00
  -4   2 -14   77.12    4.14
  -4  -2  14   66.87    3.65
   4  -2 -15   35.45    2.92
  -4   2 -15   36.33    2.89
  -4  -2  15   37.79    2.78
  -4   2 -16   40.64    3.15
   4  -2 -16   43.96    3.30
  -4  -2  16   39.81    2.88
  -4   2 -16   43.26    3.13
  -4   2 -17  118.31    5.60
   4  -2 -17  128.71    6.01
  -4  -2  17  120.36    5.35
  -4   2 -17  123.07    5.47
  -4   2 -18   55.33    3.79
   4  -2 -18   56.06    3.79
  -4  -2  18   59.30    3.67
  -4   2 -18   63.65    3.89
  -4   2 -19  159.11    6.86
   4  -2 -19  170.48    7.32
   4  -2 -19  149.39    6.44
  -4   2 -19  156.10    6.55
  -4   2 -20   86.91    4.90
   4  -2 -20   99.86    5.41
   4  -2 -20   90.85    4.83
  -4   2 -20   87.25    4.77
  -4   2 -21   23.89    2.58
  -4   2 -21   24.40    2.60
   4  -2 -21   25.87    2.68
  -4   2 -22   46.96    3.44
   4  -2 -22   43.60    3.37
  -4   2 -22   50.42    3.64
   4  -2 -22   50.99    3.67
  -4   2 -23   22.58    2.38
   4  -2 -23   21.41    2.30
   4  -2 -23   20.66    2.36
  -4   2 -24   43.67    3.21
   4  -2 -24   41.47    3.18
   4  -2 -24   46.68    3.40
  -4   2 -24   46.00    3.33
   4  -2 -25   93.81    4.69
  -4   2 -25   87.72    4.66
   4  -2 -26    7.95    1.45
  -4   2 -26    8.53    1.47
   4  -2 -26    8.21    1.47
  -4   2 -27   39.90    2.81
   4  -2 -27   43.08    2.94
   4  -2 -27   38.13    2.75
  -4   2 -27   43.23    2.97
   4  -2 -28   17.56    1.80
  -4   2 -28   16.75    1.76
  -4   2 -28   17.95    1.85
   4  -2 -29   19.76    1.82
  -4   2 -29   21.11    1.86
  -4   2 -29   18.33    1.76
  -4   2 -30   18.17    1.55
   4  -2 -30   18.49    1.62
  -4   2 -30   16.40    1.58
   4  -2 -31   36.59    2.02
  -4   2 -31   36.47    2.02
   4  -2 -31   32.13    2.68
   4   2  31   38.57    2.15
  -4   2 -31   36.21    2.12
   4   2  32   10.77    1.05
  -4  -3 -31   23.18    1.74
  -4  -3 -30   55.85    3.01
  -4  -3 -29    1.74    0.81
   4  -3  28   56.82    2.89
   4   3 -28   56.42    2.81
  -4  -3 -28   57.12    3.55
   4   3 -27   18.53    1.75
   4  -3  27   16.71    1.74
  -4  -3 -26   55.68    3.58
   4   3 -26   60.90    3.35
   4  -3  26   60.05    3.49
  -4  -3 -25   13.11    1.88
  -4  -3 -25   15.49    1.75
   4  -3  25   10.75    1.65
  -4  -3 -24   13.64    1.95
   4   3 -24   13.78    1.78
  -4  -3 -24   14.50    1.80
   4  -3  24   15.69    2.01
  -4  -3 -23   46.49    3.23
   4  -3  23   46.79    3.39
   4   3 -22  104.79    5.23
  -4  -3 -22   93.62    4.79
   4  -3  22   92.68    5.01
   4   3 -21   28.41    2.77
   4  -3  21   27.86    2.76
   4   3 -20   80.03    4.83
  -4  -3 -20   75.02    4.41
   4   3 -19  107.12    5.63
  -4  -3 -19   93.09    5.00
   4   3 -18   46.69    3.57
  -4  -3 -18   44.09    3.33
  -4   3  17   30.21    2.75
   4   3 -17   37.11    3.08
  -4  -3 -17   30.43    2.68
  -4   3  16  192.70    7.34
   4   3 -16  187.54    7.22
  -4  -3 -16  182.87    6.94
  -4   3  15   12.88    1.80
  -4  -3 -15   11.78    1.76
   4   3 -15    9.42    1.54
  -4  -3 -15   14.38    1.79
  -4   3  14   21.23    2.18
  -4  -3 -14   19.11    2.14
   4   3 -14   23.50    2.27
  -4  -3 -14   19.94    2.08
  -4   3  13   54.21    3.46
  -4  -3 -13   52.13    3.78
   4   3 -13   54.80    3.39
  -4  -3 -13   56.18    3.36
  -4  -3 -13   60.53    3.72
  -4  -3 -12   20.46    2.44
   4   3 -12   19.57    2.01
  -4  -3 -12   19.07    1.96
  -4   3  12   16.92    1.95
  -4  -3 -11  101.69    5.46
  -4  -3 -11  113.30    4.79
   4   3 -11  107.78    4.69
  -4   3  11  120.29    5.05
  -4  -3 -10  481.02   13.66
  -4   3  10  474.86   12.23
   4  -3  10  480.35   12.08
   4   3 -10  457.05   11.94
  -4  -3 -10  470.21   12.02
   4   3  -9   57.96    3.18
  -4  -3  -9   54.20    3.09
  -4  -3  -9   48.27    2.92
  -4  -3  -9   54.86    3.97
  -4   3   9   55.20    3.16
   4  -3   9   53.17    3.15
  -4  -3  -9   52.42    2.98
   4   3  -8  111.52    4.45
  -4  -3  -8  106.87    4.41
  -4  -3  -8  106.01    5.53
  -4  -3  -8   97.37    4.30
  -4  -3  -8   99.48    4.30
   4  -3   8  103.55    4.58
  -4   3   8  114.49    4.61
   4   3  -7   55.36    2.99
  -4   3   7   57.80    3.13
  -4  -3  -7   54.19    3.19
  -4  -3  -7   60.47    4.19
   4  -3   7   56.03    3.24
  -4  -3  -7   51.55    3.03
   4   3  -6   28.51    2.10
  -4  -3  -6   29.45    2.91
  -4  -3  -6   28.37    2.24
   4  -3   6   26.84    2.25
  -4  -3  -6   23.51    2.08
  -4  -3  -6   27.38    2.15
  -4   3   5   40.75    2.54
  -4  -3  -5   41.96    3.54
  -4  -3  -5   42.60    2.46
  -4  -3  -5   48.73    2.94
  -4  -3  -5   38.37    2.68
  -4  -3  -4  192.42    7.84
  -4  -3  -4  177.22    5.83
  -4   3   4  181.14    5.93
  -4  -3  -4  185.40    6.36
  -4  -3  -4  191.06    6.56
  -4   3   3    9.40    1.27
  -4  -3  -3    9.18    1.26
  -4  -3  -3   10.19    2.20
  -4  -3  -3    9.40    1.51
  -4  -3  -3   10.81    1.54
  -4   3   2  449.27   11.23
  -4  -3  -2  450.71   11.70
  -4   3   2  450.21   11.03
  -4  -3  -2  437.03   11.12
  -4   3   1  136.72    5.00
  -4   3   1  133.69    4.82
  -4  -3  -1  129.92    4.92
  -4  -3  -1  144.00    7.48
  -4   3   0  135.14    4.93
  -4  -3   0  140.86    4.82
  -4  -3   0  135.76    7.73
  -4  -3   0  131.87    5.02
  -4   3  -1  142.44    5.11
  -4  -3   1  157.77    5.26
  -4  -3   1  151.86    7.78
  -4  -3   1  157.75    5.65
  -4   3  -2  424.88   10.64
  -4  -3   2  428.37   10.64
  -4  -3   2  443.23   13.72
  -4   3  -3    9.07    1.21
  -4  -3   3    8.91    1.31
  -4   3  -3    9.36    1.27
  -4  -3   3    9.40    2.02
  -4   3  -4  198.63    6.17
  -4  -3   4  194.03    6.28
  -4   3  -4  191.94    6.06
  -4  -3   4  200.87    8.13
  -4   3  -5   48.77    2.72
  -4  -3   5   48.24    2.85
  -4   3  -5   46.44    2.65
  -4  -3   5   51.93    3.88
  -4  -3   6   35.04    2.44
   4  -3  -6   30.34    2.17
  -4   3  -6   32.04    2.20
  -4  -3   6   31.51    3.03
   4  -3  -7   53.22    3.34
   4  -3  -7   56.95    3.07
  -4  -3   7   56.53    4.00
  -4  -3   7   55.71    3.19
   4  -3  -8  116.87    5.33
  -4  -3   8  121.25    5.98
   4  -3  -8  126.61    4.85
  -4  -3   8  128.31    5.14
   4  -3  -9   57.06    3.16
  -4   3  -9   53.36    3.06
   4  -3  -9   62.72    3.80
  -4  -3   9   56.44    4.00
   4  -3 -10  462.81   11.83
  -4   3 -10  462.89   11.74
  -4  -3  10  447.96   13.21
   4  -3 -11   99.39    4.43
  -4   3 -11   93.53    4.28
  -4  -3  11   97.41    5.20
  -4   3 -12   20.06    1.95
   4  -3 -12   16.76    1.83
  -4  -3  12   18.83    2.08
  -4  -3  12   16.29    2.18
   4  -3 -13   62.46    3.60
  -4   3 -13   62.86    3.54
   4  -3 -14   20.26    2.13
  -4   3 -14   20.79    2.07
   4  -3 -15   10.13    1.62
  -4   3 -15    9.74    1.52
  -4  -3  15   12.33    1.89
  -4   3 -15   11.60    1.70
   4  -3 -16  179.78    6.93
   4  -3 -16  185.26    6.97
  -4   3 -16  169.49    6.64
  -4  -3  16  179.63    7.29
  -4   3 -16  181.82    6.97
   4  -3 -17   29.50    2.66
   4  -3 -17   26.83    2.57
  -4   3 -17   23.49    2.35
  -4  -3  17   26.89    2.65
  -4   3 -17   22.63    2.41
   4  -3 -18   38.72    3.04
   4  -3 -18   43.98    3.31
  -4   3 -18   48.37    3.39
  -4   3 -18   46.15    3.37
  -4  -3  18   38.22    3.21
   4  -3 -19  104.48    5.29
  -4   3 -19   98.01    5.00
  -4  -3  19   85.45    4.88
  -4   3 -19   99.86    5.05
   4  -3 -20   72.97    4.22
  -4   3 -20   78.28    4.44
  -4  -3  20   64.10    4.12
   4  -3 -20   75.33    4.40
  -4   3 -20   78.81    4.41
   4  -3 -21   22.58    2.39
  -4   3 -21   25.10    2.48
   4  -3 -21   23.44    2.34
   4  -3 -22   92.64    4.75
  -4   3 -22  103.73    4.98
  -4   3 -22  104.86    5.12
   4  -3 -22  113.15    5.19
  -4   3 -23   47.16    3.21
  -4   3 -23   45.07    3.25
   4  -3 -23   46.90    3.22
   4  -3 -24    7.81    1.30
  -4   3 -24    9.98    1.49
   4  -3 -24    7.53    1.35
   4  -3 -25   17.40    1.79
  -4   3 -25   15.07    1.72
  -4   3 -25   14.91    1.82
   4  -3 -25   17.44    1.89
  -4   3 -26   66.31    3.58
  -4   3 -26   63.41    3.31
   4  -3 -26   56.04    3.10
   4  -3 -26   58.44    4.31
   4  -3 -26   61.56    3.43
  -4   3 -27   18.35    1.80
  -4   3 -27   19.02    1.68
   4  -3 -27   17.88    2.39
   4  -3 -28   54.10    3.83
  -4   3 -28   61.06    2.84
  -4   3 -28   62.27    3.08
   4  -3 -29    3.27    1.20
  -4   3 -29    3.40    0.84
  -4  -3  29    1.98    0.71
   4  -3 -30   47.42    3.15
   4   3  30   57.13    2.64
   4   3  31   24.72    1.55
  -4  -4 -29    1.57    0.67
   4  -4  28   15.64    1.33
  -4  -4 -28   12.94    1.57
   4  -4  27   47.35    2.59
   4  -4  27   47.53    2.56
  -4  -4 -27   45.21    2.98
   4  -4  26   37.52    2.55
  -4  -4 -26   41.96    2.98
   4  -4  25   69.07    3.65
  -4  -4 -25   60.10    3.87
  -4  -4 -24   14.43    1.87
   4  -4  24   16.41    1.88
  -4  -4 -24   14.84    2.07
  -4  -4 -23    0.78    0.83
   4  -4  23    1.31    0.92
  -4  -4 -23    1.08    0.94
  -4  -4 -22   14.77    2.05
   4  -4  22   19.58    2.26
  -4  -4 -22   18.92    2.43
   4  -4  21   58.04    3.85
  -4  -4 -20  106.98    5.77
   4  -4  20  106.36    5.41
  -4  -4 -20  104.14    6.03
  -4  -4 -19  169.69    7.50
   4  -4  19  159.92    6.94
  -4  -4 -19  167.32    8.01
  -4  -4 -18   35.76    3.36
  -4  -4 -18   40.16    3.94
  -4  -4 -17  155.20    7.05
  -4  -4 -17  174.47    8.20
  -4  -4 -16   56.79    4.01
   4  -4  16   63.85    4.25
  -4  -4 -16   63.42    4.57
  -4  -4 -15   22.24    2.47
   4  -4  15   27.46    2.80
  -4  -4 -15   21.60    2.74
  -4   4  14  115.37    5.09
  -4  -4 -14  113.25    5.55
   4  -4  14  106.59    5.61
  -4  -4 -14  123.54    6.07
  -4   4  13  100.19    4.67
  -4  -4 -13  102.98    5.16
  -4  -4 -13  101.59    5.19
   4  -4  13   90.24    5.17
  -4  -4 -13  100.39    5.36
  -4   4  12    9.93    1.48
  -4  -4 -12   10.65    1.81
  -4  -4 -12    8.23    1.50
  -4  -4 -12   11.86    1.86
  -4  -4 -11  151.21    5.68
  -4   4  11  146.22    5.69
  -4  -4 -11  148.74    6.42
  -4  -4 -11  156.09    6.31
  -4  -4 -11  151.81    6.66
  -4  -4 -10   88.62    5.57
  -4  -4 -10   98.15    4.99
  -4  -4 -10   95.03    4.42
   4  -4  10   94.85    4.61
  -4  -4 -10   97.43    4.46
  -4  -4 -10  105.08    5.41
  -4  -4  -9  119.19    6.40
  -4  -4  -9  110.34    5.25
  -4  -4  -9  113.97    4.94
   4  -4   9  107.99    5.05
  -4  -4  -9  115.12    4.97
  -4  -4  -9  111.98    5.73
  -4  -4  -8  107.92    6.06
  -4  -4  -8  107.80    5.07
  -4  -4  -8  102.81    4.76
   4  -4   8   98.80    4.88
  -4  -4  -8  107.38    4.85
  -4  -4  -8  115.16    5.78
  -4  -4  -7  124.48    6.53
  -4  -4  -7  106.03    4.98
  -4  -4  -7  115.91    5.08
   4  -4   7  106.98    5.06
  -4  -4  -7  112.03    4.99
  -4  -4  -7  112.08    5.78
  -4  -4  -7  107.97    4.94
  -4  -4  -6  113.67    6.25
  -4  -4  -6  111.67    4.99
  -4  -4  -6  110.10    4.98
   4  -4   6  104.32    5.01
  -4  -4  -6  110.41    5.06
  -4  -4  -6  104.22    5.58
  -4  -4  -6  103.43    4.84
  -4  -4  -5  117.98    6.46
   4  -4   5  105.54    5.08
  -4  -4  -5  109.29    5.09
  -4  -4  -5  106.08    5.65
  -4  -4  -5  105.85    4.92
  -4  -4  -5  112.11    4.93
  -4  -4  -4   40.51    3.79
  -4  -4  -4   38.70    2.77
   4  -4   4   36.64    2.92
  -4  -4  -4   38.18    3.06
  -4  -4  -4   39.33    2.97
  -4  -4  -4   41.63    2.83
  -4   4   4   37.86    2.62
  -4  -4  -3   61.62    3.44
  -4  -4  -3   56.18    4.65
   4  -4   3   63.45    3.95
  -4  -4  -3   60.67    3.87
  -4  -4  -3   57.62    3.65
  -4   4   3   56.61    3.18
  -4  -4  -2   54.07    3.26
  -4  -4  -2   66.95    5.23
   4  -4   2   57.97    3.75
  -4  -4  -2   61.46    3.90
  -4  -4  -2   56.47    3.66
  -4   4   2   56.18    3.13
  -4  -4  -1  128.94    7.60
  -4  -4  -1  133.99    5.31
   4  -4   1  113.46    5.44
  -4  -4  -1  124.87    5.78
  -4  -4  -1  123.08    5.57
  -4   4   1  108.46    4.53
  -4  -4   0  236.60    7.79
  -4  -4   0  231.08   11.01
  -4   4   0  232.42    7.13
  -4  -4   0  248.06    8.66
  -4  -4   0  249.38    8.47
  -4  -4   1  125.11    5.25
  -4  -4   1  110.51    7.09
  -4   4  -1  113.67    4.50
  -4  -4   1  113.82    4.76
  -4  -4   1  108.86    5.52
  -4  -4   1  114.38    5.47
  -4  -4   2   66.58    3.80
  -4  -4   2   65.73    5.09
  -4   4  -2   63.29    3.19
  -4  -4   2   64.65    4.26
  -4  -4   2   61.30    3.42
  -4  -4   2   59.91    3.95
  -4  -4   3   67.10    3.59
  -4  -4   3   60.87    4.19
  -4  -4   3   66.38    4.13
  -4  -4   3   68.92    3.92
  -4  -4   3   58.37    4.72
  -4  -4   4   44.65    2.96
  -4  -4   4   38.24    3.50
  -4  -4   4   35.98    3.31
  -4  -4   4   44.58    3.43
  -4  -4   4   37.66    3.06
  -4  -4   4   44.65    3.97
  -4  -4   5  103.37    4.70
  -4  -4   5   98.32    5.95
  -4  -4   5  100.72    5.51
  -4  -4   5  104.67    5.36
  -4  -4   5  111.62    5.31
  -4  -4   5   99.05    5.99
  -4  -4   6  112.48    5.00
  -4  -4   6  117.46    6.40
  -4  -4   6  113.60    6.78
  -4  -4   6   98.91    5.51
  -4  -4   7  126.11    5.46
  -4  -4   7  128.58    6.76
   4  -4  -7  133.56    5.73
  -4  -4   7  125.88    7.30
  -4  -4   7  135.74    6.24
  -4  -4   8  107.17    5.01
  -4  -4   8  113.23    6.26
   4  -4  -8  103.61    5.17
  -4  -4   8  105.16    6.28
  -4  -4   8   95.22    5.25
  -4  -4   9  105.85    5.07
  -4  -4   9  103.16    6.00
   4  -4  -9  104.90    5.34
  -4  -4   9  102.33    5.99
  -4  -4   9  103.74    5.37
  -4  -4  10  108.17    5.19
  -4  -4  10  106.25    5.94
   4  -4 -10  104.05    5.47
  -4  -4  10  108.14    6.01
  -4  -4  10  108.46    5.47
   4  -4 -11  142.01    6.64
  -4  -4  11  131.98    6.07
  -4  -4  11  138.49    6.78
  -4  -4  11  146.58    6.23
   4  -4 -12    9.89    1.96
  -4  -4  12   10.21    1.67
  -4  -4  12   12.10    1.87
  -4  -4  12   11.26    2.01
   4  -4 -13   99.95    5.85
   4  -4 -13  107.33    4.88
  -4  -4  13  107.36    5.39
  -4  -4  13   92.46    5.48
   4  -4 -14   96.00    6.06
   4  -4 -14  107.70    4.94
  -4   4 -14  115.90    5.13
  -4  -4  14  107.03    5.82
   4  -4 -15   31.04    2.56
   4  -4 -15   23.49    3.26
  -4   4 -15   29.17    2.56
  -4  -4  15   23.79    2.74
   4  -4 -16   49.82    4.77
  -4   4 -16   56.25    3.62
   4  -4 -16   60.58    4.01
  -4  -4  16   57.70    4.14
   4  -4 -17  155.98    8.99
  -4  -4  17  167.96    7.23
  -4   4 -17  168.97    6.61
  -4   4 -18   35.97    2.88
  -4  -4  18   29.60    2.94
  -4  -4  18   31.04    2.86
   4  -4 -18   36.86    2.76
  -4  -4  19  162.40    6.98
   4  -4 -19  175.31    6.49
  -4  -4  19  158.00    6.76
   4  -4 -20  102.97    6.50
   4  -4 -20  110.22    4.92
  -4   4 -20  112.13    5.07
  -4  -4  20  106.67    5.19
   4  -4 -21   55.83    4.56
   4  -4 -21   62.43    3.51
  -4   4 -22   12.69    1.67
   4  -4 -22   11.28    2.29
   4  -4 -22   12.98    1.60
  -4   4 -23    2.06    0.84
   4  -4 -23    3.37    0.91
   4  -4 -23    2.58    1.27
  -4   4 -24   15.43    1.60
   4  -4 -24   11.59    2.07
   4  -4 -25   60.04    4.18
  -4  -4  25   72.93    3.75
   4  -4 -26   39.52    3.17
  -4  -4  26   41.06    2.64
   4  -4 -27   41.74    3.11
  -4  -4  27   47.65    2.67
   4  -4 -28   12.93    1.68
  -4  -4  28   12.82    1.29
   4   4  28   15.83    1.37
  -4  -4  29    4.09    0.85
   4   4  29    3.18    0.66
   4  -5  27   33.06    1.71
  -4  -5 -27   32.94    2.02
   4  -5  26   25.82    1.73
  -4  -5 -26   26.56    1.98
   4  -5  25   19.38    1.67
   4  -5  25   19.02    1.61
  -4  -5 -25   17.88    1.84
   4  -5  24   15.14    1.60
   4  -5  24   14.81    1.58
  -4  -5 -24   15.99    1.81
   4  -5  23   46.45    2.96
   4  -5  23   51.43    3.03
  -4  -5 -23   48.77    3.31
   4  -5  22   20.08    2.03
  -4  -5 -22   20.11    2.28
  -4  -5 -21   64.86    3.88
   4  -5  21   68.30    3.89
  -4  -5 -21   72.96    4.42
  -4  -5 -20    6.22    1.35
   4  -5  20    8.13    1.51
  -4  -5 -20    5.35    1.46
   4  -5  19   10.43    1.53
  -4  -5 -19    7.96    1.65
   4  -5  19   10.77    1.76
  -4  -5 -19    8.40    1.80
   4  -5  18   74.17    4.18
   4  -5  18   84.60    4.63
  -4  -5 -17   27.68    2.76
   4  -5  17   27.79    2.72
  -4  -5 -16   22.31    2.53
   4  -5  16   21.66    2.48
  -4  -5 -16   19.65    2.57
  -4  -5 -15   78.05    4.62
   4  -5  15   81.48    4.78
  -4  -5 -15   79.04    5.00
  -4  -5 -14    6.15    1.41
  -4  -5 -14    7.34    1.58
  -4  -5 -13    1.34    1.01
  -4  -5 -13    2.05    0.97
  -4  -5 -12  141.74    6.26
  -4  -5 -12  146.72    6.62
  -4  -5 -12  146.90    6.58
  -4  -5 -11   79.74    4.49
  -4  -5 -11   80.03    4.85
   4  -5  11   83.04    5.14
  -4  -5 -11   81.49    4.69
  -4  -5 -10   43.97    3.08
  -4  -5 -10   44.91    3.43
  -4  -5 -10   45.63    3.29
  -4  -5 -10   45.65    3.68
   4  -5  10   41.02    3.75
  -4  -5  -9   89.04    4.56
  -4  -5  -9   89.31    4.57
  -4  -5  -9   92.66    4.98
  -4  -5  -9   87.94    4.68
  -4  -5  -9   97.21    5.47
   4  -5   9   94.77    5.93
  -4  -5  -8   59.48    3.88
  -4  -5  -8   68.54    3.98
  -4  -5  -8   58.36    3.73
  -4  -5  -8   63.79    4.45
  -4  -5  -8   64.89    3.90
   4  -5   8   71.22    5.28
  -4  -5  -7   25.28    2.49
   4  -5   7   27.55    2.68
  -4  -5  -7   23.97    2.37
  -4  -5  -7   26.07    2.93
   4  -5   7   25.47    3.11
  -4  -5  -7   23.25    2.33
  -4  -5  -6   42.55    3.29
   4  -5   6   45.61    3.43
  -4  -5  -6   48.76    3.46
  -4  -5  -6   50.45    4.07
   4  -5   6   45.29    3.72
  -4  -5  -6   44.62    3.32
   4  -5   5  214.24    7.12
   4  -5   5  217.43    8.07
  -4  -5  -5  217.46    8.01
  -4  -5  -5  218.29    7.93
  -4  -5  -5  201.26    8.72
   4  -5   5  221.49    8.17
  -4  -5  -5  210.90    7.84
   4  -5   4   38.51    2.77
   4  -5   4   41.38    3.37
  -4  -5  -4   39.49    3.25
  -4  -5  -4   40.37    3.26
  -4  -5  -4   36.46    3.66
   4  -5   4   38.37    3.09
  -4  -5  -4   36.28    3.09
   4  -5   3  291.04    9.84
  -4  -5  -3  291.99    9.95
  -4  -5  -3  306.83    9.79
  -4  -5  -3  285.89   10.92
   4  -5   3  269.44    8.94
  -4  -5  -3  291.05    9.67
  -4  -5  -2  106.37    5.00
   4  -5   2   99.57    5.33
  -4  -5  -2  103.05    5.48
  -4  -5  -2  103.57    5.35
  -4  -5  -2   96.75    6.30
  -4  -5  -2   99.17    5.26
  -4  -5  -1  103.70    5.12
   4  -5   1  103.48    5.49
  -4  -5  -1   97.71    5.53
  -4  -5  -1  106.63    5.51
  -4  -5  -1  107.13    5.54
  -4  -5   0  157.08    6.44
  -4  -5   0  158.10    6.93
  -4  -5   0  175.18    9.13
   4  -5   0  158.77    6.98
  -4  -5   0  156.50    7.19
  -4  -5   1  109.66    5.28
  -4  -5   1  119.91    5.93
  -4  -5   1  102.03    6.59
   4  -5  -1  105.01    5.62
  -4  -5   1  112.16    6.00
  -4  -5   2   97.80    5.00
   4  -5  -2   92.73    5.33
  -4  -5   2   95.85    5.68
  -4  -5   2   94.61    5.37
  -4  -5   2   89.00    5.92
  -4  -5   3  286.50    9.45
  -4  -5   3  272.16    9.04
  -4  -5   3  302.10    9.19
   4  -5  -3  289.55   10.35
  -4  -5   3  280.18   10.44
  -4  -5   3  296.24   10.16
  -4  -5   3  270.38   10.61
  -4  -5   4   41.93    3.39
  -4  -5   4   42.34    3.03
  -4  -5   4   46.28    3.28
   4  -5  -4   40.41    3.77
  -4  -5   4   39.12    3.98
  -4  -5   4   44.75    3.77
  -4  -5   4   41.07    3.81
  -4  -5   5  218.16    8.21
  -4  -5   5  210.83    7.39
   4  -5  -5  211.70    9.12
  -4  -5   5  224.07    9.72
  -4  -5   5  216.78    8.64
  -4  -5   5  205.23    8.70
  -4  -5   5  228.25    7.85
  -4  -5   6   47.88    3.63
  -4  -5   6   46.92    3.37
   4  -5  -6   56.51    4.73
  -4  -5   6   55.23    4.97
  -4  -5   6   46.44    3.84
  -4  -5   6   48.33    3.95
  -4  -5   7   20.46    2.49
   4  -5  -7   19.95    2.30
  -4  -5   7   19.97    2.23
  -4  -5   7   21.15    3.39
   4  -5  -7   24.27    3.36
  -4  -5   7   17.51    2.61
  -4  -5   7   20.65    2.63
  -4  -5   8   69.68    4.54
   4  -5  -8   65.25    4.17
  -4  -5   8   63.12    4.02
   4  -5  -8   68.95    5.25
  -4  -5   8   66.14    5.32
  -4  -5   8   65.34    4.81
  -4  -5   8   67.83    4.51
  -4  -5   9  105.64    5.75
   4  -5  -9   97.26    5.23
  -4  -5   9  103.40    5.20
   4  -5  -9   94.20    5.93
  -4  -5   9   94.48    6.17
  -4  -5   9  107.75    6.48
  -4  -5   9  101.72    5.52
  -4  -5  10   41.27    3.67
   4  -5 -10   40.57    3.47
  -4  -5  10   42.89    3.31
   4  -5 -10   42.07    3.79
  -4  -5  10   42.67    3.95
  -4  -5  10   48.07    4.64
  -4  -5  10   40.95    3.40
  -4  -5  11   85.41    5.29
   4  -5 -11   68.74    4.61
  -4  -5  11   75.39    4.52
   4  -5 -11   69.91    4.72
  -4  -5  11   67.18    4.96
  -4  -5  11   88.41    6.23
  -4  -5  11   77.06    4.60
  -4  -5  12  160.71    7.49
   4  -5 -12  146.54    7.04
  -4  -5  12  160.13    6.78
   4  -5 -12  152.01    6.92
  -4  -5  12  155.41    7.37
  -4  -5  12  136.34    6.27
  -4  -5  13    1.68    1.12
   4  -5 -13    4.42    1.29
   4  -5 -13    3.10    1.36
  -4  -5  13    3.52    1.34
  -4  -5  14    4.10    1.34
  -4  -5  14    2.78    1.28
  -4  -5  14    4.50    1.48
   4  -5 -14    4.95    1.30
  -4  -5  15   70.58    4.40
   4  -5 -15   69.12    4.27
  -4  -5  15   67.77    4.59
  -4  -5  15   65.37    4.35
   4  -5 -16   21.51    3.02
  -4  -5  16   27.25    2.76
  -4  -5  16   25.44    2.64
  -4  -5  16   27.65    2.86
   4  -5 -17   31.01    3.72
  -4  -5  17   31.81    2.87
   4  -5 -18   78.03    5.82
  -4  -5  18   74.35    4.22
  -4  -5  19    7.45    1.44
   4  -5 -19    8.04    1.99
  -4  -5  19    9.26    1.62
   4  -5 -20    6.47    1.77
  -4  -5  20    7.11    1.46
   4  -5 -21   61.42    4.38
  -4  -5  21   70.63    4.31
  -4  -5  21   57.13    3.58
   4  -5 -22   19.75    2.37
  -4  -5  22   21.18    2.32
  -4  -5  22   17.89    1.95
   4  -5 -23   51.05    3.51
  -4  -5  23   54.11    3.41
  -4  -5  23   44.62    2.87
   4  -5 -24   11.77    1.67
  -4  -5  24   11.61    1.56
  -4  -5  24   12.88    1.47
   4  -5 -25   12.64    1.65
  -4  -5  25   16.06    1.66
   4   5  25   16.44    1.33
  -4  -5  25   15.83    1.52
   4  -5 -26   19.73    1.85
  -4  -5  26   25.19    1.89
   4   5  26   19.86    1.34
  -4  -5  26   21.96    1.62
  -4  -5  27   32.69    1.88
   4  -6  24   46.53    2.13
   4  -6  23   16.13    1.38
   4  -6  22    0.52    0.52
   4  -6  22    0.17    0.58
  -4  -6 -22   -0.84    0.62
   4  -6  21   17.32    1.69
   4  -6  21   17.20    1.65
  -4  -6 -21   16.31    1.74
   4  -6  20   98.81    4.26
   4  -6  20   87.45    4.00
   4  -6  19    1.30    0.68
   4  -6  19    1.80    0.90
   4  -6  19    1.62    0.89
   4  -6  18   76.53    3.81
   4  -6  18   89.90    4.37
   4  -6  18   87.20    4.20
   4  -6  17   25.63    2.39
  -4  -6 -17   23.49    2.31
   4  -6  17   27.76    2.33
   4  -6  17   23.16    2.29
   4  -6  16   21.94    2.23
   4  -6  16   19.40    2.13
   4  -6  16   23.69    2.38
  -4  -6 -16   19.36    2.13
   4  -6  15   61.35    3.87
   4  -6  15   72.19    4.22
  -4  -6 -15   68.89    4.00
   4  -6  14  128.24    5.85
   4  -6  14  135.58    6.09
  -4  -6 -14  131.10    5.72
   4  -6  13   58.68    4.04
   4  -6  12  128.42    6.33
   4  -6  11   42.79    3.52
   4  -6  11   42.47    3.79
  -4  -6 -11   42.09    3.09
  -4  -6 -10   61.62    4.20
   4  -6  10   58.31    4.78
  -4  -6 -10   53.56    3.53
  -4  -6  -9  135.14    6.53
  -4  -6  -9  123.10    5.74
   4  -6   8   10.67    1.95
  -4  -6  -8   11.48    1.99
  -4  -6  -8    8.06    1.46
   4  -6   7    5.43    1.41
  -4  -6  -7    4.86    1.61
  -4  -6  -7    3.88    1.22
  -4  -6  -6  118.52    5.52
  -4  -6  -6  103.00    5.97
  -4  -6  -6  109.61    5.28
  -4  -6  -5    3.66    1.28
  -4  -6  -5    3.58    1.57
   4  -6   5    3.73    1.05
  -4  -6  -5    3.69    1.23
  -4  -6  -4  125.76    5.90
  -4  -6  -4  121.74    6.72
   4  -6   4  113.41    5.01
  -4  -6  -4  116.35    5.78
  -4  -6  -3   42.22    3.43
   4  -6   3   47.61    3.24
  -4  -6  -3   48.63    4.32
  -4  -6  -2    1.46    1.01
  -4  -6  -2    1.62    1.16
   4  -6   2    0.72    0.71
   4  -6   2   -0.19    1.00
  -4  -6  -2    0.54    1.41
  -4  -6  -1   81.65    4.84
  -4  -6  -1   86.19    5.06
   4  -6   1   91.41    4.66
   4  -6   1   86.00    5.12
  -4  -6  -1   94.42    6.59
  -4  -6   0   82.96    4.71
  -4  -6   0   81.78    4.97
   4  -6   0   78.39    4.97
  -4  -6   0   79.25    5.11
  -4  -6   1   91.19    4.80
  -4  -6   1   86.21    4.74
  -4  -6   1   91.91    5.25
   4  -6  -1   89.92    5.34
  -4  -6   1   91.81    5.46
  -4  -6   1  100.86    6.65
  -4  -6   2    2.67    1.17
  -4  -6   2    3.04    1.13
  -4  -6   2    2.12    1.22
  -4  -6   2    1.09    1.13
   4  -6  -2    3.52    1.33
  -4  -6   2    1.56    1.35
  -4  -6   3   40.61    3.39
  -4  -6   3   42.84    3.19
   4  -6  -3   43.28    3.45
  -4  -6   3   36.97    3.51
   4  -6  -3   38.56    3.62
  -4  -6   3   37.31    3.72
  -4  -6   3   45.44    4.10
  -4  -6   4  128.31    5.92
  -4  -6   4  110.10    5.22
   4  -6  -4  118.62    5.72
  -4  -6   4  106.58    5.89
   4  -6  -4  128.56    6.89
  -4  -6   4  114.39    6.61
  -4  -6   4  122.10    6.61
  -4  -6   5    3.90    1.46
  -4  -6   5    2.53    0.94
  -4  -6   5    2.65    1.75
   4  -6  -5    2.32    1.57
  -4  -6   5    4.82    1.51
  -4  -6   5    4.85    1.68
   4  -6  -5    2.71    1.10
  -4  -6   6  123.76    5.97
   4  -6  -6  136.43    7.69
  -4  -6   6  132.78    7.76
  -4  -6   6  119.54    6.39
  -4  -6   6  118.88    5.60
  -4  -6   6  111.64    6.16
  -4  -6   7    4.42    1.46
  -4  -6   7    5.82    2.04
   4  -6  -7    3.47    1.54
  -4  -6   7    6.51    1.57
  -4  -6   7    2.92    1.42
  -4  -6   7    2.92    1.32
  -4  -6   7    2.85    1.13
  -4  -6   8    8.78    1.79
  -4  -6   8    7.63    2.20
   4  -6  -8    9.62    2.10
  -4  -6   8   11.51    1.99
  -4  -6   8   13.91    2.59
  -4  -6   8   13.36    2.50
  -4  -6   8   10.76    1.76
  -4  -6   9  135.33    6.52
  -4  -6   9  148.79    6.29
  -4  -6   9  139.95    7.87
   4  -6  -9  128.73    6.74
  -4  -6   9  142.16    7.51
  -4  -6   9  150.72    8.06
  -4  -6   9  136.04    6.46
  -4  -6  10   63.05    4.30
   4  -6 -10   58.25    3.94
  -4  -6  10   69.70    4.15
  -4  -6  10   65.52    5.22
   4  -6 -10   63.90    4.40
  -4  -6  10   55.25    4.49
  -4  -6  10   70.09    5.32
  -4  -6  10   62.94    4.16
  -4  -6  11   55.70    4.04
   4  -6 -11   46.67    3.57
  -4  -6  11   52.40    3.61
  -4  -6  11   50.06    4.23
  -4  -6  11   50.29    4.20
   4  -6 -11   52.77    3.83
  -4  -6  11   55.39    4.23
  -4  -6  12  122.08    6.20
   4  -6 -12  117.30    5.79
   4  -6 -13   45.17    3.59
   4  -6 -13   49.82    3.54
  -4  -6  13   50.07    3.77
   4  -6 -14  116.93    5.91
  -4  -6  14  133.93    5.88
  -4  -6  14  117.92    5.62
   4  -6 -14  122.50    5.60
  -4  -6  14  123.66    5.76
   4  -6 -15   65.33    4.49
  -4  -6  15   75.87    4.35
  -4  -6  15   71.61    4.12
  -4  -6  15   77.66    5.10
  -4  -6  15   72.92    4.15
   4  -6 -16   17.01    2.43
  -4  -6  16   16.26    1.89
  -4  -6  16   16.90    2.09
  -4  -6  16   21.86    2.90
  -4  -6  16   16.29    1.91
  -4  -6  17   24.89    2.48
  -4  -6  17   26.47    2.42
  -4  -6  17   30.26    3.03
   4  -6 -17   25.67    3.01
  -4  -6  18   82.45    4.32
  -4  -6  18   82.00    4.06
   4  -6 -18   78.66    4.84
  -4  -6  18   92.89    4.89
   4  -6 -19    0.92    0.99
  -4  -6  19    1.97    0.86
  -4  -6  19    2.38    1.06
   4  -6 -20   74.23    4.11
  -4  -6  20   77.91    3.79
  -4  -6  20   88.15    4.18
   4  -6 -21   17.93    1.87
  -4  -6  21   16.39    1.65
  -4  -6  21   18.23    1.82
   4  -6 -22    0.10    0.64
  -4  -6  22   -0.09    0.66
  -4  -6  22    0.08    0.54
  -4  -6  23   13.85    1.33
  -4  -6  23   12.60    1.24
  -4  -6  24   43.18    2.12
  -4  -6  24   44.27    2.09
   4  -7  20    9.71    0.97
   4  -7  19   29.34    1.78
  -4  -7 -19   27.78    1.84
   4  -7  18   34.10    2.07
  -4  -7 -18   35.85    2.29
   4  -7  17   42.30    2.34
   4  -7  17   42.48    2.44
  -4  -7 -17   48.72    2.80
   4  -7  16    7.88    1.14
   4  -7  16    6.26    1.12
  -4  -7 -16    8.68    1.34
   4  -7  15   12.79    1.48
   4  -7  15   15.87    1.64
  -4  -7 -15   13.64    1.77
   4  -7  14    4.00    1.02
   4  -7  14    6.13    1.14
   4  -7  14    6.90    1.21
  -4  -7 -14    3.80    1.20
   4  -7  13   21.69    2.08
   4  -7  13   24.95    2.33
   4  -7  13   25.83    2.30
  -4  -7 -13   24.35    2.55
   4  -7  12   53.51    3.57
   4  -7  12   47.67    3.34
  -4  -7 -12   50.04    3.91
   4  -7  11   18.19    2.06
   4  -7  11   23.63    2.55
   4  -7  11   22.70    2.47
  -4  -7 -11   20.01    2.84
   4  -7  10   41.09    3.05
   4  -7  10   43.12    3.18
   4  -7  10   41.80    3.13
  -4  -7 -10   48.30    4.10
   4  -7   9    6.71    1.42
   4  -7   9    7.73    1.38
  -4  -7  -9    8.70    1.82
   4  -7   8    5.84    1.42
  -4  -7  -8    5.80    1.49
   4  -7   7    9.41    1.82
  -4  -7  -7   13.00    2.01
   4  -7   6   29.15    2.99
  -4  -7  -6   23.45    2.53
   4  -7   6   24.61    1.90
  -4  -7  -5   15.29    2.07
   4  -7   5   22.89    2.91
   4  -7   5   19.53    1.76
  -4  -7  -5   18.84    2.00
  -4  -7  -4   42.27    3.30
   4  -7   4   46.13    4.14
   4  -7   4   39.50    2.60
  -4  -7  -4   39.87    3.01
   4  -7   3  106.45    4.56
  -4  -7  -3   95.26    4.88
   4  -7   2   35.02    2.58
  -4  -7  -2   33.49    2.91
  -4  -7  -1   30.29    2.82
   4  -7   1   28.69    2.38
  -4  -7  -1   25.59    2.57
  -4  -7   0   27.63    2.54
   4  -7   0   28.72    2.78
   4  -7   0   27.64    2.43
  -4  -7   0   27.73    2.70
  -4  -7   1   28.76    2.52
   4  -7  -1   31.48    2.79
   4  -7  -1   25.96    2.43
  -4  -7   1   31.85    2.90
  -4  -7   2   37.27    2.77
   4  -7  -2   34.94    2.84
   4  -7  -2   33.67    2.77
  -4  -7   2   38.90    3.24
  -4  -7   3   91.06    4.43
   4  -7  -3  103.66    4.81
   4  -7  -3   85.55    4.59
  -4  -7   3   94.30    5.13
  -4  -7   4   44.71    2.92
   4  -7  -4   43.67    2.97
  -4  -7   4   43.93    3.83
   4  -7  -4   43.19    3.21
  -4  -7   4   44.06    3.49
  -4  -7   5   16.34    1.71
   4  -7  -5   17.74    2.14
  -4  -7   5   17.63    2.62
  -4  -7   5   18.64    2.39
  -4  -7   5   17.62    2.33
  -4  -7   6   24.91    3.28
  -4  -7   6   27.54    2.97
  -4  -7   6   26.16    2.87
  -4  -7   7   15.28    2.65
  -4  -7   7   14.71    2.27
  -4  -7   7   13.29    2.19
   4  -7  -7   14.58    1.61
  -4  -7   8    5.58    1.33
  -4  -7   8    8.57    1.90
  -4  -7   8    9.48    2.10
  -4  -7   8    7.52    1.96
   4  -7  -8    6.82    1.19
  -4  -7   9    7.22    1.44
  -4  -7   9    9.01    1.81
  -4  -7   9    8.09    1.78
  -4  -7   9    7.81    1.69
   4  -7  -9    7.00    1.11
  -4  -7  10   35.80    2.93
  -4  -7  10   37.44    3.22
  -4  -7  10   43.55    3.35
   4  -7 -10   34.72    2.43
  -4  -7  10   34.52    3.03
  -4  -7  11   19.61    2.22
  -4  -7  11   15.17    2.04
  -4  -7  11   16.79    2.02
  -4  -7  11   17.16    2.04
   4  -7 -11   17.96    1.72
  -4  -7  12   43.30    3.26
  -4  -7  12   42.46    3.11
  -4  -7  12   38.78    2.83
  -4  -7  12   39.06    2.82
   4  -7 -12   43.75    2.70
  -4  -7  13   23.56    2.53
  -4  -7  13   22.06    2.20
  -4  -7  13   19.22    1.89
  -4  -7  13   20.53    1.91
   4  -7 -13   21.84    1.89
  -4  -7  14    5.98    1.50
  -4  -7  14    3.52    1.07
  -4  -7  14    4.02    0.91
  -4  -7  14    4.93    0.96
   4  -7 -14    4.32    1.00
   4  -7 -15   19.53    1.72
  -4  -7  15   19.48    2.18
  -4  -7  15   20.52    1.90
   4  -7 -16    4.93    0.92
  -4  -7  16    5.01    1.17
  -4  -7  16    5.35    1.02
  -4  -7  17   48.10    2.79
   4  -7 -17   38.66    2.07
  -4  -7  18   36.94    2.28
  -4  -7  19   24.31    1.73
   4  -7 -20   10.33    1.08
  -4  -8 -14   17.77    1.38
  -4  -8 -13   46.24    2.48
  -4  -8 -12    6.44    1.08
   4  -8  11   15.30    1.43
  -4  -8 -11   15.57    1.65
   4  -8  10   19.66    1.69
  -4  -8 -10   21.27    2.15
   4  -8   9    3.60    0.91
  -4  -8  -9    5.19    1.32
   4  -8   8   19.77    1.88
  -4  -8  -8   23.33    2.25
   4  -8   7   56.45    3.26
  -4  -8  -7   55.43    3.27
   4  -8   6    4.49    1.17
  -4  -8  -6    4.16    1.06
   4  -8   5   12.06    1.85
  -4  -8  -5   13.12    1.55
   4  -8   4   28.34    2.55
   4  -8   4   26.98    1.72
  -4  -8  -4   28.76    2.20
  -4  -8  -3    1.26    0.73
   4  -8   3    0.89    0.83
  -4  -8  -3    3.05    0.80
   4  -8   3    2.34    0.67
   4  -8   2    8.80    1.10
  -4  -8  -2   11.78    1.44
   4  -8   2    9.29    1.37
  -4  -8  -2   10.39    1.33
  -4  -8  -1   52.81    2.85
   4  -8   1   48.24    2.90
   4  -8   1   52.04    2.64
  -4  -8  -1   45.43    2.84
  -4  -8   0    4.73    0.99
   4  -8   0    6.36    1.10
  -4  -8   0    5.01    1.09
   4  -8   0    5.60    1.01
  -4  -8   1   51.35    2.69
   4  -8  -1   51.84    2.74
   4  -8  -1   47.83    2.69
  -4  -8   1   45.38    2.96
  -4  -8   2    9.09    1.42
   4  -8  -2    9.11    1.20
  -4  -8   2    8.17    1.08
  -4  -8   3    2.48    0.98
   4  -8  -3    1.54    0.69
   4  -8  -4   26.64    2.04
  -4  -8   4   28.77    2.57
  -4  -8   5    9.46    1.68
   4  -8  -5    7.81    1.18
  -4  -8   6    2.66    1.36
   4  -8  -6    3.69    0.91
   4  -8  -7   55.10    3.03
  -4  -8   7   64.66    3.91
   4  -8  -8   20.85    1.88
  -4  -8   8   21.03    2.10
  -4  -8   9    4.34    1.02
   4  -8  -9    5.68    1.11
   4  -8 -10   20.92    1.95
  -4  -8  10   17.28    1.70
   4  -8 -11   17.81    1.90
  -4  -8  11   14.55    1.45
  -4  -8  12    5.83    0.92
   4  -8 -12    7.67    1.21
   4  -8 -13   44.64    2.40
  -4  -8  13   37.97    2.06
   4  -8 -14   19.20    1.42
  -5   0   0    1.00    0.90
   5   0   0    3.32    1.04
  -5   0   0    2.22    0.97
   5   0   0    1.72    0.96
   5   0   1  169.47    5.74
  -5   0  -1  177.06    6.01
  -5   0   1  162.28    5.82
   5   0   1  171.79    6.03
   5   0  -1  160.62    5.91
  -5   0   1  174.28    6.16
  -5   0  -1  172.86    6.09
   5   0  -2   76.23    3.82
  -5   0  -2   68.53    3.49
  -5   0   2   80.67    3.79
   5   0   2   72.09    3.49
  -5   0   2   69.00    3.65
  -5   0  -2   70.42    3.66
   5   0   2   69.71    3.61
   5   0   3   12.67    1.58
  -5   0   3   14.59    1.72
  -5   0  -3   10.92    1.47
   5   0   3   11.46    1.41
  -5   0  -3   11.08    1.54
  -5   0   3   13.74    1.77
   5   0   4  190.52    6.57
   5   0   4  198.89    6.31
  -5   0  -4  198.12    6.63
  -5   0   4  194.32    6.61
  -5   0  -4  195.55    6.61
  -5   0   4  195.60    6.78
   5   0   5   32.52    2.48
   5   0  -5   26.19    2.30
  -5   0   5   27.52    2.36
   5   0   5   27.27    2.18
  -5   0  -5   27.30    2.28
  -5   0   5   30.47    2.46
   5   0  -6   76.70    3.95
  -5   0   6   77.48    3.95
   5   0   6   67.58    3.46
  -5   0  -6   67.33    3.65
  -5   0   6   77.96    4.04
   5   0  -7  146.67    5.84
  -5   0  -7  149.73    5.95
  -5   0   7  155.74    5.90
   5   0   7  145.35    5.42
  -5   0  -7  136.77    5.47
   5   0  -8   97.89    4.66
  -5   0  -8   96.52    4.67
   5   0   8   89.28    4.09
  -5   0  -8   90.68    4.34
  -5   0  -9    3.26    1.09
   5   0  -9    3.52    1.14
   5   0   9    3.64    1.07
   5   0 -10  240.85    8.27
  -5   0 -10  254.34    8.38
   5   0  10  246.47    7.76
  -5   0  11   62.02    3.70
  -5   0 -11   58.11    3.68
   5   0 -11   56.25    3.65
   5   0  11   53.67    3.30
  -5   0  12   22.51    2.25
   5   0 -12   23.26    2.40
  -5   0 -12   27.90    2.60
  -5   0  13   63.07    3.83
   5   0 -13   61.40    3.95
  -5   0 -13   59.92    3.97
  -5   0  14  110.48    5.28
   5   0 -14  109.40    5.45
  -5   0 -14  104.20    5.31
  -5   0  15   35.39    3.01
   5   0 -15   35.99    3.17
  -5   0 -15   33.78    3.01
  -5   0 -15   37.09    2.96
  -5   0  16  204.98    7.86
   5   0 -16  221.99    8.40
  -5   0 -16  206.29    8.01
  -5   0 -16  219.63    7.83
  -5   0  17   80.30    4.58
   5   0 -17   79.58    4.80
  -5   0 -17   81.06    4.77
  -5   0 -17   84.85    4.65
  -5   0  18   55.63    3.85
   5   0 -18   56.61    4.10
  -5   0 -18   60.14    4.16
  -5   0 -18   56.30    3.78
  -5   0  19   29.90    2.88
   5   0 -19   34.88    3.27
  -5   0 -19   28.15    2.92
  -5   0 -19   32.03    2.84
   5   0 -20   87.29    4.79
  -5   0  20   85.66    4.88
   5   0 -20   91.05    5.25
  -5   0 -20   86.93    5.03
  -5   0 -20   95.43    4.92
   5   0 -21   58.65    3.79
   5   0 -21   59.06    4.14
  -5   0 -21   61.28    3.93
   5   0 -22   74.54    4.25
   5   0 -22   73.71    4.58
  -5   0 -22   74.63    4.53
  -5   0 -22   74.42    4.28
   5   0 -23   27.66    2.51
  -5   0 -23   22.20    2.44
  -5   0 -23   24.60    2.46
  -5   0 -24   51.28    3.56
   5   0 -24   53.48    3.43
   5   0 -25   68.15    3.84
   5   0 -25   65.02    3.92
  -5   0 -25   71.12    4.10
  -5   0 -25   72.43    3.95
   5   0 -26   32.49    2.51
  -5   0 -26   29.17    2.42
   5   0 -26   32.73    2.63
  -5   0 -26   30.84    2.58
   5   0 -27    1.01    0.73
   5   0 -27    0.24    0.71
  -5   0 -27    0.37    0.72
  -5   0 -27   -0.23    0.65
   5   0 -28   50.56    2.84
  -5   0 -28   53.99    2.96
   5   0 -28   50.26    2.94
  -5   0 -28   47.90    2.92
  -5   0 -29    1.23    0.75
  -5   0 -29    1.43    0.72
   5   0 -29    1.32    0.69
  -5   0 -30   20.07    1.60
  -5   0  30   17.82    1.53
   5   0 -30   21.64    1.66
  -5   0 -30   21.96    1.68
   5   0 -31   27.00    1.68
  -5   1  31   64.53    2.61
   5   1 -30   21.45    1.57
   5   1 -29    7.74    1.13
  -5  -1 -29    7.17    1.12
  -5  -1 -29    7.60    1.07
   5   1 -28   14.84    1.57
  -5  -1 -28   17.93    1.73
  -5  -1 -28   14.96    1.55
   5   1 -27   41.24    2.75
  -5  -1 -27   42.17    2.80
  -5  -1 -27   45.40    2.74
   5   1 -27   42.59    2.67
  -5  -1 -26   48.12    3.19
   5   1 -26   48.88    3.16
   5  -1  26   43.26    2.83
  -5  -1 -26   47.07    2.98
   5   1 -26   49.68    3.00
   5   1 -25   36.35    2.89
  -5  -1 -25   40.93    3.05
   5  -1  25   38.83    2.87
  -5  -1 -25   48.07    3.09
   5   1 -25   42.73    2.93
   5   1 -24   52.31    3.35
   5   1 -24   47.37    3.42
  -5  -1 -24   48.02    3.43
   5   1 -23   46.80    3.25
  -5  -1 -23   43.93    3.37
   5   1 -22   16.67    2.04
  -5  -1 -22   15.58    1.97
   5   1 -22   16.40    2.20
  -5  -1 -22   19.34    2.28
   5   1 -21   38.94    3.04
  -5  -1 -21   37.25    2.96
   5   1 -21   40.56    3.40
   5   1 -20   13.22    1.88
  -5   1  20   16.36    2.18
  -5  -1 -20   14.19    1.91
   5   1 -20   13.23    2.17
  -5   1  19   70.75    4.47
  -5  -1 -19   75.01    4.29
   5   1 -19   70.45    4.76
  -5  -1 -19   77.80    4.74
  -5   1  18   29.95    2.90
   5   1 -18   28.65    2.98
  -5  -1 -18   28.76    2.88
  -5  -1 -18   33.21    2.78
  -5   1  17   68.86    4.27
  -5  -1 -17   65.91    3.98
   5   1 -17   72.69    4.61
  -5  -1 -17   56.80    4.04
  -5   1  16  128.39    5.94
  -5  -1 -16  123.88    5.62
   5   1 -16  135.85    6.32
  -5  -1 -16  120.37    5.86
  -5   1  15   69.09    4.22
  -5  -1 -15   76.56    4.16
   5   1 -15   69.83    4.41
  -5  -1 -15   67.07    4.26
  -5   1  14   81.99    4.51
   5   1 -14   71.72    4.45
  -5  -1 -14   76.79    4.48
  -5  -1 -14   82.98    4.27
  -5   1  13  166.96    6.50
   5   1 -13  159.71    6.62
  -5  -1 -13  161.12    6.60
  -5  -1 -13  151.56    5.96
  -5  -1 -12    9.01    1.65
   5   1 -12    9.47    1.71
  -5  -1 -12    7.63    1.55
  -5   1  12    9.27    1.57
   5   1 -11   62.38    3.89
  -5  -1 -11   66.45    3.94
  -5   1  11   74.34    4.02
   5   1 -10  110.17    5.19
  -5  -1 -10  118.81    5.36
   5   1  -9   69.36    3.97
  -5  -1  -9   71.73    4.00
   5  -1   9   64.87    3.71
   5   1  -8   90.20    4.50
  -5  -1  -8   99.63    4.74
   5  -1   8   92.95    4.41
  -5  -1  -7  189.44    6.61
   5   1  -7  173.59    6.50
   5  -1   7  183.03    6.41
   5   1  -6  220.99    7.37
   5  -1   6  210.70    7.03
  -5  -1  -6  228.18    7.34
  -5   1   6  213.04    7.32
   5  -1   5  129.03    5.13
   5   1  -5  129.42    5.30
  -5   1   5  131.62    5.40
   5  -1   5  120.02    4.91
  -5  -1  -5  123.35    5.04
  -5   1   5  134.76    5.46
   5  -1   4   73.10    3.77
  -5   1   4   79.62    4.02
   5  -1   4   69.15    3.57
  -5  -1  -4   73.86    3.74
  -5   1   4   77.72    3.97
   5  -1   3  103.32    4.52
  -5   1   3  113.59    4.89
   5  -1   3  107.14    4.53
  -5  -1  -3  113.59    4.74
  -5   1   3  109.06    4.76
   5  -1   2   59.36    3.32
   5   1  -2   57.79    3.37
  -5  -1  -2   63.11    3.32
  -5   1   2   55.66    3.36
   5  -1   2   60.38    3.29
  -5  -1  -2   63.11    3.42
  -5   1   2   61.18    3.46
  -5   1   1  191.87    6.52
  -5  -1  -1  188.80    6.26
   5  -1   1  189.83    6.30
   5   1  -1  170.45    6.19
   5  -1   1  191.53    6.46
  -5  -1  -1  193.42    6.48
  -5   1   1  185.06    6.49
  -5  -1   0  309.76    8.67
  -5   1   0  314.37    8.98
   5  -1   0  305.08    8.63
   5  -1   0  312.90    8.93
   5   1   0  311.78    8.90
  -5  -1   0  311.50    8.95
  -5   1   0  302.15    8.85
  -5  -1   1  160.29    5.70
  -5   1  -1  173.90    6.06
   5  -1  -1  162.54    5.76
   5  -1  -1  177.37    6.11
   5   1   1  171.66    6.09
  -5   1  -1  170.94    6.01
  -5  -1   1  171.56    6.03
  -5   1  -2   63.11    3.46
  -5  -1   2   59.86    3.25
   5  -1  -2   68.58    3.45
  -5  -1   2   68.55    3.61
  -5   1  -2   62.51    3.37
   5   1   2   64.80    3.46
   5  -1  -2   61.44    3.41
   5   1   3  122.99    4.93
  -5   1  -3  125.58    4.96
  -5  -1   3  114.28    4.71
   5  -1  -3  117.34    4.71
  -5   1  -3  120.76    4.90
  -5  -1   3  118.70    4.96
   5   1   4   70.61    3.69
   5  -1  -4   76.71    3.69
   5   1   4   73.16    3.48
  -5  -1   4   72.16    3.61
  -5   1  -4   74.87    3.73
  -5   1  -4   75.26    3.76
  -5  -1   4   78.19    3.89
   5   1   5  131.76    5.17
   5  -1  -5  131.52    5.34
  -5  -1   5  130.32    5.12
  -5   1  -5  135.82    5.18
   5  -1  -5  129.25    5.03
   5   1   5  124.62    4.75
  -5   1  -5  130.09    5.15
  -5  -1   5  120.00    5.13
   5  -1  -6  218.28    7.36
  -5  -1   6  224.04    7.17
   5   1   6  220.30    6.84
   5  -1  -6  218.27    6.99
  -5   1  -6  216.46    7.18
  -5  -1   6  218.90    7.33
   5  -1  -7  179.03    6.51
  -5  -1   7  185.20    6.34
   5   1   7  170.84    5.85
   5  -1  -7  169.26    6.09
  -5   1  -7  173.45    6.25
  -5  -1   7  176.31    6.49
   5  -1  -8   90.76    4.52
  -5   1  -8  103.89    4.83
  -5  -1   8  100.22    4.49
   5   1   8   94.21    4.12
   5  -1  -8   96.23    4.44
  -5   1  -8   99.28    4.50
  -5  -1   8   97.63    4.63
   5   1   9   68.16    3.49
   5  -1  -9   69.82    3.82
   5  -1  -9   74.45    4.10
  -5   1  -9   80.71    4.29
  -5  -1   9   70.86    3.96
  -5  -1   9   67.12    3.68
  -5  -1  10  112.80    4.97
   5  -1 -10  108.91    5.20
  -5   1 -10  116.63    5.35
   5   1  10  112.53    4.70
   5  -1 -10  125.69    5.07
   5   1  11   55.73    3.25
   5  -1 -11   54.29    3.13
   5  -1 -11   60.72    3.77
  -5   1 -11   58.67    3.72
  -5  -1  11   52.38    3.61
  -5  -1  11   54.73    3.42
   5   1  12    8.34    1.37
  -5   1 -12    8.17    1.56
   5  -1 -12    9.85    1.64
  -5  -1  12    8.57    1.62
  -5  -1  12    8.46    1.45
  -5  -1  13  168.31    6.60
   5   1  13  169.62    6.23
  -5   1 -13  180.50    7.05
   5  -1 -13  169.09    6.90
   5  -1 -14   76.09    4.48
  -5   1 -14   81.41    4.57
  -5  -1  14   73.58    4.21
   5  -1 -15   56.89    3.94
  -5   1 -15   67.04    4.23
  -5  -1  15   57.63    3.74
   5  -1 -16  114.67    5.78
  -5   1 -16  115.44    5.70
  -5  -1  16  115.30    5.47
  -5   1 -16  103.41    5.08
   5  -1 -17   67.20    4.34
  -5   1 -17   59.83    4.09
  -5  -1  17   65.14    4.07
  -5   1 -17   62.32    3.88
   5  -1 -18   34.50    3.20
  -5   1 -18   32.41    3.05
  -5  -1  18   27.70    2.68
  -5   1 -18   35.71    2.97
   5  -1 -19   86.71    5.13
  -5   1 -19   87.14    5.06
  -5  -1  19   83.45    4.70
  -5   1 -19   84.17    4.66
   5  -1 -20   15.07    2.33
   5  -1 -20   17.62    2.20
  -5   1 -20   19.76    2.28
   5  -1 -21   34.52    3.12
  -5   1 -21   31.19    2.79
   5  -1 -21   31.36    2.78
   5  -1 -22   17.53    2.20
  -5   1 -22   16.94    2.15
  -5   1 -22   16.56    2.04
   5  -1 -22   13.23    1.84
  -5   1 -23   45.45    3.40
  -5   1 -23   42.06    3.12
   5  -1 -23   49.30    3.36
   5  -1 -24   48.03    3.39
  -5   1 -24   49.97    3.47
   5  -1 -24   46.79    3.25
   5  -1 -25   36.02    2.82
  -5   1 -25   38.82    2.97
  -5   1 -25   37.08    2.79
   5  -1 -25   36.51    2.78
  -5   1 -26   43.45    3.03
   5  -1 -26   55.20    3.35
  -5   1 -26   48.08    3.03
   5  -1 -26   50.44    3.13
   5  -1 -27   42.16    2.81
  -5   1 -27   44.61    2.88
  -5   1 -27   44.80    2.80
   5  -1 -27   42.27    2.74
  -5   1 -28   17.98    1.72
   5  -1 -28   20.57    1.82
   5  -1 -28   21.89    1.92
  -5   1 -28   21.58    1.89
  -5  -1  28   20.60    1.76
   5  -1 -29    8.04    1.15
  -5   1 -29    6.36    1.07
  -5   1 -29    7.08    1.08
  -5  -1  29    6.47    0.96
  -5   1 -30   21.58    1.62
   5   1  30   21.54    1.47
   5  -1 -30   23.71    1.63
  -5   2  30   14.33    1.22
  -5   2  30   13.15    1.25
   5   2 -29   41.22    2.15
  -5  -2 -29   38.13    2.34
   5   2 -28   25.74    1.86
  -5  -2 -28   21.65    1.93
   5   2 -27   22.29    1.89
  -5  -2 -27   20.31    1.83
   5  -2  27   19.16    1.73
  -5  -2 -26   29.92    2.17
   5   2 -26   34.05    2.47
  -5  -2 -26   31.34    2.40
   5  -2  26   32.51    2.43
  -5  -2 -25   61.50    3.30
   5  -2  25   60.50    3.58
   5   2 -25   71.01    3.77
  -5  -2 -25   72.96    3.81
  -5  -2 -24   23.33    2.08
   5  -2  24   24.65    2.37
   5   2 -24   26.74    2.45
  -5  -2 -24   24.34    2.30
   5   2 -24   26.76    2.19
  -5  -2 -23   89.83    4.32
   5  -2  23   84.97    4.62
   5   2 -23  103.51    4.56
  -5  -2 -23   95.09    4.79
   5   2 -23   96.64    4.94
   5   2 -22   64.29    3.66
  -5  -2 -22   66.07    4.06
   5   2 -21   67.62    3.79
  -5  -2 -21   64.95    3.75
  -5  -2 -21   61.08    4.04
   5   2 -21   66.51    4.30
   5   2 -20   53.44    3.47
  -5  -2 -20   56.51    3.51
   5   2 -20   60.78    4.17
   5   2 -19   23.83    2.34
  -5  -2 -19   25.54    2.41
   5   2 -19   28.53    2.90
  -5   2  18   20.73    2.44
  -5  -2 -18   14.29    1.91
  -5  -2 -18   20.18    2.36
   5   2 -18   20.92    2.53
  -5   2  17   67.04    4.24
  -5  -2 -17   62.60    4.10
   5   2 -17   72.16    4.56
  -5  -2 -17   66.78    3.85
  -5  -2 -16    2.23    1.03
   5   2 -16    3.46    1.27
  -5   2  16    5.04    1.32
  -5  -2 -16    3.20    1.02
  -5   2  15  138.20    6.23
  -5  -2 -15  141.73    6.32
   5   2 -15  149.30    6.58
  -5  -2 -15  152.99    6.01
   5   2 -14  116.07    5.60
  -5  -2 -14  109.21    5.39
  -5  -2 -14  113.70    5.01
  -5   2  14  111.45    5.42
  -5  -2 -13   43.19    2.99
  -5  -2 -13   39.53    3.49
   5   2 -13   44.79    3.33
  -5  -2 -13   47.55    3.43
  -5   2  13   44.64    3.33
  -5  -2 -12  219.12    7.27
  -5  -2 -12  203.80    8.34
   5   2 -12  201.51    7.63
  -5  -2 -12  221.58    7.89
  -5   2  12  230.71    7.89
  -5  -2 -11   91.07    4.23
  -5  -2 -11   84.10    5.15
   5   2 -11   89.40    4.64
  -5  -2 -11   93.47    4.76
  -5   2  11   82.41    4.44
  -5  -2 -10   36.98    2.57
   5   2 -10   40.45    3.00
  -5  -2 -10   37.89    2.94
  -5  -2 -10   33.60    3.24
  -5   2  10   40.07    2.97
  -5  -2  -9  214.81    8.54
   5   2  -9  224.18    7.69
  -5  -2  -8   28.10    3.04
   5   2  -8   37.59    2.82
  -5   2   7   95.19    4.63
  -5  -2  -7   83.21    5.10
   5   2  -7   85.38    4.30
  -5   2   6  124.47    5.29
  -5  -2  -6  112.77    5.89
  -5   2   5   69.38    3.90
  -5   2   5   72.97    3.88
  -5  -2  -5   73.01    4.71
  -5  -2  -5   74.03    3.78
  -5  -2  -5   72.52    3.70
   5  -2   4  131.57    5.22
  -5   2   4  146.20    5.75
   5  -2   4  139.77    5.60
  -5  -2  -4  138.12    5.32
  -5   2   4  136.37    5.46
  -5  -2  -4  123.63    6.19
   5  -2   3  241.26    7.55
   5   2  -3  249.23    7.79
  -5   2   3  257.56    8.08
   5  -2   3  233.85    7.76
  -5  -2  -3  235.24    7.47
  -5   2   3  252.97    7.83
  -5  -2  -3  236.32    9.02
   5  -2   2   59.63    3.30
   5   2  -2   60.77    3.45
  -5   2   2   60.76    3.58
   5  -2   2   62.98    3.54
  -5  -2  -2   60.22    3.31
  -5   2   2   68.97    3.66
   5   2  -1   36.52    2.62
   5  -2   1   37.34    2.59
  -5   2   1   40.15    2.79
   5  -2   1   38.11    2.77
  -5  -2  -1   39.65    2.65
  -5   2   1   35.97    2.58
  -5  -2  -1   35.47    3.57
   5  -2   0   69.59    3.62
   5   2   0   74.86    3.78
  -5   2   0   71.68    3.71
   5  -2   0   73.03    3.76
  -5  -2   0   75.28    3.69
  -5   2   0   70.17    3.69
  -5  -2   0   63.29    4.86
  -5   2  -1   41.95    2.83
   5  -2  -1   37.42    2.70
   5  -2  -1   40.63    2.72
   5   2   1   43.49    2.82
  -5   2  -1   42.01    2.77
  -5  -2   1   38.51    3.70
  -5  -2   1   39.27    2.62
  -5   2  -2   72.65    3.73
  -5  -2   2   69.65    3.43
   5  -2  -2   68.85    3.69
  -5  -2   2   65.85    3.52
  -5   2  -2   63.05    3.45
   5   2   2   65.10    3.51
   5  -2  -2   64.61    3.50
   5  -2  -3  241.18    7.59
   5   2   3  236.03    7.51
   5  -2  -3  236.96    7.61
  -5   2  -3  241.77    7.60
  -5  -2   3  236.60    7.21
  -5   2  -3  241.15    7.58
  -5  -2   3  241.28    7.55
  -5  -2   3  225.29    8.70
   5   2   4  139.94    5.41
   5  -2  -4  143.14    5.55
  -5  -2   4  141.11    5.17
  -5   2  -4  133.49    5.31
   5  -2  -4  137.48    5.48
  -5   2  -4  143.63    5.47
  -5  -2   4  142.33    5.45
  -5  -2   4  125.39    6.22
  -5  -2   5   65.96    3.38
  -5   2  -5   67.34    3.57
   5  -2  -5   60.61    3.60
  -5   2  -5   69.53    3.67
  -5  -2   5   65.46    3.59
  -5  -2   6  124.04    4.81
   5  -2  -6  122.44    5.37
   5   2   6  117.31    4.62
  -5   2  -6  119.00    4.99
  -5  -2   6  123.78    5.08
  -5  -2   6  112.17    5.82
   5  -2  -7   85.01    4.26
  -5  -2   7   80.53    3.84
   5  -2  -7   90.73    4.64
   5   2   7   73.24    3.58
  -5   2  -7   79.16    4.02
  -5  -2   7   83.18    4.15
  -5  -2   7   81.72    4.87
   5  -2  -8   35.45    2.78
   5   2   8   38.15    2.52
   5  -2  -8   37.10    2.83
  -5  -2   8   34.06    2.66
  -5  -2   8   37.68    3.35
  -5  -2   8   35.54    2.51
   5   2   9  214.55    6.91
  -5  -2   9  221.57    7.07
   5  -2  -9  230.97    7.75
  -5  -2   9  233.05    7.64
   5   2  10   41.06    2.70
   5  -2 -10   46.28    3.23
  -5   2 -10   45.54    3.23
  -5  -2  10   44.66    3.66
  -5  -2  10   43.64    3.06
  -5  -2  10   37.62    2.77
   5   2  11   85.03    3.99
  -5  -2  11   91.09    4.42
   5  -2 -11   94.26    4.76
  -5   2 -11   94.39    4.77
  -5  -2  11   91.48    4.58
  -5  -2  11   85.10    5.14
  -5  -2  12  225.24    7.65
   5  -2 -12  227.92    8.11
  -5   2 -12  229.07    8.08
  -5  -2  12  223.45    8.72
  -5  -2  12  231.87    7.97
  -5  -2  13   49.87    3.30
   5  -2 -13   49.53    3.48
  -5   2 -13   47.53    3.43
  -5  -2  13   47.81    3.37
  -5  -2  14   96.20    4.77
   5  -2 -14  102.20    5.12
  -5   2 -14   96.24    5.04
  -5  -2  15  153.63    6.23
  -5   2 -15  163.70    6.81
   5  -2 -15  154.16    6.59
  -5  -2  16    2.11    1.02
  -5   2 -16    3.62    1.20
   5  -2 -16    2.93    1.16
  -5   2 -16    1.84    1.09
  -5  -2  17   65.69    3.98
  -5   2 -17   69.95    4.35
   5  -2 -17   67.81    4.32
  -5   2 -17   66.48    4.04
  -5  -2  18   16.26    2.03
  -5   2 -18   18.11    2.32
   5  -2 -18   17.33    2.28
  -5   2 -18   17.37    2.13
   5  -2 -19   23.59    2.47
   5  -2 -19   24.08    2.63
  -5   2 -19   23.18    2.43
   5  -2 -20   63.95    4.02
   5  -2 -20   63.52    4.18
  -5  -2  20   63.82    4.02
  -5   2 -20   63.29    3.94
  -5   2 -21   69.37    4.11
   5  -2 -21   61.90    3.92
  -5   2 -21   72.74    4.38
   5  -2 -21   70.14    4.24
  -5   2 -22   63.62    3.85
   5  -2 -22   67.96    3.99
  -5   2 -22   60.47    3.91
   5  -2 -23   95.11    4.68
  -5   2 -23   95.73    4.78
   5  -2 -23   86.27    4.51
   5  -2 -24   21.96    2.20
  -5   2 -24   21.14    2.14
  -5  -2  24   20.96    2.01
   5  -2 -24   20.95    2.12
  -5   2 -24   17.35    1.99
  -5   2 -25   61.50    3.48
   5  -2 -25   67.98    3.71
   5  -2 -25   62.50    3.50
  -5   2 -25   68.23    3.68
  -5   2 -26   29.94    2.31
   5  -2 -26   32.97    2.42
   5  -2 -26   33.44    2.42
  -5   2 -26   36.49    2.53
  -5   2 -27   17.51    1.68
   5  -2 -27   18.15    1.77
   5  -2 -27   12.20    1.90
   5  -2 -27   15.92    1.59
  -5   2 -27   17.93    1.70
  -5   2 -28   25.45    1.87
   5  -2 -28   23.82    1.78
   5  -2 -29   42.17    2.18
  -5   2 -29   49.42    2.41
   5   2  30   11.95    1.08
  -5   2 -30   11.60    1.11
  -5   3  29   20.14    1.48
  -5   3  28    3.92    0.79
  -5  -3 -28    3.27    0.78
  -5   3  27   23.37    1.82
  -5  -3 -27   17.61    1.67
  -5  -3 -26   62.62    3.46
   5   3 -26   63.30    2.91
   5  -3  26   65.12    3.25
  -5  -3 -25   -0.13    0.66
   5   3 -25    0.10    0.51
   5  -3  25   -0.57    0.81
  -5  -3 -24   61.16    3.80
   5   3 -24   69.94    3.54
   5  -3  24   64.93    3.72
  -5  -3 -23   69.81    4.20
   5   3 -23   80.91    4.04
   5  -3  23   75.61    4.12
  -5  -3 -22   21.38    2.42
   5   3 -22   26.41    2.47
  -5  -3 -22   26.26    2.29
   5  -3  22   23.95    2.41
  -5  -3 -21    3.56    1.10
   5   3 -21    5.15    1.32
   5  -3  21    4.20    1.26
  -5  -3 -20   64.12    3.86
   5  -3  20   54.54    3.85
  -5  -3 -19    1.93    0.98
   5   3 -18   88.78    5.02
   5   3 -17   16.34    2.14
   5   3 -16    6.55    1.49
  -5  -3 -16    7.64    1.51
  -5   3  16    7.47    1.49
   5   3 -15   88.04    4.79
  -5  -3 -15   87.68    4.65
  -5   3  15   82.74    4.63
  -5  -3 -14  153.60    6.67
   5   3 -14  158.99    6.53
  -5   3  14  154.41    6.44
  -5  -3 -13    6.97    1.50
   5   3 -13    6.39    1.39
  -5   3  13    6.38    1.38
   5   3 -12   69.92    4.03
  -5   3  12   72.05    4.10
  -5  -3 -12   66.97    4.72
   5   3 -11   31.77    2.68
  -5  -3 -11   33.45    3.44
  -5   3  11   32.87    2.74
  -5   3  10   40.63    3.08
  -5  -3 -10   33.21    3.47
  -5   3  10   38.12    2.88
  -5   3   9  156.91    6.28
  -5  -3  -9  152.16    7.43
  -5   3   9  158.51    6.19
   5  -3   8   69.10    3.94
  -5   3   8   65.36    3.83
  -5  -3  -8   77.42    5.16
  -5   3   8   69.02    3.87
  -5   3   7   10.99    1.68
  -5  -3  -7    7.57    2.04
  -5   3   7    9.51    1.53
   5  -3   7   10.06    1.65
  -5  -3  -7    8.87    1.52
  -5  -3  -6  298.38   11.12
  -5   3   6  294.66    9.02
   5  -3   6  282.23    9.16
   5   3  -6  304.14    8.94
  -5  -3  -6  285.44    8.88
  -5   3   6  295.74    9.22
  -5  -3  -5   67.71    5.03
  -5   3   5   57.25    3.43
  -5  -3  -5   60.15    3.72
   5   3  -5   56.48    3.36
  -5  -3  -5   61.96    3.67
  -5   3   5   67.39    3.84
  -5  -3  -4   51.16    4.54
  -5   3   4   61.90    3.49
  -5  -3  -4   55.51    3.66
   5   3  -4   62.15    3.45
  -5  -3  -4   59.15    3.62
  -5   3   4   68.87    3.87
  -5   3   3  114.02    4.93
  -5  -3  -3  123.05    7.05
  -5  -3  -3  113.03    5.38
  -5  -3  -3  115.68    5.27
   5   3  -3  122.57    5.00
  -5   3   3  119.07    5.15
  -5   3   2  111.78    4.82
  -5  -3  -2  113.89    6.98
  -5   3   2  108.78    4.88
  -5  -3  -2  112.35    4.66
  -5  -3  -2  114.02    5.20
   5   3  -2  106.05    4.65
  -5   3   1    4.89    1.20
  -5  -3  -1    7.55    1.28
  -5   3   1    6.40    1.28
  -5  -3  -1    8.38    1.35
  -5  -3  -1    6.62    2.34
  -5  -3  -1    8.05    1.61
   5   3  -1    6.91    1.31
   5  -3   1    8.27    1.31
  -5   3   0  176.29    6.23
  -5  -3   0  161.27    9.30
  -5  -3   0  183.16    6.34
  -5   3   0  183.28    6.45
  -5  -3   0  174.98    6.08
   5  -3   0  171.74    6.04
   5   3   0  174.65    6.21
  -5   3  -1    4.66    1.19
  -5  -3   1    5.29    1.15
  -5   3  -1    4.15    1.09
  -5  -3   1    6.24    1.26
   5  -3  -1    5.75    1.16
   5   3   1    5.98    1.20
  -5   3  -2  111.76    4.83
  -5  -3   2  112.67    6.88
  -5  -3   2  108.21    4.88
  -5  -3   2  114.20    4.69
  -5   3  -2  102.80    4.59
   5  -3  -2  113.94    4.75
  -5   3  -3  117.34    4.96
  -5  -3   3  123.13    6.98
  -5  -3   3  116.33    5.21
  -5   3  -3  116.65    4.89
  -5  -3   3  115.16    4.75
   5  -3  -3  112.49    4.78
  -5   3  -4   54.06    3.26
  -5  -3   4   61.43    3.34
   5  -3  -4   58.71    3.32
  -5  -3   4   63.45    4.88
  -5   3  -5   59.91    3.42
   5  -3  -5   59.59    3.42
  -5  -3   5   67.46    5.01
  -5  -3   5   59.95    3.37
  -5   3  -6  278.49    8.47
  -5  -3   6  286.29   10.66
  -5  -3   6  275.80    8.31
   5  -3  -6  269.91    8.44
   5   3   7   10.06    1.43
  -5  -3   7    9.37    2.24
   5   3   8   78.61    3.72
  -5  -3   8   84.57    5.35
  -5  -3   8   72.68    3.72
  -5  -3   9  141.34    7.07
  -5  -3  10   38.84    3.62
  -5  -3  11   31.77    3.27
   5  -3 -11   36.94    2.90
  -5  -3  12   72.88    4.85
   5  -3 -12   72.89    4.13
   5  -3 -13    7.73    1.44
   5  -3 -14  147.05    6.19
   5  -3 -15   85.89    4.60
  -5   3 -15   90.59    4.72
  -5  -3  15   82.80    5.01
   5  -3 -16    5.58    1.34
  -5   3 -16    8.09    1.47
  -5  -3  16    5.07    1.43
  -5   3 -16    6.60    1.46
   5  -3 -17   25.29    2.47
   5  -3 -17   21.66    2.35
  -5  -3  17   23.78    2.58
  -5   3 -17   21.98    2.32
   5  -3 -18   82.39    4.47
   5  -3 -18   82.93    4.61
  -5  -3  18   75.53    4.66
  -5   3 -18   88.98    4.70
   5  -3 -19    4.32    1.19
   5  -3 -19    0.22    1.24
  -5   3 -19    2.21    1.06
  -5  -3  19    1.21    0.85
  -5   3 -19    1.25    0.92
   5  -3 -20   56.80    3.59
  -5   3 -20   67.59    3.98
   5  -3 -20   51.69    4.31
  -5   3 -20   72.06    4.02
  -5  -3  21    6.57    1.35
   5  -3 -21    6.04    1.24
  -5   3 -21    4.86    1.17
   5  -3 -21    7.58    1.41
   5  -3 -21    4.46    1.52
  -5   3 -22   20.70    2.14
   5  -3 -22   24.07    2.19
   5  -3 -22   23.90    2.24
  -5   3 -23   81.28    4.08
  -5  -3  23   74.56    3.93
   5  -3 -23   71.85    4.55
   5  -3 -23   87.60    4.16
   5  -3 -23   76.63    3.77
  -5   3 -24   56.54    3.28
   5  -3 -24   50.14    3.76
  -5   3 -25    0.63    0.73
   5  -3 -25    0.21    0.63
   5  -3 -25    0.14    0.94
  -5   3 -26   70.85    3.26
   5  -3 -26   53.06    3.39
  -5   3 -27   22.79    1.69
  -5   3 -28    4.57    0.80
   5   3  29   19.68    1.33
  -5   4  27   35.40    1.97
   5  -4  26   37.18    2.08
  -5   4  25    4.64    0.79
   5  -4  25    5.46    1.05
  -5  -4 -25    4.57    0.95
  -5   4  24   10.88    1.25
   5  -4  24    9.67    1.37
  -5  -4 -24    8.14    1.30
  -5   4  23   42.78    2.53
   5  -4  23   44.03    2.85
  -5  -4 -23   40.84    2.88
  -5   4  22   15.49    1.65
   5  -4  22   20.53    2.08
  -5  -4 -22   16.49    1.93
  -5   4  21   17.37    1.83
   5  -4  21   16.65    2.02
  -5  -4 -21   18.21    2.14
  -5   4  20   16.48    1.83
   5  -4  20   12.27    1.80
  -5  -4 -20   16.96    2.11
  -5   4  19   19.04    2.07
   5  -4  19   19.54    2.26
  -5  -4 -19   17.71    2.28
  -5   4  18   19.74    2.15
   5  -4  18   20.59    2.38
  -5  -4 -18   21.14    2.53
   5  -4  17   44.21    3.46
   5  -4  16   88.62    5.00
  -5   4  15   13.09    1.78
   5  -4  15   16.06    2.19
  -5  -4 -15   15.24    2.09
   5  -4  14    6.67    1.58
  -5   4  14    9.55    1.57
  -5   4  13   84.71    4.44
  -5  -4 -12  125.99    6.25
  -5   4  12  135.43    5.72
  -5  -4 -11  104.64    5.67
  -5  -4 -11   98.93    6.18
  -5   4  11  107.40    4.96
  -5  -4 -10    6.83    1.72
  -5   4  10    8.51    1.43
  -5  -4 -10    7.50    1.98
  -5  -4  -9  122.13    6.93
  -5   4   9  122.20    5.26
   5  -4   9  118.03    5.42
  -5  -4  -9  117.82    6.22
  -5  -4  -8   74.82    5.44
  -5   4   8   86.42    4.58
  -5  -4  -8   73.24    4.09
   5  -4   8   85.33    4.56
  -5  -4  -8   76.61    4.17
  -5  -4  -8   95.79    5.50
  -5  -4  -7   16.79    2.90
  -5   4   7   18.34    2.09
  -5  -4  -7   20.33    2.16
   5  -4   7   15.69    2.05
  -5  -4  -7   23.77    2.79
  -5  -4  -7   19.12    2.10
  -5  -4  -6  106.41    6.66
  -5   4   6   99.24    4.88
  -5  -4  -6  104.57    5.03
   5  -4   6  103.61    5.24
  -5  -4  -6  100.71    5.85
  -5  -4  -6  100.52    4.97
  -5  -4  -5   89.98    6.17
  -5   4   5   89.31    4.52
[truncated: 105,264 more chars]
