# Supplementary material for: Nickel-Catalyzed Enantio- and Diastereoselective Synthesis of Fluorine-Containing Vicinal Stereogenic Centers
Source: ACS Cent Sci. 2024 Aug 17;10(8):1657–66. doi: 10.1021/acscentsci.4c00819 (PMC11363326; doi:10.1021/acscentsci.4c00819)
Supplement: Supplementary file 3 — oc4c00819_si_003.cif [file oc4c00819_si_003.cif]

data_ud-411
_audit_creation_date               2023-11-27
_audit_creation_method
;
Olex2 1.5
(compiled 2023.08.24 svn.re1ec1418 for OlexSys, GUI svn.r6817)
;
_shelx_SHELXL_version_number       '2019/3'
_audit_author_name                 'Farzaneh Fadaei Tirani'
_audit_contact_author              'Farzaneh Fadaei Tirani'
_audit_contact_author_address
;
   Dr. Farzaneh Fadaei Tirani
   EPFL SB ISIC-GE 
   BCH 2111 (Batochime UNIL)
   Av. F.-A. Forel 2 
   CH-1015 Lausanne
   Suisse
;
_audit_contact_author_email        farzaneh.fadaeitirani@epfl.ch
_audit_contact_author_phone        '+41 21 693 9840'
_publ_contact_author_id_orcid      https://orcid.org/0000-0002-7515-7593
_publ_section_references
;
CrysAlisPro Software System, Rigaku Oxford Diffraction, (2023).
Sheldrick, G.M., ShelXT-Integrated space-group and
 crystal-structure determination, Acta Cryst., (2015), A71, 3-8.
Sheldrick, G.M., Crystal structure refinement with ShelXL,
 Acta Cryst., (2015), C71, 3-8.
O.V. Dolomanov, L.J. Bourhis, R.J. Gildea, J.A.K. Howard, H. Puschmann,
 Olex2: A complete structure solution, refinement and analysis program,
 J. Appl. Cryst., (2009), 42, 339-341.
;
_chemical_name_common              ?
_chemical_name_systematic          ?
_chemical_formula_moiety           'C20 H24 F N O2'
_chemical_formula_sum              'C20 H24 F N O2'
_chemical_formula_weight           329.40
_chemical_absolute_configuration   rmad
_chemical_melting_point            ?
_chemical_oxdiff_formula           'C20 H24 F N O2'
loop_
  _atom_type_symbol
  _atom_type_description
  _atom_type_scat_dispersion_real
  _atom_type_scat_dispersion_imag
  _atom_type_scat_source
 'C' 'C' 0.0181 0.0091 'International Tables Vol C Tables 4.2.6.8 and 6.1.1.4'
 'H' 'H' 0.0000 0.0000 'International Tables Vol C Tables 4.2.6.8 and 6.1.1.4'
 'F' 'F' 0.0727 0.0534 'International Tables Vol C Tables 4.2.6.8 and 6.1.1.4'
 'N' 'N' 0.0311 0.0180 'International Tables Vol C Tables 4.2.6.8 and 6.1.1.4'
 'O' 'O' 0.0492 0.0322 'International Tables Vol C Tables 4.2.6.8 and 6.1.1.4'

_shelx_space_group_comment
;
The symmetry employed for this shelxl refinement is uniquely defined
by the following loop, which should always be used as a source of
symmetry information in preference to the above space-group names.
They are only intended as comments.
;
_space_group_crystal_system        'orthorhombic'
_space_group_IT_number             19
_space_group_name_H-M_alt          'P 21 21 21'
_space_group_name_Hall             'P 2ac 2ab'
loop_
  _space_group_symop_operation_xyz
 'x, y, z'
 '-x+1/2, -y, z+1/2'
 '-x, y+1/2, -z+1/2'
 'x+1/2, -y+1/2, -z'

_cell_length_a                     5.29898(5)
_cell_length_b                     16.84623(18)
_cell_length_c                     19.32257(18)
_cell_angle_alpha                  90
_cell_angle_beta                   90
_cell_angle_gamma                  90
_cell_volume                       1724.88(3)
_cell_formula_units_Z              4
_cell_measurement_reflns_used      13922
_cell_measurement_temperature      229.99(10)
_cell_measurement_theta_max        75.5270
_cell_measurement_theta_min        2.6090
_shelx_estimated_absorpt_T_max     0.972
_shelx_estimated_absorpt_T_min     0.690
_exptl_absorpt_coefficient_mu      0.717
_exptl_absorpt_correction_T_max    1.000
_exptl_absorpt_correction_T_min    0.859
_exptl_absorpt_correction_type     Gaussian
_exptl_absorpt_process_details
;
CrysAlisPro 1.171.42.90a (Rigaku Oxford Diffraction, 2023)
Numerical absorption correction based on Gaussian integration over
a multifaceted crystal model.
Empirical absorption correction using spherical harmonics
as implemented in SCALE3 ABSPACK scaling algorithm
;
_exptl_absorpt_special_details     ?
_exptl_crystal_colour              colourless
_exptl_crystal_colour_primary      colourless
_exptl_crystal_density_diffrn      1.268
_exptl_crystal_density_meas        ?
_exptl_crystal_density_method      ?
_exptl_crystal_description         needle
_exptl_crystal_F_000               704
loop_
  _exptl_crystal_face_index_h
  _exptl_crystal_face_index_k
  _exptl_crystal_face_index_l
  _exptl_crystal_face_perp_dist
 0 1 0 0.0208
 0 -1 0 0.0303
 0 0 1 0.0357
 0 0 -1 0.0298
 1 0 0 0.1018
 -1 0 0 0.4566
 0 1 -1 0.0133
 0 -1 1 0.0266

_exptl_crystal_size_max            0.56
_exptl_crystal_size_mid            0.08
_exptl_crystal_size_min            0.04
loop_
  _exptl_oxdiff_crystal_face_indexfrac_h
  _exptl_oxdiff_crystal_face_indexfrac_k
  _exptl_oxdiff_crystal_face_indexfrac_l
  _exptl_oxdiff_crystal_face_x
  _exptl_oxdiff_crystal_face_y
  _exptl_oxdiff_crystal_face_z
 -0.0000 1.0000 0.0000 -0.0605 0.0677 0.0105
 0.0000 -1.0000 -0.0000 0.0605 -0.0677 -0.0105
 -0.0000 0.0000 1.0000 -0.0540 -0.0523 0.0266
 0.0000 -0.0000 -1.0000 0.0540 0.0523 -0.0266
 1.0000 -0.0000 -0.0000 0.0938 0.0414 0.2720
 -1.0000 0.0000 0.0000 -0.0938 -0.0414 -0.2720
 -0.0000 1.0000 -1.0000 -0.0065 0.1201 -0.0160
 0.0000 -1.0000 1.0000 0.0065 -0.1201 0.0160

_exptl_transmission_factor_max     ?
_exptl_transmission_factor_min     ?
_diffrn_reflns_av_R_equivalents    0.0168
_diffrn_reflns_av_unetI/netI       0.0125
_diffrn_reflns_Laue_measured_fraction_full  1.000
_diffrn_reflns_Laue_measured_fraction_max  0.993
_diffrn_reflns_limit_h_max         6
_diffrn_reflns_limit_h_min         -6
_diffrn_reflns_limit_k_max         21
_diffrn_reflns_limit_k_min         -20
_diffrn_reflns_limit_l_max         24
_diffrn_reflns_limit_l_min         -24
_diffrn_reflns_number              20742
_diffrn_reflns_point_group_measured_fraction_full  1.000
_diffrn_reflns_point_group_measured_fraction_max  0.988
_diffrn_reflns_theta_full          67.684
_diffrn_reflns_theta_max           75.655
_diffrn_reflns_theta_min           3.481
_diffrn_ambient_environment        N~2~
_diffrn_ambient_temperature        229.99(10)
_diffrn_detector                   'Hybrid Pixel Array Detector'
_diffrn_detector_area_resol_mean   10.0000
_diffrn_detector_type              'HyPix-Arc 150'
_diffrn_measured_fraction_theta_full  1.000
_diffrn_measured_fraction_theta_max  0.993
_diffrn_measurement_details
;
List of Runs (angles in degrees, time in seconds):

  # Type    Start    End  Width  t~exp~   \w     \q     \k     \f   Frames
--------------------------------------------------------------------------
  1  \w     48.00  73.00   0.50    0.25    --   66.51-154.00 112.00   50
  2  \w     54.00  79.00   0.50    0.25    --   73.73-154.00 112.00   50
  3  \w     69.00  95.00   0.50    0.25    --   73.73-125.00 120.00   52
  4  \w     61.00  94.00   0.50    0.25    --   78.00-141.00  90.42   66
  5  \w     35.00  60.00   0.50    0.25    --   73.73-125.00  60.00   50
  6  \w     39.00 101.00   0.50    0.25    --   78.00-125.00 177.89  124
  7  \w     66.00  94.00   0.50    0.25    --   73.73-125.00  90.00   56
  8  \w     62.00  89.00   0.50    0.25    --   78.00-104.00 113.32   54
  9  \w     71.00  96.00   0.50    0.25    --   73.73-125.00  30.00   50
 10  \w     34.00  59.00   0.50    0.25    --   66.51-121.00 -89.00   50
 11  \w     41.00  66.00   0.50    0.25    --   73.73-121.00 -89.00   50
 12  \w     45.00  70.00   0.50    0.25    --   78.00-106.00 -36.58   50
 13  \w     38.00  63.00   0.50    0.25    --   78.00 -56.00 107.08   50
 14  \w    -90.00 -64.00   0.50    0.25    --  -74.50 -21.00-141.52   52
 15  \w   -105.00 -80.00   0.50    0.25    --  -74.50 -84.00-158.90   50
 16  \w   -113.00 -88.00   0.50    0.25    --  -74.50-123.00-169.10   50
 17  \w   -102.00 -77.00   0.50    0.25    --  -69.05-154.00 112.00   50
 18  \w   -101.00 -75.00   0.50    0.25    --  -67.20-154.00 112.00   52
 19  \w   -106.00 -81.00   0.50    0.25    --  -74.50-114.00 126.37   50
 20  \w   -116.00 -91.00   0.50    0.25    --  -74.50 -48.00 -96.35   50
 21  \w   -101.00 -74.00   0.50    0.25    --  -67.20   0.00 -90.00   54
 22  \w   -103.00 -72.00   0.50    0.25    --  -69.05   0.00 -60.00   62
 23  \w   -103.00 -73.00   0.50    0.25    --  -69.05   0.00 -30.00   60
 24  \w    -66.00 -41.00   0.50    0.25    --  -74.00  76.00  13.45   50
 25  \w    -78.00 -44.00   0.50    0.25    --  -74.50 104.00  -8.65   68
 26  \w    -74.00 -49.00   0.50    0.25    --  -74.50 142.00 -64.74   50
 27  \w    -54.00 -28.00   0.50    0.25    --  -67.20 125.00 -60.00   52
 28  \w   -110.00 -69.00   0.50    0.25    --  -69.05 154.00 151.00   82
 29  \w    -89.00 -45.00   0.50    0.25    --  -74.50 127.00  14.67   88
 30  \w    -85.00 -59.00   0.50    0.25    --  -69.05 121.00  -6.00   52
 31  \w    -78.00 -53.00   0.50    0.25    --  -74.50 105.00 -81.69   50
 32  \w     86.00 111.00   0.50    0.25    --   78.00  74.00  35.98   50
 33  \w     86.00 111.00   0.50    0.25    --   78.00  74.00  15.07   50
 34  \w     93.00 118.00   0.50    0.25    --   78.00  44.00 -76.78   50
 35  \w     90.00 117.00   0.50    0.25    --   78.00  34.00 -92.71   54
 36  \w     95.00 120.00   0.50    0.25    --   78.00  15.00  38.29   50
 37  \w     59.00  84.00   0.50    0.25    --   78.00   9.00 -27.50   50
 38  \w     51.00  83.00   0.50    0.25    --   78.00  15.00  38.29   64
 39  \w     53.00  91.00   0.50    0.25    --   78.00  16.00  67.76   76
 40  \w     81.00 118.00   0.50    0.25    --   78.00  17.00  84.31   74
 41  \w     68.00 115.00   0.50    0.25    --   78.00  12.00 137.94   94
 42  \w     49.00  75.00   0.50    0.25    --   73.73   0.00   0.00   52
 43  \w     76.00 101.00   0.50    0.25    --   73.73   0.00   0.00   50
 44  \w     87.00 115.00   0.50    0.25    --   78.00   9.00 -27.50   56
 45  \w     67.00  97.00   0.50    0.25    --   78.00   4.00 -71.91   60
;
_diffrn_measurement_device         'four-circle diffractometer'
_diffrn_measurement_device_type    'XtaLAB Synergy R, DW system, HyPix-Arc 150'
_diffrn_measurement_method         '\w scans'
_diffrn_orient_matrix_type        
 'CrysAlisPro convention (1999,Acta A55,543-557)'
_diffrn_orient_matrix_UB_11        0.0937709000
_diffrn_orient_matrix_UB_12        -0.0605117000
_diffrn_orient_matrix_UB_13        -0.0539768000
_diffrn_orient_matrix_UB_21        0.0414407000
_diffrn_orient_matrix_UB_22        0.0677471000
_diffrn_orient_matrix_UB_23        -0.0523377000
_diffrn_orient_matrix_UB_31        0.2720389000
_diffrn_orient_matrix_UB_32        0.0105175000
_diffrn_orient_matrix_UB_33        0.0265543000
_diffrn_radiation_monochromator    mirror
_diffrn_radiation_probe            x-ray
_diffrn_radiation_type             'Cu K\a'
_diffrn_radiation_wavelength       1.54184
_diffrn_source                     'Rotating-anode X-ray tube'
_diffrn_source_type                'Rigaku (Cu) X-ray Source'
_reflns_Friedel_coverage           0.698
_reflns_Friedel_fraction_full      1.000
_reflns_Friedel_fraction_max       0.980
_reflns_number_gt                  3355
_reflns_number_total               3541
_reflns_special_details
;
 Reflections were merged by SHELXL according to the crystal
 class for the calculation of statistics and refinement.
 
 _reflns_Friedel_fraction is defined as the number of unique
 Friedel pairs measured divided by the number that would be
 possible theoretically, ignoring centric projections and
 systematic absences.
;
_reflns_threshold_expression       'I > 2\s(I)'
_computing_cell_refinement         'CrysAlisPro 1.171.42.90a (Rigaku OD, 2023)'
_computing_data_collection         'CrysAlisPro 1.171.42.90a (Rigaku OD, 2023)'
_computing_data_reduction          'CrysAlisPro 1.171.42.90a (Rigaku OD, 2023)'
_computing_molecular_graphics      'Olex2 1.5 (Dolomanov et al., 2009)'
_computing_publication_material    'Olex2 1.5 (Dolomanov et al., 2009)'
_computing_structure_refinement    'ShelXL 2019/3 (Sheldrick, 2015)'
_computing_structure_solution      'ShelXT 2018/2 (Sheldrick, 2015)'
_refine_diff_density_max           0.150
_refine_diff_density_min           -0.111
_refine_diff_density_rms           0.025
_refine_ls_abs_structure_details
;
 Flack x determined using 1338 quotients [(I+)-(I-)]/[(I+)+(I-)]
 (Parsons, Flack and Wagner, Acta Cryst. B69 (2013) 249-259).
;
_refine_ls_abs_structure_Flack     0.07(4)
_refine_ls_extinction_coef         0.0030(4)
_refine_ls_extinction_expression  
 'Fc^*^=kFc[1+0.001xFc^2^\l^3^/sin(2\q)]^-1/4^'
_refine_ls_extinction_method       'SHELXL-2019/2 (Sheldrick 2019)'
_refine_ls_goodness_of_fit_ref     1.072
_refine_ls_hydrogen_treatment      mixed
_refine_ls_matrix_type             full
_refine_ls_number_parameters       224
_refine_ls_number_reflns           3541
_refine_ls_number_restraints       0
_refine_ls_R_factor_all            0.0293
_refine_ls_R_factor_gt             0.0277
_refine_ls_restrained_S_all        1.072
_refine_ls_shift/su_max            0.000
_refine_ls_shift/su_mean           0.000
_refine_ls_structure_factor_coef   Fsqd
_refine_ls_weighting_details      
 'w=1/[\s^2^(Fo^2^)+(0.0384P)^2^+0.1775P] where P=(Fo^2^+2Fc^2^)/3'
_refine_ls_weighting_scheme        calc
_refine_ls_wR_factor_gt            0.0732
_refine_ls_wR_factor_ref           0.0740
_refine_special_details            ?
_olex2_refinement_description
;
1. Fixed Uiso
 At 1.2 times of:
  All C(H) groups, All C(H,H) groups
 At 1.5 times of:
  All C(H,H,H) groups
2.a Ternary CH refined with riding coordinates:
 C2(H2), C3(H3)
2.b Secondary CH2 refined with riding coordinates:
 C4(H4A,H4B), C5(H5A,H5B), C6(H6A,H6B)
2.c Aromatic/amide H refined with riding coordinates:
 C8(H8), C9(H9), C10(H10), C11(H11), C12(H12), C15(H15), C16(H16), C18(H18),
 C19(H19)
2.d Idealised Me refined as rotating group:
 C13(H13A,H13B,H13C), C20(H20A,H20B,H20C)
;
_atom_sites_solution_hydrogens     mixed
_atom_sites_solution_primary       dual
_atom_sites_solution_secondary     difmap
loop_
  _atom_site_label
  _atom_site_type_symbol
  _atom_site_fract_x
  _atom_site_fract_y
  _atom_site_fract_z
  _atom_site_U_iso_or_equiv
  _atom_site_adp_type
  _atom_site_occupancy
  _atom_site_site_symmetry_order
  _atom_site_calc_flag
  _atom_site_refinement_flags_posn
  _atom_site_refinement_flags_adp
  _atom_site_refinement_flags_occupancy
  _atom_site_disorder_assembly
  _atom_site_disorder_group
 F1 F 0.7083(3) 0.53736(6) 0.64131(5) 0.0648(4) Uani 1 1 d . . . . .
 O1 O 0.3376(2) 0.37436(7) 0.69282(7) 0.0420(3) Uani 1 1 d . . . . .
 O2 O 0.7978(3) 0.07639(7) 0.52297(7) 0.0501(3) Uani 1 1 d . . . . .
 N1 N 0.7590(3) 0.35269(8) 0.68137(7) 0.0320(3) Uani 1 1 d . . . . .
 H1 H 0.897(4) 0.3686(11) 0.6906(10) 0.037(5) Uiso 1 1 d . . . . .
 C1 C 0.5572(3) 0.39418(9) 0.70398(8) 0.0305(3) Uani 1 1 d . . . . .
 C2 C 0.6148(3) 0.46943(8) 0.74473(7) 0.0300(3) Uani 1 1 d . . . . .
 H2 H 0.796828 0.470613 0.756206 0.036 Uiso 1 1 calc R U . . .
 C3 C 0.5512(3) 0.54090(9) 0.69969(8) 0.0350(3) Uani 1 1 d . . . . .
 H3 H 0.373302 0.536664 0.684476 0.042 Uiso 1 1 calc R U . . .
 C4 C 0.5894(3) 0.62042(9) 0.73453(8) 0.0385(4) Uani 1 1 d . . . . .
 H4A H 0.760184 0.622086 0.753912 0.046 Uiso 1 1 calc R U . . .
 H4B H 0.470261 0.624762 0.773149 0.046 Uiso 1 1 calc R U . . .
 C5 C 0.5541(4) 0.69243(9) 0.68696(9) 0.0402(4) Uani 1 1 d . . . . .
 H5A H 0.598694 0.740558 0.712700 0.048 Uiso 1 1 calc R U . . .
 H5B H 0.671429 0.687822 0.647963 0.048 Uiso 1 1 calc R U . . .
 C6 C 0.2882(4) 0.70167(10) 0.65878(9) 0.0426(4) Uani 1 1 d . . . . .
 H6A H 0.244729 0.654073 0.632161 0.051 Uiso 1 1 calc R U . . .
 H6B H 0.170287 0.705261 0.697725 0.051 Uiso 1 1 calc R U . . .
 C7 C 0.2539(3) 0.77395(9) 0.61295(8) 0.0339(3) Uani 1 1 d . . . . .
 C8 C 0.0602(3) 0.82812(10) 0.62448(9) 0.0386(4) Uani 1 1 d . . . . .
 H8 H -0.047365 0.821294 0.662709 0.046 Uiso 1 1 calc R U . . .
 C9 C 0.0234(3) 0.89209(10) 0.58035(9) 0.0404(4) Uani 1 1 d . . . . .
 H9 H -0.109882 0.927653 0.588630 0.048 Uiso 1 1 calc R U . . .
 C10 C 0.1806(3) 0.90391(9) 0.52453(8) 0.0384(4) Uani 1 1 d . . . . .
 H10 H 0.154496 0.947070 0.494545 0.046 Uiso 1 1 calc R U . . .
 C11 C 0.3761(3) 0.85185(10) 0.51317(8) 0.0400(4) Uani 1 1 d . . . . .
 H11 H 0.485947 0.860018 0.475642 0.048 Uiso 1 1 calc R U . . .
 C12 C 0.4124(3) 0.78737(10) 0.55669(9) 0.0397(4) Uani 1 1 d . . . . .
 H12 H 0.546304 0.752129 0.548042 0.048 Uiso 1 1 calc R U . . .
 C13 C 0.4619(4) 0.46953(10) 0.81162(8) 0.0402(4) Uani 1 1 d . . . . .
 H13A H 0.284207 0.475767 0.800816 0.060 Uiso 1 1 calc R U . . .
 H13B H 0.516669 0.513149 0.840741 0.060 Uiso 1 1 calc R U . . .
 H13C H 0.487502 0.419740 0.835830 0.060 Uiso 1 1 calc R U . . .
 C14 C 0.7547(3) 0.28204(9) 0.64069(8) 0.0300(3) Uani 1 1 d . . . . .
 C15 C 0.5708(3) 0.26754(10) 0.59159(9) 0.0385(4) Uani 1 1 d . . . . .
 H15 H 0.439336 0.304296 0.585347 0.046 Uiso 1 1 calc R U . . .
 C16 C 0.5782(3) 0.19905(10) 0.55125(9) 0.0384(4) Uani 1 1 d . . . . .
 H16 H 0.452213 0.189821 0.517953 0.046 Uiso 1 1 calc R U . . .
 C17 C 0.7702(3) 0.14483(9) 0.56019(8) 0.0350(3) Uani 1 1 d . . . . .
 C18 C 0.9561(3) 0.15953(10) 0.60921(9) 0.0397(4) Uani 1 1 d . . . . .
 H18 H 1.087823 0.122841 0.615431 0.048 Uiso 1 1 calc R U . . .
 C19 C 0.9487(3) 0.22764(9) 0.64885(8) 0.0356(3) Uani 1 1 d . . . . .
 H19 H 1.076192 0.237204 0.681630 0.043 Uiso 1 1 calc R U . . .
 C20 C 0.6127(4) 0.05918(11) 0.47190(10) 0.0535(5) Uani 1 1 d . . . . .
 H20A H 0.615466 0.100082 0.436571 0.080 Uiso 1 1 calc R U . . .
 H20B H 0.447201 0.057599 0.493307 0.080 Uiso 1 1 calc R U . . .
 H20C H 0.649096 0.008120 0.450954 0.080 Uiso 1 1 calc R U . . .

loop_
  _atom_site_aniso_label
  _atom_site_aniso_U_11
  _atom_site_aniso_U_22
  _atom_site_aniso_U_33
  _atom_site_aniso_U_23
  _atom_site_aniso_U_13
  _atom_site_aniso_U_12
 F1 0.1100(11) 0.0464(6) 0.0381(5) 0.0063(4) 0.0235(7) 0.0046(7)
 O1 0.0276(6) 0.0387(6) 0.0597(7) -0.0122(6) -0.0010(5) -0.0010(5)
 O2 0.0676(9) 0.0330(6) 0.0497(7) -0.0087(5) -0.0075(7) 0.0046(6)
 N1 0.0259(6) 0.0317(7) 0.0385(7) -0.0041(5) -0.0025(6) -0.0015(5)
 C1 0.0298(7) 0.0279(7) 0.0337(7) 0.0022(6) -0.0019(6) 0.0000(6)
 C2 0.0301(7) 0.0278(7) 0.0321(7) 0.0005(6) -0.0031(6) 0.0003(6)
 C3 0.0440(8) 0.0305(8) 0.0305(7) 0.0020(6) -0.0032(7) -0.0009(7)
 C4 0.0476(9) 0.0287(8) 0.0392(8) 0.0008(6) -0.0099(7) -0.0022(7)
 C5 0.0444(9) 0.0294(8) 0.0469(9) 0.0030(7) -0.0105(8) -0.0047(7)
 C6 0.0400(9) 0.0374(8) 0.0504(10) 0.0109(7) -0.0062(8) -0.0062(7)
 C7 0.0329(8) 0.0309(7) 0.0380(8) 0.0017(6) -0.0053(7) -0.0039(7)
 C8 0.0314(8) 0.0423(9) 0.0421(8) 0.0054(7) 0.0044(7) -0.0042(7)
 C9 0.0343(8) 0.0362(8) 0.0507(10) 0.0035(7) 0.0038(7) 0.0037(7)
 C10 0.0430(9) 0.0326(8) 0.0397(8) 0.0055(6) -0.0030(7) -0.0036(7)
 C11 0.0440(9) 0.0417(9) 0.0344(8) 0.0010(7) 0.0072(7) -0.0016(8)
 C12 0.0405(9) 0.0366(8) 0.0421(8) -0.0019(7) 0.0031(7) 0.0051(7)
 C13 0.0488(9) 0.0364(8) 0.0354(8) 0.0042(7) 0.0042(7) 0.0037(8)
 C14 0.0288(7) 0.0287(7) 0.0326(7) 0.0010(6) 0.0010(6) -0.0012(6)
 C15 0.0332(8) 0.0393(9) 0.0429(8) -0.0045(7) -0.0068(7) 0.0080(7)
 C16 0.0339(8) 0.0425(9) 0.0388(8) -0.0058(7) -0.0053(7) -0.0002(7)
 C17 0.0424(8) 0.0277(7) 0.0350(8) -0.0001(6) 0.0027(7) -0.0017(7)
 C18 0.0414(8) 0.0334(8) 0.0444(9) 0.0002(7) -0.0047(8) 0.0103(7)
 C19 0.0319(7) 0.0364(8) 0.0385(8) 0.0002(6) -0.0064(7) 0.0031(7)
 C20 0.0662(14) 0.0425(10) 0.0518(11) -0.0114(8) -0.0005(10) -0.0147(9)

_geom_special_details
;
 All esds (except the esd in the dihedral angle between two l.s. planes)
 are estimated using the full covariance matrix.  The cell esds are taken
 into account individually in the estimation of esds in distances, angles
 and torsion angles; correlations between esds in cell parameters are only
 used when they are defined by crystal symmetry.  An approximate (isotropic)
 treatment of cell esds is used for estimating esds involving l.s. planes.
;
loop_
  _geom_bond_atom_site_label_1
  _geom_bond_atom_site_label_2
  _geom_bond_distance
  _geom_bond_site_symmetry_2
  _geom_bond_publ_flag
 F1 C3 1.403(2) . ?
 O1 C1 1.2296(19) . ?
 O2 C17 1.3667(18) . ?
 O2 C20 1.421(2) . ?
 N1 H1 0.80(2) . ?
 N1 C1 1.350(2) . ?
 N1 C14 1.4265(19) . ?
 C1 C2 1.523(2) . ?
 C2 H2 0.9900 . ?
 C2 C3 1.523(2) . ?
 C2 C13 1.526(2) . ?
 C3 H3 0.9900 . ?
 C3 C4 1.513(2) . ?
 C4 H4A 0.9800 . ?
 C4 H4B 0.9800 . ?
 C4 C5 1.533(2) . ?
 C5 H5A 0.9800 . ?
 C5 H5B 0.9800 . ?
 C5 C6 1.519(2) . ?
 C6 H6A 0.9800 . ?
 C6 H6B 0.9800 . ?
 C6 C7 1.516(2) . ?
 C7 C8 1.392(2) . ?
 C7 C12 1.392(2) . ?
 C8 H8 0.9400 . ?
 C8 C9 1.388(2) . ?
 C9 H9 0.9400 . ?
 C9 C10 1.377(2) . ?
 C10 H10 0.9400 . ?
 C10 C11 1.375(2) . ?
 C11 H11 0.9400 . ?
 C11 C12 1.387(2) . ?
 C12 H12 0.9400 . ?
 C13 H13A 0.9700 . ?
 C13 H13B 0.9700 . ?
 C13 H13C 0.9700 . ?
 C14 C15 1.382(2) . ?
 C14 C19 1.386(2) . ?
 C15 H15 0.9400 . ?
 C15 C16 1.393(2) . ?
 C16 H16 0.9400 . ?
 C16 C17 1.378(2) . ?
 C17 C18 1.389(2) . ?
 C18 H18 0.9400 . ?
 C18 C19 1.380(2) . ?
 C19 H19 0.9400 . ?
 C20 H20A 0.9700 . ?
 C20 H20B 0.9700 . ?
 C20 H20C 0.9700 . ?

loop_
  _geom_angle_atom_site_label_1
  _geom_angle_atom_site_label_2
  _geom_angle_atom_site_label_3
  _geom_angle
  _geom_angle_site_symmetry_1
  _geom_angle_site_symmetry_3
  _geom_angle_publ_flag
 C17 O2 C20 117.63(15) . . ?
 C1 N1 H1 118.6(14) . . ?
 C1 N1 C14 126.71(14) . . ?
 C14 N1 H1 114.7(14) . . ?
 O1 C1 N1 123.51(14) . . ?
 O1 C1 C2 120.41(14) . . ?
 N1 C1 C2 116.08(13) . . ?
 C1 C2 H2 109.1 . . ?
 C1 C2 C3 108.55(11) . . ?
 C1 C2 C13 109.42(13) . . ?
 C3 C2 H2 109.1 . . ?
 C3 C2 C13 111.45(13) . . ?
 C13 C2 H2 109.1 . . ?
 F1 C3 C2 107.12(13) . . ?
 F1 C3 H3 108.9 . . ?
 F1 C3 C4 108.43(14) . . ?
 C2 C3 H3 108.9 . . ?
 C4 C3 C2 114.58(12) . . ?
 C4 C3 H3 108.9 . . ?
 C3 C4 H4A 108.6 . . ?
 C3 C4 H4B 108.6 . . ?
 C3 C4 C5 114.67(13) . . ?
 H4A C4 H4B 107.6 . . ?
 C5 C4 H4A 108.6 . . ?
 C5 C4 H4B 108.6 . . ?
 C4 C5 H5A 108.7 . . ?
 C4 C5 H5B 108.7 . . ?
 H5A C5 H5B 107.6 . . ?
 C6 C5 C4 114.14(14) . . ?
 C6 C5 H5A 108.7 . . ?
 C6 C5 H5B 108.7 . . ?
 C5 C6 H6A 108.8 . . ?
 C5 C6 H6B 108.8 . . ?
 H6A C6 H6B 107.7 . . ?
 C7 C6 C5 113.75(14) . . ?
 C7 C6 H6A 108.8 . . ?
 C7 C6 H6B 108.8 . . ?
 C8 C7 C6 121.43(15) . . ?
 C8 C7 C12 117.62(14) . . ?
 C12 C7 C6 120.93(15) . . ?
 C7 C8 H8 119.5 . . ?
 C9 C8 C7 120.95(16) . . ?
 C9 C8 H8 119.5 . . ?
 C8 C9 H9 119.7 . . ?
 C10 C9 C8 120.57(16) . . ?
 C10 C9 H9 119.7 . . ?
 C9 C10 H10 120.4 . . ?
 C11 C10 C9 119.24(15) . . ?
 C11 C10 H10 120.4 . . ?
 C10 C11 H11 119.8 . . ?
 C10 C11 C12 120.48(16) . . ?
 C12 C11 H11 119.8 . . ?
 C7 C12 H12 119.4 . . ?
 C11 C12 C7 121.12(16) . . ?
 C11 C12 H12 119.4 . . ?
 C2 C13 H13A 109.5 . . ?
 C2 C13 H13B 109.5 . . ?
 C2 C13 H13C 109.5 . . ?
 H13A C13 H13B 109.5 . . ?
 H13A C13 H13C 109.5 . . ?
 H13B C13 H13C 109.5 . . ?
 C15 C14 N1 122.48(14) . . ?
 C15 C14 C19 118.96(14) . . ?
 C19 C14 N1 118.50(14) . . ?
 C14 C15 H15 119.6 . . ?
 C14 C15 C16 120.73(15) . . ?
 C16 C15 H15 119.6 . . ?
 C15 C16 H16 120.0 . . ?
 C17 C16 C15 119.96(15) . . ?
 C17 C16 H16 120.0 . . ?
 O2 C17 C16 124.89(15) . . ?
 O2 C17 C18 115.70(15) . . ?
 C16 C17 C18 119.40(14) . . ?
 C17 C18 H18 119.8 . . ?
 C19 C18 C17 120.44(15) . . ?
 C19 C18 H18 119.8 . . ?
 C14 C19 H19 119.7 . . ?
 C18 C19 C14 120.51(15) . . ?
 C18 C19 H19 119.7 . . ?
 O2 C20 H20A 109.5 . . ?
 O2 C20 H20B 109.5 . . ?
 O2 C20 H20C 109.5 . . ?
 H20A C20 H20B 109.5 . . ?
 H20A C20 H20C 109.5 . . ?
 H20B C20 H20C 109.5 . . ?

loop_
  _geom_hbond_atom_site_label_D
  _geom_hbond_atom_site_label_H
  _geom_hbond_atom_site_label_A
  _geom_hbond_distance_DH
  _geom_hbond_distance_HA
  _geom_hbond_distance_DA
  _geom_hbond_angle_DHA
  _geom_hbond_site_symmetry_A
  _geom_hbond_publ_flag
 N1 H1 O1 0.80(2) 2.34(2) 3.0958(17) 158.8(18) 1_655 yes
 C15 H15 O1 0.94 2.45 2.931(2) 111.8 . yes

loop_
  _geom_torsion_atom_site_label_1
  _geom_torsion_atom_site_label_2
  _geom_torsion_atom_site_label_3
  _geom_torsion_atom_site_label_4
  _geom_torsion
  _geom_torsion_site_symmetry_1
  _geom_torsion_site_symmetry_2
  _geom_torsion_site_symmetry_3
  _geom_torsion_site_symmetry_4
  _geom_torsion_publ_flag
 F1 C3 C4 C5 53.9(2) . . . . ?
 O1 C1 C2 C3 -71.76(18) . . . . ?
 O1 C1 C2 C13 50.06(19) . . . . ?
 O2 C17 C18 C19 178.93(15) . . . . ?
 N1 C1 C2 C3 107.76(15) . . . . ?
 N1 C1 C2 C13 -130.42(14) . . . . ?
 N1 C14 C15 C16 177.79(15) . . . . ?
 N1 C14 C19 C18 -178.19(15) . . . . ?
 C1 N1 C14 C15 33.2(2) . . . . ?
 C1 N1 C14 C19 -149.59(16) . . . . ?
 C1 C2 C3 F1 -61.97(16) . . . . ?
 C1 C2 C3 C4 177.72(15) . . . . ?
 C2 C3 C4 C5 173.49(15) . . . . ?
 C3 C4 C5 C6 64.0(2) . . . . ?
 C4 C5 C6 C7 178.85(14) . . . . ?
 C5 C6 C7 C8 -128.32(18) . . . . ?
 C5 C6 C7 C12 53.2(2) . . . . ?
 C6 C7 C8 C9 -177.01(16) . . . . ?
 C6 C7 C12 C11 177.64(15) . . . . ?
 C7 C8 C9 C10 -0.9(3) . . . . ?
 C8 C7 C12 C11 -0.9(2) . . . . ?
 C8 C9 C10 C11 -0.5(3) . . . . ?
 C9 C10 C11 C12 1.1(3) . . . . ?
 C10 C11 C12 C7 -0.4(3) . . . . ?
 C12 C7 C8 C9 1.5(2) . . . . ?
 C13 C2 C3 F1 177.45(13) . . . . ?
 C13 C2 C3 C4 57.14(19) . . . . ?
 C14 N1 C1 O1 1.5(3) . . . . ?
 C14 N1 C1 C2 -178.03(13) . . . . ?
 C14 C15 C16 C17 0.1(3) . . . . ?
 C15 C14 C19 C18 -0.9(2) . . . . ?
 C15 C16 C17 O2 -179.09(16) . . . . ?
 C15 C16 C17 C18 -0.5(3) . . . . ?
 C16 C17 C18 C19 0.2(3) . . . . ?
 C17 C18 C19 C14 0.5(3) . . . . ?
 C19 C14 C15 C16 0.6(2) . . . . ?
 C20 O2 C17 C16 -1.0(2) . . . . ?
 C20 O2 C17 C18 -179.61(16) . . . . ?

_shelx_res_file
;
TITL ud-411.res in P2(1)2(1)2(1)
    ud-411.res
    created by SHELXL-2019/3 at 13:49:38 on 27-Nov-2023
CELL 1.54184 5.29898 16.846232 19.322574 90 90 90
ZERR 4 0.000051 0.000176 0.00018 0 0 0
LATT -1
SYMM 0.5-X,-Y,0.5+Z
SYMM -X,0.5+Y,0.5-Z
SYMM 0.5+X,0.5-Y,-Z
SFAC C H F N O
UNIT 80 96 4 4 8
EQIV $1 1+X,+Y,+Z

L.S. 10 0 0
PLAN  10
SIZE 0.04 0.08 0.56
TEMP -43.15
CONF
HTAB N1 O1_$1
HTAB C15 O1
wpdb -2
MORE -1
BOND $H
fmap 2
acta
REM <olex2.extras>
REM <HklSrc "%.\\UD-411.hkl">
REM </olex2.extras>

WGHT    0.038400    0.177500
EXTI    0.003021
FVAR       0.79957
F1    3    0.708318    0.537362    0.641308    11.00000    0.10995    0.04642 =
         0.03814    0.00634    0.02354    0.00464
O1    5    0.337627    0.374359    0.692822    11.00000    0.02759    0.03869 =
         0.05966   -0.01224   -0.00099   -0.00095
O2    5    0.797760    0.076386    0.522966    11.00000    0.06765    0.03304 =
         0.04975   -0.00869   -0.00746    0.00459
N1    4    0.758975    0.352689    0.681371    11.00000    0.02592    0.03169 =
         0.03852   -0.00407   -0.00250   -0.00152
H1    2    0.896998    0.368587    0.690598    11.00000    0.03703
C1    1    0.557216    0.394184    0.703977    11.00000    0.02980    0.02793 =
         0.03372    0.00223   -0.00189    0.00000
C2    1    0.614789    0.469434    0.744726    11.00000    0.03008    0.02777 =
         0.03214    0.00051   -0.00308    0.00030
AFIX  13
H2    2    0.796828    0.470613    0.756206    11.00000   -1.20000
AFIX   0
C3    1    0.551199    0.540901    0.699686    11.00000    0.04400    0.03053 =
         0.03051    0.00199   -0.00319   -0.00087
AFIX  13
H3    2    0.373302    0.536664    0.684476    11.00000   -1.20000
AFIX   0
C4    1    0.589359    0.620419    0.734532    11.00000    0.04761    0.02865 =
         0.03923    0.00079   -0.00988   -0.00215
AFIX  23
H4A   2    0.760184    0.622086    0.753912    11.00000   -1.20000
H4B   2    0.470261    0.624762    0.773149    11.00000   -1.20000
AFIX   0
C5    1    0.554109    0.692434    0.686963    11.00000    0.04437    0.02937 =
         0.04692    0.00296   -0.01046   -0.00468
AFIX  23
H5A   2    0.598694    0.740558    0.712700    11.00000   -1.20000
H5B   2    0.671429    0.687822    0.647963    11.00000   -1.20000
AFIX   0
C6    1    0.288192    0.701668    0.658776    11.00000    0.04003    0.03744 =
         0.05036    0.01093   -0.00621   -0.00622
AFIX  23
H6A   2    0.244729    0.654073    0.632161    11.00000   -1.20000
H6B   2    0.170287    0.705261    0.697725    11.00000   -1.20000
AFIX   0
C7    1    0.253930    0.773952    0.612953    11.00000    0.03288    0.03092 =
         0.03800    0.00175   -0.00530   -0.00392
C8    1    0.060178    0.828123    0.624481    11.00000    0.03139    0.04227 =
         0.04211    0.00542    0.00445   -0.00416
AFIX  43
H8    2   -0.047365    0.821294    0.662709    11.00000   -1.20000
AFIX   0
C9    1    0.023434    0.892090    0.580348    11.00000    0.03430    0.03622 =
         0.05072    0.00347    0.00385    0.00369
AFIX  43
H9    2   -0.109882    0.927653    0.588630    11.00000   -1.20000
AFIX   0
C10   1    0.180582    0.903908    0.524535    11.00000    0.04305    0.03256 =
         0.03967    0.00546   -0.00304   -0.00359
AFIX  43
H10   2    0.154496    0.947070    0.494545    11.00000   -1.20000
AFIX   0
C11   1    0.376102    0.851849    0.513171    11.00000    0.04402    0.04168 =
         0.03443    0.00095    0.00717   -0.00163
AFIX  43
H11   2    0.485947    0.860018    0.475642    11.00000   -1.20000
AFIX   0
C12   1    0.412421    0.787366    0.556687    11.00000    0.04046    0.03658 =
         0.04210   -0.00194    0.00312    0.00513
AFIX  43
H12   2    0.546304    0.752129    0.548042    11.00000   -1.20000
AFIX   0
C13   1    0.461870    0.469532    0.811618    11.00000    0.04882    0.03640 =
         0.03540    0.00422    0.00416    0.00373
AFIX 137
H13A  2    0.284207    0.475767    0.800816    11.00000   -1.50000
H13B  2    0.516669    0.513149    0.840741    11.00000   -1.50000
H13C  2    0.487502    0.419740    0.835830    11.00000   -1.50000
AFIX   0
C14   1    0.754723    0.282042    0.640686    11.00000    0.02885    0.02872 =
         0.03258    0.00102    0.00099   -0.00117
C15   1    0.570841    0.267539    0.591592    11.00000    0.03322    0.03932 =
         0.04292   -0.00447   -0.00678    0.00799
AFIX  43
H15   2    0.439336    0.304296    0.585347    11.00000   -1.20000
AFIX   0
C16   1    0.578164    0.199054    0.551251    11.00000    0.03391    0.04255 =
         0.03883   -0.00582   -0.00526   -0.00019
AFIX  43
H16   2    0.452213    0.189821    0.517953    11.00000   -1.20000
AFIX   0
C17   1    0.770227    0.144826    0.560188    11.00000    0.04239    0.02767 =
         0.03503   -0.00013    0.00266   -0.00165
C18   1    0.956098    0.159525    0.609207    11.00000    0.04139    0.03344 =
         0.04438    0.00019   -0.00469    0.01033
AFIX  43
H18   2    1.087823    0.122841    0.615431    11.00000   -1.20000
AFIX   0
C19   1    0.948708    0.227635    0.648846    11.00000    0.03194    0.03637 =
         0.03847    0.00019   -0.00636    0.00310
AFIX  43
H19   2    1.076192    0.237204    0.681630    11.00000   -1.20000
AFIX   0
C20   1    0.612695    0.059181    0.471897    11.00000    0.06620    0.04248 =
         0.05179   -0.01138   -0.00045   -0.01466
AFIX 137
H20A  2    0.615466    0.100082    0.436571    11.00000   -1.50000
H20B  2    0.447201    0.057599    0.493307    11.00000   -1.50000
H20C  2    0.649096    0.008120    0.450954    11.00000   -1.50000
AFIX   0
HKLF 4


REM  ud-411.res in P2(1)2(1)2(1)
REM wR2 = 0.0740, GooF = S = 1.072, Restrained GooF = 1.072 for all data
REM R1 = 0.0277 for 3355 Fo > 4sig(Fo) and 0.0293 for all 3541 data
REM 224 parameters refined using 0 restraints

END

WGHT      0.0384      0.1775

REM Highest difference peak  0.150,  deepest hole -0.111,  1-sigma level  0.025
Q1    1   0.5918  0.4338  0.7235  11.00000  0.05    0.15
Q2    1   0.5732  0.5019  0.7218  11.00000  0.05    0.15
Q3    1   0.5535  0.5807  0.7160  11.00000  0.05    0.13
Q4    1   0.2671  0.7641  0.5719  11.00000  0.05    0.12
Q5    1   0.7215  0.1828  0.5485  11.00000  0.05    0.12
Q6    1   0.8195  0.1417  0.5960  11.00000  0.05    0.11
Q7    1   0.3389  0.8909  0.5404  11.00000  0.05    0.11
Q8    1   0.1719  0.8008  0.6186  11.00000  0.05    0.11
Q9    1   0.6303  0.1564  0.5754  11.00000  0.05    0.11
Q10   1   0.4979  0.5972  0.7040  11.00000  0.05    0.11
;
_shelx_res_checksum                89063
_shelx_hkl_file
;
   0   0  -1   -0.01    0.13
   0   0   2  111.98    1.82
   0   0   2  108.98    1.80
   0   0  -2  105.71    1.93
   0   0   2  109.37    1.89
   0   0   3    0.30    0.42
   0   0   3    0.09    0.45
   0   0  -3    0.02    0.48
   0   0   3    0.39    0.38
   0   0   3   -0.32    0.35
   0   0   3   -0.03    0.36
   0   0   3    0.17    0.30
   0   0   4  116.77    2.40
   0   0   4  115.97    2.36
   0   0  -4  119.97    2.49
   0   0   4  121.77    2.26
   0   0   4  118.16    2.17
   0   0   4  119.68    2.06
   0   0  -4  114.31    2.36
   0   0   4  121.65    2.26
   0   0   5    0.25    0.66
   0   0   5   -0.04    0.65
   0   0  -5    0.38    0.78
   0   0   5    0.02    0.46
   0   0   5    0.54    0.58
   0   0   5    0.25    0.39
   0   0   5    0.30    0.58
   0   0  -5   -0.22    0.64
   0   0   6 2722.89   37.98
   0   0   6 2678.89   38.21
   0   0  -6 2698.53   38.66
   0   0  -6 2604.97   38.52
   0   0   6 2710.97   38.25
   0   0   6 2665.60   38.39
   0   0   6 2714.15   38.46
   0   0   7   -0.14    0.55
   0   0   7    0.05    0.70
   0   0   7    0.20    0.52
   0   0  -7   -0.38    0.95
   0   0   7   -0.19    0.70
   0   0  -7   -0.17    0.82
   0   0   7    0.60    0.78
   0   0   7    1.54    0.73
   0   0   8  215.68    4.27
   0   0   8  219.22    4.01
   0   0   8  209.08    4.31
   0   0  -8  209.43    4.53
   0   0   8  210.29    4.47
   0   0   8  210.54    4.37
   0   0   9   -0.15    0.61
   0   0   9    0.32    0.82
   0   0  -9   -0.27    1.06
   0   0   9   -0.08    0.88
   0   0   9   -0.41    0.85
   0   0   9    0.48    0.77
   0   0  -9    1.36    1.03
   0   0  10    1.07    0.92
   0   0  10    0.84    0.67
   0   0  10    0.52    0.92
   0   0  10    1.75    0.93
   0   0  10    1.46    0.86
   0   0 -10    2.44    1.06
   0   0  11    0.27    0.91
   0   0  11   -0.26    0.66
   0   0 -12  187.28    5.19
   0   0  13    0.53    0.77
   0   0  14   36.91    1.97
   0   0  14   39.73    2.26
   0   0  15   -0.14    1.32
   0   0  15   -0.53    1.11
   0   0  16  177.83    5.49
   0   0  16  170.26    5.42
   0   0  16  184.07    5.22
   0   0 -17    0.52    1.40
   0   0  17   -0.52    1.39
   0   0  17    0.17    1.41
   0   0  17    0.27    1.08
   0   0 -18  397.47    9.24
   0   0  18  383.75    9.33
   0   0 -19    0.82    1.30
   0   0  19   -0.19    1.43
   0   0  19   -0.19    1.59
   0   0  20   61.75    3.21
   0   0  20   64.35    3.45
   0   0  20   62.02    3.42
   0   0 -21    1.71    1.15
   0   0  21   -0.69    1.40
   0   0  21    0.14    1.11
   0   0  21    0.16    1.41
   0   0  21   -0.99    1.57
   0   0  22   14.19    1.79
   0   0 -22   15.42    1.47
   0   0  22   12.74    1.77
   0   0 -23    0.83    0.76
   0   0  23    0.94    1.24
   0   0  23   -1.07    1.21
   0   0  24  114.61    3.33
   0   0 -24  122.03    3.05
   0   1   0    0.01    0.18
   0   1   0    0.07    0.16
   0   1   1  101.54    1.70
   0   1  -1   98.18    1.68
   0   1   1   99.63    1.68
   0  -1   1   97.25    1.66
   0  -1   1  101.26    1.58
   0  -1   1   97.42    1.74
   0   1  -1   98.83    1.73
   0   1   1   97.46    1.49
   0  -1   2  216.52    3.29
   0  -1   2  213.17    3.32
   0   1   2  216.01    3.45
   0  -1   2  210.38    3.24
   0   1   2  213.07    3.25
   0   1   2  213.09    3.42
   0  -1   3   60.81    1.34
   0  -1   3   64.10    1.28
   0   1   3   58.22    1.43
   0  -1   3   57.63    1.39
   0  -1   3   60.32    1.44
   0   1   3   60.57    1.42
   0  -1  -3   58.04    1.35
   0   1   3   58.13    1.28
   0  -1   4 8218.33  115.71
   0  -1   4 8348.74  115.78
   0   1   4 8368.19  115.73
   0   1   4 8292.32  115.81
   0  -1   4 8311.77  115.59
   0  -1   4 8259.69  115.48
   0   1   4 8337.66  115.43
   0  -1  -4 8322.37  115.70
   0   1   4 8338.07  115.55
   0   1   5   -0.11    0.60
   0  -1   5    0.66    0.67
   0  -1   5    0.48    0.69
   0   1   5    0.29    0.70
   0   1  -5    1.09    0.81
   0  -1   5    0.08    0.54
   0  -1   5    0.03    0.60
   0   1   5    0.48    0.54
   0   1   5   -0.06    0.60
   0  -1  -5    0.26    0.61
   0   1   5    0.05    0.48
   0  -1   6   69.31    1.99
   0  -1   6   71.53    1.95
   0   1   6   61.83    1.87
   0   1  -6   63.06    2.05
   0   1   6   62.70    1.67
   0  -1   6   65.39    1.64
   0  -1   6   62.36    1.61
   0  -1   6   62.69    1.79
   0   1   6   61.82    1.48
   0  -1   6   60.66    1.74
   0  -1  -6   67.94    1.93
   0   1   6   60.76    1.77
   0  -1   7  292.94    5.51
   0   1   7  298.63    5.43
   0  -1   7  295.00    5.43
   0   1   7  296.25    5.46
   0   1  -7  288.04    5.68
   0  -1   7  291.40    5.28
   0  -1   7  300.55    5.07
   0  -1   7  299.57    5.01
   0   1   7  292.30    5.18
   0   1   7  297.89    4.93
   0   1   7  284.29    4.72
   0   1  -7  298.60    5.57
   0   1   7  287.28    5.29
   0  -1   7  292.14    5.30
   0  -1  -7  289.52    5.50
   0  -1   8   69.12    2.22
   0   1   8   67.70    2.18
   0   1   8   69.87    2.28
   0  -1   8   69.26    2.31
   0   1  -8   67.43    2.45
   0  -1   8   70.60    1.83
   0   1   8   64.91    1.81
   0   1   8   65.02    2.00
   0  -1   8   69.73    2.16
   0  -1   8   70.44    1.94
   0   1   8   66.42    1.50
   0  -1  -8   63.07    2.24
   0   1   8   69.50    2.18
   0  -1   8   67.15    2.13
   0   1  -8   67.49    2.33
   0   1   9  180.16    3.60
   0  -1   9  171.26    3.47
   0  -1   9  175.31    4.02
   0  -1   9  183.44    3.72
   0   1   9  184.06    3.94
   0   1  -9  173.00    4.43
   0   1   9  178.55    4.07
   0  -1   9  176.23    4.21
   0   1   9  175.01    4.15
   0   1  -9  181.74    4.35
   0  -1  -9  172.70    4.26
   0  -1   9  175.23    4.03
   0  -1  10    0.48    0.91
   0  -1  10    1.14    0.71
   0   1  10    0.90    0.57
   0   1  10    1.53    0.88
   0   1  10    2.07    0.96
   0   1  10    3.03    0.95
   0   1  11   14.57    1.10
   0   1 -11   16.25    1.73
   0   1  11   14.33    1.38
   0  -1  11   14.95    1.45
   0   1 -11   15.32    1.51
   0  -1  12  188.58    4.48
   0   1  12  203.14    4.94
   0   1  12  206.53    5.16
   0   1 -12  199.95    5.40
   0  -1  12  186.74    5.00
   0  -1  13   28.17    1.70
   0   1  13   25.43    1.51
   0  -1  13   26.51    1.92
   0   1  13   27.90    2.02
   0   1 -13   25.27    2.17
   0   1  14   77.55    2.76
   0  -1  14   79.63    2.98
   0  -1  14   80.68    3.21
   0  -1  15    2.84    1.22
   0   1  15    3.57    1.29
   0  -1  15    4.80    1.36
   0   1  15    3.91    1.23
   0   1  16   31.39    2.34
   0  -1  16   27.09    2.30
   0   1  16   24.13    1.97
   0  -1  16   26.71    2.05
   0   1 -16   30.78    2.48
   0   1  16   25.56    2.29
   0  -1  16   27.80    2.29
   0  -1  17   89.40    4.02
   0   1  17  103.04    4.25
   0   1  17  104.29    3.81
   0  -1  17  105.03    3.84
   0   1 -17   96.60    4.11
   0   1  17  102.45    4.21
   0  -1  17  100.23    4.17
   0   1 -18   51.55    3.06
   0  -1 -18   51.33    3.14
   0  -1  18   60.01    3.34
   0   1  18   50.19    3.15
   0  -1  18   51.10    2.65
   0   1 -19   11.83    1.86
   0  -1 -19   12.03    1.79
   0   1  19   12.46    1.90
   0  -1  19   16.99    2.05
   0  -1  19   12.42    1.87
   0   1  19    8.34    1.75
   0   1  20  146.13    5.20
   0   1  20  148.71    4.95
   0  -1  20  144.96    5.11
   0   1  20  148.46    5.27
   0  -1  20  142.77    5.16
   0   1 -21   58.30    2.80
   0  -1 -21   63.47    2.89
   0  -1  21   65.00    3.40
   0   1  21   61.46    3.33
   0   1  21   57.73    2.83
   0  -1  21   62.69    2.94
   0   1  21   60.91    3.31
   0  -1  21   55.95    3.12
   0   1  21   63.98    3.30
   0  -1  21   61.88    3.27
   0   1  22   15.96    1.86
   0  -1  22   13.50    1.82
   0   1 -22   13.00    1.40
   0  -1 -22   14.46    1.46
   0  -1  22   11.18    1.70
   0   1  22   14.65    1.85
   0   1 -23    1.30    0.98
   0  -1 -23    0.60    0.74
   0   1  23    2.34    1.23
   0  -1  23    0.59    1.12
   0  -1  23    2.11    1.23
   0   1  23    1.16    1.15
   0  -1  24   12.44    1.30
   0  -1 -24    9.99    0.99
   0   1 -24    9.49    0.98
   0   2   0 1556.77   21.80
   0  -2   0 1540.36   21.70
   0   2   0 1516.59   21.80
   0  -2   0 1544.34   21.77
   0   2   0 1540.53   21.85
   0   2  -1  524.64    7.82
   0  -2   1  529.05    7.61
   0   2   1  531.93    7.84
   0   2   1  526.13    7.84
   0  -2  -1  515.21    7.81
   0   2  -1  536.77    7.82
   0   2  -1  526.27    7.90
   0   2   1  528.53    7.89
   0  -2   1  521.73    7.79
   0   2   2  741.35   10.94
   0  -2   2  772.77   11.18
   0   2   2  761.23   11.27
   0   2   2  755.49   11.23
   0   2  -2  774.36   11.23
   0  -2   2  787.30   11.01
   0  -2   2  756.55   10.83
   0   2  -2  766.90   11.34
   0   2   2  782.69   11.30
   0  -2   3    0.81    0.56
   0   2   3    1.52    0.54
   0  -2   3    0.35    0.47
   0  -2   3    0.38    0.43
   0   2  -3    0.35    0.57
   0   2   3    0.07    0.34
   0  -2   4 6463.49   90.69
   0  -2   4 6501.44   90.82
   0  -2   4 6592.47   90.63
   0   2   4 6446.99   91.04
   0   2  -4 6495.48   90.43
   0   2   4 6560.62   91.00
   0  -2   4 6503.30   90.94
   0  -2   5    7.90    0.80
   0   2   5    8.03    0.91
   0   2   5    7.96    0.84
   0  -2   6  201.91    3.92
   0  -2   6  208.41    3.75
   0   2   6  205.15    3.72
   0   2   6  211.59    4.16
   0   2   6  199.34    3.67
   0   2   6  200.27    4.04
   0   2   7  575.33    9.44
   0   2  -7  571.33    9.70
   0  -2   7  581.44    9.05
   0  -2   7  568.67    9.33
   0   2   7  573.83    9.07
   0   2   7  560.67    8.86
   0  -2   7  586.15    9.27
   0   2   8  111.75    2.94
   0   2  -8  108.64    3.22
   0   2   8  111.01    2.35
   0  -2   8  111.99    2.59
   0  -2   8  116.78    2.68
   0  -2   8  106.59    2.86
   0   2   8  110.91    2.41
   0   2   8  113.74    2.72
   0  -2   8  119.02    2.93
   0  -2   9 1000.98   15.66
   0  -2   9  995.60   15.22
   0  -2   9  998.36   14.99
   0   2   9  998.31   14.89
   0   2   9  983.44   15.35
   0  -2   9  988.79   15.60
   0   2  -9  988.98   15.97
   0   2   9  986.40   15.67
   0  -2   9  976.17   15.67
   0   2   9  975.90   15.76
   0  -2  10   42.72    1.71
   0   2  10   39.54    1.47
   0   2  10   38.36    1.75
   0   2 -10   42.47    2.25
   0  -2  10   39.94    1.98
   0   2  10   39.19    1.96
   0   2  10   36.16    1.80
   0   2  11  423.37    7.36
   0   2 -11  438.98    8.84
   0  -2  11  434.99    8.32
   0   2 -11  422.54    8.63
   0   2  12    0.49    0.90
   0  -2  12    0.09    0.83
   0   2 -12    0.56    1.27
   0  -2  12    0.57    1.08
   0   2 -12   -0.40    1.22
   0   2  12   -0.41    0.90
   0   2  12   -0.68    0.95
   0  -2  12   -0.32    1.01
   0   2  13  131.21    3.47
   0  -2  13  124.35    3.75
   0   2 -13  130.36    4.62
   0   2 -13  123.08    4.39
   0  -2  13  120.68    4.14
   0   2  13  133.79    4.04
   0  -2  13  134.79    4.11
   0   2  13  139.62    4.27
   0   2  14    2.51    1.12
   0   2  14    2.21    1.27
   0  -2  14    2.40    1.20
   0   2  14    2.12    0.83
   0   2 -14    2.06    1.38
   0   2 -14    2.02    1.36
   0   2 -15    0.79    1.35
   0   2  15    1.16    1.30
   0  -2  15    1.00    1.29
   0  -2  15   -0.13    1.06
   0   2 -16    0.83    1.44
   0  -2  16   -0.16    1.23
   0   2  16    0.32    1.38
   0   2  16   -0.16    1.33
   0  -2  16    0.16    1.37
   0   2  16   -0.41    1.17
   0  -2  16    0.28    1.04
   0  -2  17  234.00    6.61
   0   2  17  228.59    6.65
   0  -2  17  225.91    6.05
   0   2 -17  236.84    6.64
   0  -2  17  242.02    6.69
   0   2  17  214.34    6.53
   0   2 -18  406.46    9.33
   0  -2  18  394.51    9.43
   0   2  18  382.30    9.37
   0  -2  18  397.03    8.60
   0  -2 -19    1.95    1.35
   0   2 -19    2.82    1.40
   0   2  19    2.63    1.27
   0   2  19   -0.19    1.55
   0  -2  19    1.48    1.52
   0   2  19    3.51    1.73
   0  -2  19    1.10    1.43
   0   2  20   15.85    1.83
   0  -2  20   11.53    1.94
   0   2  20   11.43    1.90
   0   2  20   14.32    1.96
   0  -2  20   14.40    2.08
   0  -2 -21   20.22    1.78
   0   2 -21   20.83    1.85
   0   2  21   16.27    2.04
   0  -2  21   19.54    2.10
   0   2  21   17.74    1.73
   0   2  21   22.78    2.11
   0  -2  21   21.36    2.14
   0   2  21   25.78    2.27
   0  -2  21   22.89    2.23
   0   2 -22   15.04    1.44
   0  -2 -22   15.96    1.47
   0  -2  22   13.79    1.81
   0   2  22   13.83    1.79
   0   2 -23   14.55    1.37
   0  -2 -23   12.61    1.08
   0   2  23   13.33    1.52
   0  -2  23   14.33    1.56
   0  -2  23   13.42    1.54
   0   2  23   14.81    1.61
   0   2 -24    2.59    0.79
   0  -2 -24    2.82    0.78
   0   3   0   -0.14    0.49
   0  -3   0   -0.07    0.45
   0   3   0    0.13    0.54
   0   3   0   -0.27    0.60
   0   3   0    0.32    0.53
   0   3   1    1.67    0.57
   0   3  -1    2.00    0.56
   0   3   1    1.66    0.61
   0  -3  -1    2.02    0.54
   0   3   1    1.51    0.54
   0  -3   1    2.28    0.54
   0   3  -1    1.77    0.67
   0   3   1    1.40    0.62
   0  -3   2  616.57    9.39
   0   3   2  622.85    8.85
   0  -3   2  624.98    9.15
   0   3  -2  616.63    9.45
   0   3   2  614.72    9.45
   0   3  -2  633.74    9.45
   0  -3  -2  607.56    9.44
   0   3   2  622.55    9.48
   0   3   2  625.57    9.54
   0   3  -2  622.39    9.60
   0   3   3  368.70    5.57
   0  -3   3  362.06    5.94
   0   3  -3  375.18    6.03
   0   3   3  361.30    6.02
   0  -3   3  377.02    5.70
   0  -3   3  350.22    5.37
   0   3  -3  370.95    6.17
   0   3   3  363.89    6.09
   0   3   4 9727.97  135.51
   0  -3   4 9513.12  135.42
   0  -3   4 9713.27  135.15
   0   3   4 9999.00  134.96
   0   3  -4 9398.65  135.52
   0  -3   5 1367.08   19.67
   0  -3   5 1351.96   19.63
   0   3   5 1365.47   20.11
   0   3  -5 1353.50   20.04
   0  -3   5 1342.32   19.99
   0   3   5 1342.69   20.05
   0  -3   6  730.71   11.12
   0   3   6  721.60   11.56
   0   3  -6  727.42   11.55
   0  -3   6  721.28   11.47
   0   3   6  726.56   11.55
   0  -3   7  367.55    6.65
   0   3   7  380.18    6.81
   0   3   7  375.49    6.22
   0  -3   7  360.47    6.27
   0   3  -7  369.25    6.76
   0   3   7  361.30    6.24
   0   3  -8  114.31    3.14
   0  -3   8  109.36    3.02
   0   3   8  115.37    3.05
   0   3  -8  107.92    3.22
   0   3   8  109.56    3.09
   0   3   8  111.07    2.34
   0   3   8  104.06    2.63
   0  -3   8  106.29    2.69
   0   3   8  111.08    2.56
   0  -3   8  109.87    2.87
   0   3   9    0.94    0.51
   0  -3   9    0.49    0.77
   0   3   9    0.84    0.73
   0   3  -9   -0.34    1.03
   0   3   9    0.16    0.82
   0  -3   9    0.94    0.98
   0   3  10 1299.91   20.50
   0   3  10 1300.19   20.36
   0  -3  10 1319.31   20.45
   0   3 -10 1335.33   21.02
   0   3 -10 1250.68   20.57
   0   3 -10 1302.91   20.84
   0  -3  10 1330.85   20.41
   0   3  10 1315.99   19.96
   0   3  10 1285.35   19.33
   0   3 -11   60.19    2.83
   0   3  11   58.81    1.89
   0  -3  11   59.64    2.24
   0   3 -11   57.39    2.58
   0   3 -11   63.66    2.86
   0  -3  11   59.17    2.55
   0   3  12  391.02    8.05
   0  -3  12  401.36    8.16
   0   3  12  394.62    8.23
   0   3 -12  402.76    8.89
   0  -3  12  404.75    7.85
   0   3  12  404.80    7.92
   0   3 -12  399.88    8.42
   0  -3  12  396.35    8.30
   0   3 -12  411.03    8.78
   0   3  13  766.82   13.74
   0   3  13  765.77   13.47
   0  -3  13  749.79   13.47
   0   3 -13  749.67   14.38
   0  -3  13  737.74   13.17
   0   3  13  751.32   13.32
   0   3 -13  776.93   13.97
   0  -3  13  765.27   13.88
   0   3 -13  752.34   14.27
   0   3 -14   24.59    2.50
   0   3  14   22.91    1.97
   0  -3  14   18.35    1.79
   0   3  14   28.59    2.07
   0   3 -14   24.69    2.10
   0  -3  14   25.18    1.99
   0   3  14   22.83    1.99
   0  -3  14   26.05    2.19
   0   3 -14   24.29    2.34
   0   3  15   12.13    1.78
   0   3  15   14.70    1.83
   0  -3  15   16.69    1.80
   0  -3  15   17.35    1.87
   0  -3  15   15.37    1.73
   0   3  15   16.52    1.85
   0   3 -15   16.45    1.96
   0   3 -15   14.55    2.09
   0   3 -16    0.68    1.41
   0  -3  16    2.92    1.44
   0   3  16    0.99    1.26
   0  -3  16    0.48    1.33
   0   3  16    1.80    1.37
   0  -3  16    1.42    1.23
   0   3  17  187.57    5.89
   0  -3  17  188.95    5.89
   0  -3  17  185.89    5.38
   0  -3  17  179.42    5.79
   0   3  17  184.53    6.00
   0   3  17  189.21    5.91
   0   3 -17  193.35    5.93
   0   3 -18   -0.18    1.48
   0  -3  18    1.82    1.19
   0  -3  19   36.02    2.75
   0   3  19   34.43    2.68
   0  -3  19   33.09    2.14
   0   3  19   34.03    2.60
   0  -3  19   27.84    2.47
   0   3  19   24.41    2.20
   0   3 -19   30.09    2.40
   0  -3  20  163.87    5.41
   0   3  20  170.37    5.55
   0   3  20  165.22    5.50
   0  -3  20  166.68    5.47
   0   3  20  156.25    5.07
   0   3 -20  168.38    5.14
   0  -3 -20  160.46    4.97
   0  -3  21  114.65    4.29
   0  -3  21  117.05    4.38
   0   3  21  123.50    4.44
   0   3  21  124.61    4.47
   0   3 -21  113.31    3.88
   0  -3 -21  119.32    3.90
   0  -3  21  119.94    4.52
   0   3  21  122.58    4.47
   0  -3 -22    8.80    1.23
   0   3  22    9.76    1.51
   0  -3  22   10.35    1.60
   0  -3  22   14.16    1.69
   0   3  22   11.56    1.62
   0   3 -22   10.37    1.40
   0  -3 -23    8.69    0.90
   0   3 -23   11.44    1.27
   0  -3  23   10.92    1.42
   0   3  23   10.80    1.33
   0  -3  23   12.65    1.45
   0   3  23   11.10    1.42
   0  -3  23   14.78    1.49
   0   3  23    9.41    1.34
   0   3 -24    0.81    0.66
   0  -4   0  465.85    7.38
   0   4   0  445.04    7.42
   0   4   0  475.63    7.43
   0  -4   0  469.64    7.27
   0   4   0  470.48    7.41
   0  -4   0  457.47    6.87
   0   4   0  467.97    7.56
   0   4  -1  166.44    3.20
   0   4   1  160.51    3.20
   0   4  -1  161.69    3.18
   0  -4   1  157.55    3.02
   0  -4  -1  161.30    3.16
   0   4   1  162.85    3.23
   0   4   1  164.20    3.23
   0  -4   1  158.53    3.13
   0   4   1  156.42    3.25
   0   4  -1  159.38    3.31
   0  -4  -2  214.52    4.01
   0  -4   2  211.80    3.95
   0   4   2  217.10    4.05
   0   4   2  215.69    4.03
   0   4  -2  221.29    4.03
   0   4  -2  218.39    4.19
   0   4   2  219.18    4.14
   0   4   2  210.83    3.27
   0   4   3  273.03    5.02
   0   4  -3  281.10    5.03
   0   4   3  278.69    5.07
   0   4  -3  282.87    5.03
   0  -4   3  283.69    4.67
   0  -4   3  273.15    4.94
   0   4   3  282.18    4.51
   0   4  -3  271.79    5.22
   0   4   3  284.79    5.13
   0   4   4 2818.12   40.37
   0   4  -4 2903.10   40.36
   0  -4   4 2809.51   40.22
   0   4   4 2789.50   40.28
   0  -4   4 2801.73   39.88
   0   4   4 2798.06   39.60
   0   4   4 2826.62   40.42
   0  -4   5  877.59   13.66
   0   4   5  879.51   13.74
   0  -4   5  894.62   13.40
   0  -4   5  886.33   13.34
   0   4  -5  911.07   13.82
   0   4   5  873.95   13.88
   0  -4   6    0.41    0.80
   0   4   6   -0.62    0.80
   0   4   6   -0.58    0.84
   0  -4   6   -0.22    0.66
   0  -4   6    0.05    0.66
   0   4  -6    0.25    0.88
   0   4   6    0.75    1.01
   0   4   7  326.41    5.57
   0  -4   7  323.89    5.78
   0   4   7  309.97    6.20
   0   4   7  331.32    6.24
   0  -4   7  322.37    6.10
   0   4  -7  319.17    6.20
   0  -4   8  314.66    6.19
   0   4   8  324.84    6.35
   0   4   8  323.44    5.20
   0   4   8  309.40    5.63
   0  -4   8  317.58    5.86
   0   4   8  305.63    5.79
   0   4  -8  296.53    6.28
   0   4   9  220.76    4.46
   0  -4   9  206.15    4.54
   0   4   9  214.05    3.93
   0   4   9  219.38    5.07
   0   4  -9  215.15    5.07
   0   4   9  212.74    4.87
   0  -4   9  214.89    4.89
   0   4  10  890.98   14.32
   0   4  10  882.63   13.64
   0   4 -10  915.63   15.49
   0  -4  10  935.44   14.92
   0   4  10  894.96   14.88
   0  -4  11  176.49    4.64
   0   4 -11  174.33    5.12
   0  -4  11  182.31    4.45
   0   4 -11  182.25    4.94
   0  -4  11  179.55    4.71
   0   4 -11  176.86    5.04
   0   4  12    0.22    0.88
   0  -4  12   -0.23    0.99
   0   4  12    0.47    1.04
   0   4 -12   -0.60    1.32
   0   4  12   -0.58    0.86
   0  -4  12    0.31    0.92
   0   4 -12    1.81    1.24
   0  -4  12   -0.73    1.14
   0   4 -12    0.58    1.36
   0  -4  13  129.65    4.15
   0   4  13  131.97    4.13
   0   4  13  127.30    4.18
   0   4 -13  128.43    4.73
   0   4  13  128.10    3.95
   0   4 -13  131.19    4.42
   0  -4  13  125.19    4.26
   0   4 -13  131.31    4.65
   0   4  14   35.22    2.36
   0   4 -14   38.79    2.84
   0  -4  14   37.10    2.29
   0   4  14   32.42    2.11
   0  -4  14   39.31    2.35
   0   4  14   35.96    2.39
   0   4 -14   35.50    2.51
   0   4 -14   33.26    2.69
   0  -4  14   35.05    2.24
   0  -4  14   38.60    2.69
   0   4  14   31.93    2.55
   0   4  14   36.76    2.39
   0  -4  15   83.07    3.55
   0   4 -15   76.82    3.94
   0   4  15   72.25    3.38
   0  -4  15   76.65    3.35
   0   4  15   72.33    3.38
   0   4  15   78.91    3.25
   0   4 -15   81.55    3.66
   0   4  15   74.56    3.74
   0  -4  15   76.11    3.46
   0   4  15   76.35    3.45
   0   4 -15   81.33    3.98
   0   4  16   26.36    2.30
   0  -4  16   25.97    2.23
   0  -4  16   25.93    2.12
   0   4 -16   26.53    2.38
   0  -4  16   24.72    2.13
   0   4 -16   24.00    2.58
   0   4  16   25.59    2.38
   0   4  16   24.24    2.27
   0   4  17   53.63    3.17
   0  -4  17   63.52    3.32
   0  -4  17   62.25    3.00
   0   4  17   62.66    3.39
   0   4  17   59.25    3.27
   0  -4  17   59.12    3.20
   0   4 -17   63.46    3.46
   0   4 -18    7.76    1.64
   0  -4  18    7.70    1.41
   0   4 -19    5.01    1.52
   0   4  19    3.36    1.44
   0   4  19    6.18    1.72
   0  -4  19    7.59    1.71
   0   4  19    7.53    1.81
   0  -4  19    3.39    1.55
   0  -4 -20  131.72    4.57
   0   4 -20  145.33    4.64
   0   4  20  143.52    5.01
   0  -4  20  139.90    4.84
   0  -4  20  139.66    4.84
   0  -4 -20  134.02    4.46
   0   4  20  142.51    4.97
   0   4  20  137.90    4.94
   0  -4  20  143.39    5.07
   0   4  20  141.70    4.63
   0   4  21    8.08    1.59
   0  -4  21    8.54    1.58
   0  -4  21   11.44    1.75
   0   4  21    8.54    1.66
   0  -4 -21    7.89    1.27
   0   4 -21    8.69    1.56
   0   4  22   18.32    1.72
   0  -4  22   15.53    1.66
   0   4  22   20.35    1.79
   0  -4  22   13.14    1.57
   0  -4 -22   14.67    1.26
   0   4 -22   16.09    1.59
   0   4 -23   13.49    1.28
   0   4  23   12.42    1.33
   0  -4  23   11.76    1.34
   0   4 -23   11.47    1.13
   0   5   0   -0.05    0.79
   0  -5   0    0.16    0.69
   0   5   0    0.52    0.78
   0   5   0    0.52    0.77
   0  -5   0   -0.27    0.77
   0  -5   0    0.21    0.39
   0   5   0    0.60    0.87
   0   5  -1    2.19    0.81
   0  -5  -1    3.28    0.76
   0  -5   1    1.48    0.73
   0   5  -1    2.43    0.80
   0   5  -1    1.91    0.80
   0   5   1    2.94    0.87
   0   5   1    1.27    0.81
   0  -5   1    4.44    0.86
   0   5   1    1.44    0.80
   0  -5  -1    1.86    0.80
   0   5   1    1.49    0.89
   0   5  -1    1.97    0.93
   0  -5   2    8.96    0.95
   0  -5  -2    5.16    0.95
   0   5   2    9.76    0.99
   0   5  -2    6.19    0.90
   0   5  -2    6.58    0.91
   0  -5   2    6.59    0.35
   0   5   2    6.31    0.39
   0   5  -2    6.15    1.12
   0   5   2    7.03    0.39
   0   5   2    4.09    0.93
   0  -5   2    7.47    0.36
   0   5   2    7.52    0.41
   0   5  -3 4883.70   68.34
   0   5   3 4855.79   68.37
   0   5   3 4860.45   68.41
   0  -5   3 4717.26   68.24
   0   5   3 4890.54   68.50
   0   5  -3 4807.38   68.60
   0   5   4  111.54    2.20
   0  -5   4  112.69    2.81
   0   5  -4  108.51    2.85
   0   5   4  109.07    2.87
   0   5  -4  111.38    2.83
   0  -5   4  112.74    2.50
   0  -5   4  104.48    1.99
   0   5  -4  102.73    3.01
   0   5   4  121.55    3.01
   0   5  -5   78.17    2.49
   0   5   5   80.08    2.42
   0  -5   5   80.98    2.40
   0  -5   5   80.33    2.14
   0   5   5   79.67    1.77
   0   5   5   80.34    2.56
   0  -5   6  285.76    5.61
   0   5   6  287.53    5.71
   0   5   6  286.88    5.77
   0  -5   6  296.39    5.38
   0  -5   6  291.97    5.32
   0   5  -6  289.94    5.78
   0   5   6  281.76    5.86
   0   5   7 1383.14   20.07
   0  -5   7 1347.07   20.52
   0  -5   7 1351.28   20.40
   0   5   7 1364.36   21.05
   0   5  -7 1400.49   21.13
   0   5   7 1374.73   21.03
   0  -5   7 1340.13   20.89
   0  -5   8  412.08    7.76
   0   5   8  411.31    7.88
   0   5   8  406.20    7.90
   0   5   8  412.41    6.48
   0  -5   8  406.93    7.42
   0   5   8  417.02    7.08
   0   5  -8  436.49    8.02
   0   5   8  412.56    8.05
   0   5   9  297.70    5.68
   0   5   9  297.96    6.46
   0   5   9  308.09    6.66
   0  -5   9  310.65    6.18
   0   5   9  295.10    6.28
   0   5 -10   -0.25    1.23
   0  -5  10    0.09    0.86
   0   5  10    0.14    0.75
   0   5 -10    0.89    1.15
   0  -5  10    0.29    0.92
   0   5  10   -0.12    1.05
   0  -5  11  117.56    3.75
   0   5 -11  122.60    4.24
   0   5 -11  126.87    4.06
   0   5 -11  122.82    4.16
   0   5  11  125.42    4.16
   0  -5  11  118.99    3.78
   0   5  12    7.82    1.27
   0   5  12    9.94    1.41
   0  -5  12    8.65    1.38
   0   5 -12    8.24    1.78
   0   5  12   11.34    1.34
   0   5  12   11.54    1.28
   0   5 -12    9.33    1.62
   0   5 -12    8.67    1.63
   0  -5  12   10.96    1.56
   0   5  12    8.08    1.48
   0  -5  13  564.57   10.94
   0   5  13  565.81   10.78
   0   5  13  572.05   11.03
   0   5  13  557.86   10.73
   0   5 -13  547.79   11.80
   0  -5  13  563.15   10.64
   0   5  13  544.72   10.43
   0   5 -13  577.97   11.43
   0  -5  13  560.39   11.19
   0   5 -13  549.41   11.64
   0   5  13  553.90   10.72
   0   5  13  547.30   11.42
   0  -5  13  559.77   10.64
   0   5  14  671.35   12.54
   0  -5  14  670.47   12.76
   0   5  14  687.00   12.93
   0   5 -14  695.18   13.39
   0   5 -14  661.11   13.70
   0   5  14  655.53   12.71
   0   5  14  670.86   13.44
   0  -5  14  694.48   12.73
   0  -5  14  668.61   13.19
   0  -5  14  683.83   12.69
   0   5 -14  674.70   13.83
   0   5  14  670.91   12.77
   0   5  15  328.34    7.84
   0  -5  15  323.53    7.66
   0   5  15  309.98    7.41
   0   5 -15  336.45    8.23
   0   5  15  328.81    7.87
   0  -5  15  321.99    8.14
   0   5 -15  317.19    8.50
   0  -5  15  320.23    7.71
   0   5  15  320.77    8.26
   0  -5  15  312.81    7.69
   0   5 -15  332.43    8.71
   0   5  15  323.74    7.84
   0   5  16  287.72    7.21
   0  -5  16  284.16    7.04
   0   5  16  256.54    6.62
   0   5 -16  285.53    7.55
   0  -5  16  276.60    7.20
   0   5 -16  272.62    7.93
   0   5  16  285.88    7.69
   0   5  16  277.48    7.35
   0  -5  16  283.18    7.27
   0   5  16  265.81    7.22
   0  -5  17   79.72    3.44
   0   5 -17   77.13    3.70
   0   5  17   72.88    3.65
   0  -5  17   75.13    3.60
   0   5  17   72.94    3.65
   0  -5  18    1.44    1.14
   0   5  18    2.33    1.50
   0  -5  18    1.58    1.38
   0   5  18    0.18    1.39
   0  -5  18    1.60    1.37
   0   5  18    2.48    1.47
   0   5 -18    1.71    1.39
   0  -5  19   69.19    3.47
   0   5  19   65.12    3.44
   0  -5  19   66.55    3.35
   0   5  19   67.43    3.46
   0   5  19   66.35    3.28
   0   5 -20   34.46    2.41
   0   5  20   38.31    2.58
   0  -5  20   34.63    2.42
   0  -5  20   33.37    2.47
   0  -5 -20   37.93    2.39
   0   5  20   42.96    2.71
   0  -5  20   33.90    2.52
   0   5  20   35.00    2.49
   0   5  20   38.35    2.37
   0  -5  21   13.50    1.69
   0   5  21    9.82    1.50
   0  -5  21   12.81    1.62
   0   5  21   10.59    1.59
   0  -5 -21   11.31    1.36
   0   5 -21   11.20    1.53
   0  -5  22   11.02    1.43
   0   5  22   11.40    1.39
   0   5  22   11.53    1.42
   0  -5  22   12.52    1.44
   0   5 -22   12.58    1.45
   0  -5 -22   10.12    1.10
   0   5 -23    8.19    1.04
   0   5 -23    9.66    1.00
   0   6   0    6.93    1.05
   0  -6   0    6.46    0.94
   0   6   0    5.95    0.99
   0  -6   0    6.38    0.94
   0   6   0    6.31    1.04
   0  -6   0    6.31    0.49
   0   6   0    6.93    1.19
   0   6   1  854.11   13.30
   0   6  -1  854.33   13.26
   0  -6   1  850.13   13.16
   0   6   1  847.33   13.28
   0  -6  -1  848.84   13.19
   0   6  -1  853.32   13.27
   0  -6  -1  857.51   13.10
   0   6   1  834.20   13.25
   0   6  -1  848.00   13.22
   0  -6  -1  807.68   12.24
   0   6   1  849.92   13.41
   0   6  -1  843.31   13.46
   0  -6  -2 1044.70   16.06
   0   6   2 1053.84   16.18
   0  -6   2 1054.99   16.01
   0   6   2 1054.98   16.15
   0   6  -2 1026.07   16.15
   0   6  -2 1058.69   16.11
   0   6  -2 1045.18   16.35
   0   6   2 1047.71   16.26
   0   6   2 1032.11   14.79
   0   6  -3   80.17    2.47
   0   6   3   83.71    2.53
   0   6   3   80.86    2.48
   0  -6  -3   80.78    2.46
   0  -6   3   84.54    2.41
   0   6   3   79.19    1.59
   0  -6   3   83.03    1.59
   0   6  -3   80.74    2.69
   0   6   3   75.39    2.52
   0  -6   3   80.89    1.58
   0   6   3   76.24    1.58
   0   6   4  385.58    6.16
   0   6   4  373.49    7.12
   0   6   4  389.98    7.17
   0  -6   4  379.35    6.99
   0   6   4  382.61    6.06
   0  -6   4  390.51    6.05
   0   6  -4  391.05    7.11
   0  -6   4  374.44    6.07
   0  -6   4  390.25    6.05
   0   6   4  393.06    6.08
   0   6   4  391.96    7.26
   0  -6   5 2275.53   33.54
   0   6   5 2269.69   33.60
   0   6  -5 2284.34   33.64
   0   6   5 2301.41   32.42
   0   6   5 2255.10   33.75
   0   6  -6   15.50    1.36
   0  -6   6   14.99    1.20
   0   6  -6   13.19    1.37
   0   6   6   13.94    1.29
   0  -6   6   13.45    1.29
   0  -6   7 3935.89   57.23
   0   6   7 3984.82   57.34
   0   6   7 3959.36   57.37
   0  -6   7 4007.61   56.82
   0   6   7 3952.77   56.12
   0   6  -7 3993.92   57.39
   0   6   7 3970.79   57.60
   0   6   8   32.94    1.39
   0   6   8   37.38    1.98
   0   6   8   33.76    1.97
   0   6   8   32.29    1.98
   0   6   9  355.39    7.70
   0  -6   9  362.92    7.10
   0   6   9  355.30    6.50
   0  -6  10    6.33    1.19
   0   6  10    4.46    1.16
   0   6  10    3.69    0.93
   0   6  10    5.23    0.92
   0   6 -10    4.46    1.25
   0   6  10    4.55    1.34
   0  -6  10    4.57    1.07
   0   6  11  119.71    3.87
   0  -6  11  128.02    4.06
   0   6 -11  134.99    4.50
   0   6  11  125.37    3.49
   0   6 -11  126.60    4.20
   0  -6  11  125.36    3.62
   0   6  11  133.01    4.37
   0   6  11  130.22    3.74
   0  -6  11  127.53    3.97
   0   6  12   -0.87    1.10
   0  -6  12   -0.13    1.22
   0   6  12    0.13    1.08
   0  -6  12   -0.33    0.99
   0   6 -12   -0.65    1.46
   0  -6  12   -0.33    0.94
   0   6  12    0.11    0.97
   0   6  12    0.80    1.08
   0   6  12   -0.49    0.81
   0   6 -12    0.58    1.29
   0   6  12    0.16    1.31
   0  -6  12   -0.13    1.17
   0   6 -12   -0.32    1.35
   0   6  13   31.91    2.19
   0   6  13   32.29    2.16
   0  -6  13   35.92    2.32
   0   6 -13   34.42    2.52
   0   6 -13   34.50    2.80
   0   6  13   35.81    2.65
   0   6  13   34.40    2.21
   0  -6  13   32.17    2.13
   0  -6  13   32.43    2.32
   0  -6  13   33.68    2.17
   0   6  13   32.37    2.20
   0   6 -13   33.33    2.72
   0  -6  14   24.30    2.13
   0   6  14   26.01    1.96
   0   6  14   25.53    2.11
   0   6 -14   25.33    2.29
   0  -6  14   26.73    2.15
   0   6  14   20.15    2.23
   0  -6  14   26.88    2.30
   0   6  14   27.44    2.13
   0   6 -14   24.36    2.46
   0  -6  14   29.91    2.22
   0   6  14   26.25    2.12
   0   6 -14   25.78    2.68
   0  -6  15  215.84    5.98
   0   6  15  211.68    5.98
   0   6  15  212.95    5.71
   0   6 -15  213.60    6.32
   0   6 -15  217.73    6.76
   0  -6  15  215.14    6.40
   0   6  15  211.31    6.03
   0  -6  15  210.50    5.96
   0   6 -15  207.93    6.72
   0   6  15  217.75    6.11
   0  -6  15  198.23    5.84
   0  -6  16  496.77   10.43
   0   6  16  486.69   10.39
   0   6  16  484.04   10.62
   0   6 -16  484.83   11.46
   0  -6  16  501.83   10.62
   0  -6  16  488.48   10.55
   0   6  16  484.89   10.60
   0   6 -16  481.75   11.37
   0   6  16  489.14   10.96
   0   6 -16  500.12   10.88
   0   6 -17   42.17    2.85
   0  -6  17   37.66    2.52
   0   6 -17   39.33    2.75
   0   6 -17   41.69    3.24
   0   6 -18   86.42    3.97
   0   6 -18   95.18    4.00
   0  -6  18   90.32    3.44
   0   6  18   88.28    3.93
   0   6  18   85.96    3.84
   0   6  18   95.73    4.06
   0  -6  18   85.02    3.81
   0  -6  18   87.06    3.87
   0  -6  19   61.68    3.18
   0  -6 -19   59.02    3.11
   0   6  19   57.74    3.13
   0  -6  19   62.21    3.16
   0   6  19   60.51    3.19
   0   6  19   61.09    3.20
   0  -6  19   56.13    3.16
   0   6  19   60.84    3.05
   0  -6  20    3.45    1.34
   0   6  20    2.21    1.27
   0   6  20    2.92    1.27
   0  -6 -20    3.03    1.24
   0   6 -20    2.58    1.31
   0  -6  21    2.24    1.14
   0  -6  21    1.72    1.08
   0  -6 -21    4.27    1.05
   0   6 -21    3.52    1.14
   0   6 -22   16.77    1.41
   0   6 -22   15.75    1.46
   0  -6 -22   13.64    1.07
   0  -6  22   13.88    1.33
   0   6 -23    0.32    0.72
   0   7   0    0.15    0.95
   0  -7   0    0.74    0.80
   0   7   0    0.71    0.97
   0  -7   0   -0.07    0.93
   0   7   0    0.22    0.92
   0   7   0    0.56    1.06
   0   7  -1  220.52    4.79
   0  -7  -1  227.11    4.67
   0   7   1  216.53    4.77
   0   7  -1  219.47    4.75
   0   7   1  233.14    4.86
   0  -7  -1  220.20    4.73
   0  -7   1  216.66    4.68
   0   7  -1  225.49    4.80
   0   7   1  223.73    4.82
   0  -7  -1  219.03    3.64
   0   7  -2    0.07    1.06
   0  -7  -2   -0.14    0.90
   0   7   2    1.06    1.00
   0  -7   2    2.00    1.01
   0  -7  -2    1.81    1.01
   0   7  -2    1.36    0.97
   0   7  -3 6102.38   86.38
   0   7  -3 6101.19   86.46
   0   7   3 6132.61   86.49
   0   7   3 6099.31   86.44
   0  -7   3 6060.79   86.26
   0  -7  -3 6062.57   86.38
   0   7   4    4.49    1.16
   0  -7   4    5.25    1.04
   0   7   4    3.67    1.13
   0   7  -4    4.74    1.16
   0  -7   4    4.11    0.43
   0   7  -4    4.90    1.20
   0   7   4    4.65    0.57
   0   7  -4    3.00    1.26
   0   7   5  951.37   15.60
   0  -7   5  965.44   14.33
   0   7  -5  983.71   15.72
   0  -7   5  980.22   15.52
   0   7   5  984.70   15.78
   0   7  -5  964.97   16.04
   0   7   5  986.12   15.90
   0   7   5  951.79   14.35
   0  -7   5  958.83   14.32
   0   7   6  569.50   10.40
   0  -7   6  586.79    9.28
   0   7   6  589.10    9.35
   0   7  -6  599.21   10.54
   0  -7   6  581.70   10.38
   0   7   6  583.82    9.36
   0   7   6  613.09   10.78
   0  -7   6  574.78    9.26
   0   7   7  235.17    4.34
   0  -7   7  229.50    5.08
   0  -7   7  225.05    4.50
   0   7   7  240.25    4.65
   0   7   7  236.67    5.53
   0   7   7  238.62    5.48
   0   7   7  231.08    5.63
   0  -7   7  231.92    4.54
   0   7   7  238.57    4.65
   0   7   8   45.36    2.42
   0   7   8   43.52    1.59
   0   7  -8   45.18    2.36
   0  -7   9   32.99    2.00
   0   7   9   31.89    2.04
   0   7   9   36.12    1.74
   0  -7   9   38.27    1.73
   0   7  -9   37.87    2.25
   0   7  -9   34.07    2.14
   0   7   9   34.94    1.70
   0  -7   9   35.47    1.92
   0   7   9   38.64    2.36
   0  -7   9   38.04    1.71
   0   7  10    2.33    0.94
   0  -7  10    4.24    1.29
   0  -7  10    4.24    0.98
   0  -7  10    3.27    0.91
   0   7  10    2.76    0.90
   0   7  10    3.32    0.97
   0   7  10    5.83    1.20
   0   7 -10    5.90    1.35
   0   7 -10    4.44    1.40
   0  -7  10    4.59    1.13
   0   7  10    4.09    1.38
   0  -7  11   48.78    2.62
   0   7  11   56.21    2.66
   0   7  11   55.93    2.41
   0  -7  11   49.72    2.26
   0   7  11   54.59    2.75
   0   7 -11   48.73    2.93
   0   7 -11   55.63    2.89
   0   7 -11   50.40    2.74
   0  -7  11   53.08    2.32
   0  -7  11   53.42    2.65
   0   7  11   48.82    2.33
   0   7  11   53.86    2.90
   0  -7  12   29.04    2.19
   0   7  12   26.60    1.93
   0   7  12   26.80    1.91
   0   7 -12   25.50    2.49
   0  -7  12   28.14    1.86
   0   7 -12   25.53    2.25
   0   7 -12   26.56    2.21
   0  -7  12   25.73    1.84
   0   7 -12   30.56    2.53
   0   7  12   28.10    1.93
   0   7  12   28.39    2.36
   0  -7  12   25.33    2.15
   0   7  13   98.02    3.78
   0  -7  13   95.13    3.82
   0   7  13  106.93    3.75
   0  -7  13   97.68    3.57
   0   7 -13   95.13    4.37
   0   7  13   95.03    3.60
   0   7 -13   96.98    4.04
   0   7 -13   98.31    4.06
   0   7 -13   90.78    4.27
   0  -7  13   94.70    3.53
   0   7  13   95.41    3.59
   0   7  13   97.86    4.15
   0  -7  13   95.46    3.93
   0   7  14   20.64    1.98
   0   7  14   23.99    1.93
   0  -7  14   23.77    2.07
   0   7  14   24.44    2.16
   0   7 -14   22.22    2.54
   0   7  14   19.52    1.95
   0   7 -14   26.16    2.50
   0   7 -14   23.72    2.39
   0  -7  14   21.78    2.07
   0   7  14   24.98    2.40
   0  -7  14   24.48    2.06
   0   7 -14   28.04    2.64
   0  -7  14   28.14    2.40
   0   7  15  557.98   11.37
   0   7  15  555.12   11.00
   0   7  15  574.89   11.61
   0  -7  15  549.68   11.36
   0   7 -15  565.62   12.50
   0   7 -15  557.69   12.01
   0  -7  15  564.26   11.52
   0   7 -15  579.98   12.01
   0  -7  15  573.12   12.07
   0   7  15  542.31   11.39
   0  -7  15  555.21   11.38
   0   7  15  565.19   12.15
   0   7 -15  564.84   12.51
   0   7 -16   71.36    3.67
   0  -7  16   75.39    3.54
   0   7 -16   74.91    4.13
   0   7  16   83.02    3.72
   0   7 -16   75.46    4.02
   0   7  16   78.18    3.89
   0   7  16   79.08    3.45
   0   7 -17  145.84    5.25
   0   7  17  159.55    5.22
   0  -7  17  159.52    5.19
   0  -7  17  154.42    5.10
   0   7  17  148.93    5.10
   0  -7  17  159.02    4.85
   0   7  17  159.20    5.35
   0   7 -17  157.18    5.90
   0   7  18    8.70    1.64
   0  -7  18    6.33    1.45
   0  -7 -18    6.90    1.61
   0  -7  18    9.61    1.58
   0   7  18    8.01    1.51
   0  -7  18    6.52    1.47
   0   7  18    6.07    1.50
   0   7 -18    5.99    1.54
   0  -7 -19    0.78    1.34
   0  -7  19    1.67    1.21
   0   7  19    0.86    1.22
   0   7 -19    2.17    1.30
   0   7 -20    2.45    1.25
   0  -7  20    2.82    1.12
   0  -7 -20    3.50    1.33
   0   7 -21   54.00    2.51
   0  -7 -21   52.35    2.41
   0   7 -21   50.44    2.41
   0  -7 -21   52.15    2.16
   0   7 -22   -0.91    0.92
   0   7 -22    0.21    0.77
   0   7 -22    0.87    0.81
   0  -8   0    8.63    1.15
   0   8   0    8.34    1.24
   0   8   0    8.43    1.25
   0  -8   0    7.31    1.18
   0   8   0    7.89    1.27
   0   8  -1   54.30    2.32
   0  -8  -1   54.04    2.15
   0   8  -1   54.02    2.29
   0   8   1   52.75    2.26
   0  -8   1   54.61    2.27
   0   8  -1   54.24    2.30
   0  -8  -1   53.70    2.25
   0   8   1   56.12    2.33
   0   8  -1   56.88    2.47
   0   8   1   59.95    2.51
   0   8  -2  956.64   15.64
   0  -8  -2  954.67   15.44
   0   8  -2  964.23   15.58
   0   8  -2  953.84   15.64
   0  -8   2  950.50   15.48
   0   8   2  953.52   15.65
   0  -8  -2  937.76   15.52
   0   8   2  978.47   15.90
   0   8  -2  982.05   16.00
   0   8  -3 2693.36   39.65
   0   8  -3 2697.55   39.55
   0  -8  -3 2661.96   39.43
   0  -8   3 2719.07   39.42
   0   8   3 2645.84   39.66
   0   8   3 2547.86   39.49
   0   8   3 2759.50   39.86
   0   8  -3 2720.45   40.02
   0   8  -3 2671.36   39.52
   0   8  -4   10.58    1.36
   0  -8   4   10.04    1.32
   0   8   4   12.26    1.46
   0   8   4   13.23    1.53
   0   8  -4   13.28    1.65
   0   8  -4    8.18    1.30
   0   8  -5    7.61    1.41
   0   8   5    6.12    1.26
   0  -8   5    5.63    1.14
   0   8   6  514.11    9.72
   0   8   6  485.95    9.46
   0  -8   7  395.90    7.81
   0   8  -7  411.19    8.32
   0  -8   7  402.35    8.05
   0   8   7  390.86    8.36
   0   8   8   64.01    2.78
   0   8   8   71.05    2.92
   0   8  -8   63.36    2.87
   0  -8   8   63.37    2.72
   0   8   8   66.24    3.03
   0   8  -9   89.27    3.50
   0   8   9   90.77    3.44
   0  -8   9   88.66    3.10
   0   8   9   86.40    3.56
   0   8   9   87.30    3.34
   0   8  10  174.84    5.05
   0   8  10  173.24    5.04
   0   8 -10  174.78    5.26
   0  -8  10  173.25    5.04
   0  -8  10  176.93    4.85
   0   8  10  179.40    5.39
   0   8  11   26.74    1.98
   0   8  11   29.31    2.20
   0   8 -11   28.77    2.56
   0   8 -11   26.32    2.22
   0  -8  11   24.34    2.07
   0  -8  11   32.70    2.30
   0   8  11   26.56    2.27
   0   8 -12   86.84    3.84
   0   8 -12   83.90    4.06
   0   8 -12   93.56    4.15
   0   8  12   84.92    3.93
   0  -8  12   87.40    3.66
   0   8  12   91.00    3.55
   0   8 -13  517.81   11.13
   0   8 -13  514.17   11.49
   0  -8  13  505.36   10.88
   0   8 -13  518.45   11.58
   0   8  13  530.36   11.38
   0   8  13  511.85   10.58
   0   8  13  498.30   10.32
   0   8  14    9.00    1.39
   0   8  14    7.86    1.50
   0   8 -14    8.42    1.99
   0   8 -14    6.92    1.70
   0  -8  14    9.42    1.62
   0  -8  14   13.52    1.93
   0   8  14    7.14    1.68
   0   8 -14   11.62    2.11
   0   8  15   47.02    2.76
   0   8 -15   58.65    3.61
   0   8 -15   60.20    3.37
   0  -8  15   51.69    2.85
   0   8 -15   53.98    3.49
   0  -8  15   61.95    3.45
   0   8  15   55.77    3.31
   0   8  16   11.99    1.62
   0   8 -16   17.00    2.35
   0  -8  16   12.90    1.61
   0   8 -16   13.52    2.18
   0   8 -16   16.25    2.07
   0  -8  17   18.89    1.77
   0   8  17   23.36    2.24
   0   8 -17   23.14    2.25
   0  -8 -18    1.53    1.40
   0  -8  18    0.60    0.91
   0   8  18    0.15    1.15
   0   8 -19   16.51    1.77
   0  -8 -19   19.68    2.00
   0   8 -19   18.55    1.90
   0   8 -20    0.12    1.03
   0  -8 -20    1.38    1.20
   0   8 -20    2.23    1.21
   0   8 -21    9.62    1.25
   0   8 -21    8.68    1.16
   0  -8 -21    7.16    1.24
   0   8 -21    8.63    1.25
   0  -8 -21    9.68    1.02
   0   8 -22    3.72    0.83
   0   8 -22    3.12    0.75
   0   9   0   -0.10    1.14
   0  -9   0    0.58    1.02
   0   9   0    0.92    1.08
   0   9  -1    9.52    1.40
   0  -9  -1    9.47    1.29
   0   9   1    9.10    1.37
   0  -9   1    9.31    1.35
   0  -9  -1   10.23    1.36
   0   9   1   10.55    1.47
   0   9  -1    9.68    1.44
   0   9  -1    8.23    1.34
   0   9  -2    0.85    1.06
   0   9   2    0.84    1.10
   0   9  -2    0.24    1.23
   0   9   2    1.51    1.23
   0   9  -3  571.02   10.87
   0   9   3  578.59   10.90
   0   9  -3  605.66   11.29
   0   9   3  613.32   11.17
   0   9   4  157.10    4.46
   0   9   4  155.63    4.55
   0   9  -4  158.87    4.75
   0  -9  -4  152.95    4.33
   0   9  -5   72.56    3.02
   0   9  -5   77.76    3.10
   0  -9  -5   81.00    3.08
   0  -9   5   79.68    2.97
   0   9   5   78.60    3.13
   0   9  -5   77.60    3.34
   0   9   5   81.43    3.27
   0   9  -6    3.28    1.18
   0  -9  -6    3.21    1.12
   0   9  -6    5.40    1.27
   0  -9   6    4.94    1.21
   0   9   6    5.95    1.38
   0   9   7  219.08    5.68
   0   9  -7  230.76    5.93
   0  -9   7  220.36    5.49
   0   9  -7  226.69    5.83
   0  -9   7  233.43    5.72
   0   9   7  226.99    5.95
   0   9   8  253.84    6.35
   0   9   8  266.86    6.51
   0   9  -8  260.13    6.54
   0  -9   8  255.05    6.26
   0   9   8  251.18    6.56
   0  -9   8  269.97    5.93
   0   9   9  233.98    6.08
   0   9   9  235.79    6.11
   0   9  -9  232.20    6.25
   0  -9   9  229.87    5.93
   0   9   9  227.41    6.28
   0  -9   9  229.64    5.67
   0   9  10   31.65    2.26
   0   9  10   30.62    2.18
   0   9 -10   32.08    2.45
   0  -9  10   31.80    2.21
   0   9  10   33.51    2.51
   0  -9  10   31.15    2.16
   0   9  11  176.03    5.19
   0   9  11  184.97    5.45
   0   9 -11  180.39    5.67
   0  -9  11  173.83    5.26
   0   9  11  166.48    5.58
   0  -9  11  175.63    5.21
   0   9  12   15.07    1.64
   0   9 -12   16.66    2.37
   0   9 -12   15.46    2.09
   0  -9  12   18.64    1.87
   0  -9  12   19.71    2.08
   0   9 -12   14.01    2.13
   0   9  12   16.46    2.12
   0   9  13   -0.31    1.09
   0   9  13    0.14    1.03
   0   9 -13   -0.80    1.63
   0   9 -13    1.29    1.50
   0  -9  13    0.92    1.16
   0   9 -13    2.45    1.73
   0  -9  13   -0.17    1.40
   0   9  13    0.75    1.46
   0   9  14    2.26    1.30
   0   9 -14    1.67    1.70
   0   9 -14    2.81    1.52
   0  -9  14    1.08    1.22
   0   9  14    1.52    1.47
   0  -9  14    1.26    1.50
   0   9 -14    3.81    1.86
   0   9  15   30.16    2.22
   0  -9 -15   38.92    2.99
   0   9 -15   39.61    3.16
   0  -9  15   40.03    2.52
   0   9 -15   39.18    3.10
   0  -9  15   41.45    2.98
   0   9 -15   35.92    2.71
   0  -9  16    1.44    1.21
   0   9 -16    0.18    1.33
   0   9  16   -0.17    1.32
   0   9  17   59.15    3.14
   0   9 -17   66.09    3.75
   0  -9 -17   70.00    3.59
   0   9 -18    5.03    1.41
   0  -9 -18    4.32    1.52
   0   9 -18    6.13    1.41
   0  -9  18    4.64    1.08
   0   9  18    5.30    1.32
   0   9 -19    1.47    1.13
   0  -9 -19    1.28    1.35
   0   9 -19    0.41    1.14
   0   9 -20    0.99    1.01
   0   9 -20    1.42    1.01
   0  -9 -20    1.04    1.13
   0   9 -20    0.29    0.93
   0   9 -20    0.33    0.99
   0   9 -21    4.60    0.95
   0   9 -21    2.68    0.77
   0   9 -21    2.96    0.94
   0  -9 -21    3.46    1.01
   0  10   0   94.68    3.64
   0  10   0  100.03    3.53
   0  10   0   88.75    3.37
   0 -10   0   93.92    3.36
   0  10  -1  241.97    6.02
   0 -10  -1  261.09    6.07
   0  10  -1  261.11    6.22
   0  10   1  246.94    6.10
   0  10   1  248.50    6.12
   0 -10   1  258.86    6.01
   0  10   1  254.93    6.34
   0  10  -1  249.62    6.32
   0  10  -2    6.13    1.34
   0 -10  -2    4.33    1.13
   0  10  -2    5.65    1.30
   0  10   2    8.44    1.39
   0 -10  -2    6.38    1.25
   0  10   2    6.18    1.30
   0  10  -2    5.80    1.29
   0 -10   2    6.49    1.28
   0  10  -2    7.30    1.62
   0  10   2    5.99    1.44
   0  10  -3   37.43    2.29
   0 -10  -3   36.45    2.16
   0  10  -3   34.18    2.16
   0  10   3   40.75    2.32
   0 -10   3   35.42    2.10
   0  10  -3   40.41    2.34
   0  10   3   39.61    2.32
   0  10   3   38.54    2.43
   0  10  -3   40.57    2.62
   0  10  -4   20.45    1.91
   0 -10  -4   19.81    1.77
   0  10  -4   19.86    1.81
   0  10   4   21.85    1.88
   0  10  -4   20.94    1.88
   0  10   4   21.74    1.87
   0 -10   4   24.91    1.87
   0  10   4   22.88    2.00
   0  10  -4   19.51    2.08
   0  10  -5  161.10    4.82
   0 -10  -5  155.92    4.68
   0  10  -5  156.87    4.69
   0 -10   5  148.26    4.51
   0  10  -5  153.90    4.76
   0  10   5  159.78    4.80
   0  10   5  149.31    4.82
   0  10  -5  160.97    5.10
   0  10  -6   37.17    2.40
   0  10   6   32.45    2.14
   0  10  -6   33.71    2.23
   0 -10  -6   32.61    2.25
   0  10  -6   38.04    2.41
   0 -10   6   38.42    2.28
   0  10   6   30.46    2.34
   0  10  -7   41.09    2.55
   0  10   7   40.88    2.42
   0  10  -7   36.40    2.48
   0 -10   7   39.50    2.32
   0 -10  -7   42.37    2.62
   0 -10   7   44.62    2.48
   0  10   7   37.27    2.56
   0  10  -8  134.56    4.69
   0  10   8  131.31    4.37
   0  10   8  129.64    4.36
   0 -10  -8  135.51    4.62
   0  10  -8  123.18    4.44
   0 -10   8  133.75    4.38
   0  10   8  125.81    4.57
   0 -10   8  125.17    3.96
   0  10   9  373.38    8.33
   0  10  -9  351.32    8.50
   0  10   9  358.34    8.26
   0 -10  -9  352.02    8.51
   0  10  -9  345.58    8.45
   0 -10   9  366.55    8.25
   0 -10   9  362.22    7.86
   0  10   9  356.20    8.62
   0  10  10   78.33    3.44
   0  10 -10   72.02    3.57
   0  10  10   74.48    3.45
   0 -10 -10   69.69    3.61
   0  10 -10   74.32    3.63
   0 -10  10   74.09    3.33
   0  10  10   76.44    3.71
   0 -10  10   71.26    3.22
   0  10 -11  129.52    4.88
   0  10  11  126.77    4.42
   0  10  11  134.58    4.68
   0 -10 -11  120.57    4.80
   0  10 -11  138.36    5.00
   0 -10  11  130.54    4.57
   0  10  11  127.88    4.91
   0 -10  11  129.98    4.56
   0  10 -12   -0.19    1.35
   0  10  12    1.18    1.04
   0  10 -12   -0.40    1.63
   0 -10 -12   -0.38    1.52
   0  10 -12    0.92    1.47
   0 -10  12    0.47    1.18
   0  10  12    0.38    1.45
   0 -10  12    0.66    1.32
   0  10 -12    0.79    1.55
   0  10 -13  173.96    5.73
   0  10  13  148.82    4.92
   0 -10 -13  162.30    5.68
   0  10 -13  154.56    5.73
   0  10 -13  158.12    5.48
   0 -10  13  164.50    5.20
   0  10 -13  157.29    5.77
   0  10  13  157.56    5.55
   0 -10  13  154.38    5.31
   0  10  14    8.84    1.54
   0  10 -14    8.31    1.79
   0  10 -14    6.28    1.91
   0 -10 -14   11.88    2.08
   0  10 -14   12.77    2.01
   0 -10  14    6.40    1.47
   0  10 -14    6.81    1.93
   0 -10  14    7.45    1.83
   0  10  14    7.33    1.75
   0  10 -15   66.91    3.58
   0 -10 -15   73.10    3.83
   0  10 -15   72.17    3.88
   0 -10  15   74.14    3.34
   0  10 -15   70.10    3.62
   0 -10  15   70.19    3.66
   0  10 -15   76.66    3.99
   0  10  15   64.39    3.48
   0  10 -16   32.84    2.53
   0  10  16   29.63    2.37
   0  10 -16   30.55    2.53
   0  10 -17   40.58    2.72
   0 -10 -17   37.11    2.78
   0  10 -17   39.85    2.67
   0 -10  17   36.57    2.16
   0  10 -17   41.02    2.93
   0  10  17   40.78    2.51
   0  10 -18    3.08    1.26
   0  10 -18    3.19    1.21
   0 -10 -18    3.36    1.38
   0  10 -18    2.91    1.28
   0  10 -19    0.24    1.15
   0  10 -19    4.11    1.12
   0 -10 -19    3.50    1.37
   0  10 -19    1.65    1.00
   0  10 -19    1.46    1.15
   0  10 -20    0.85    0.92
   0 -10 -20    2.66    1.13
   0  10 -20    0.16    0.87
   0  10 -20    1.61    1.01
   0  10 -21   14.08    1.10
   0  10 -21   12.46    0.99
   0  11   0   -0.14    1.23
   0  11   0   -0.14    1.21
   0 -11   0   -1.05    1.17
   0  11   0    0.45    1.48
   0  11   1  616.78   11.96
   0  11  -1  627.42   12.05
   0 -11  -1  613.14   11.83
   0  11   1  609.14   11.97
   0 -11   1  631.55   11.86
   0  11  -1  621.41   12.07
   0  11  -1  637.69   12.41
   0  11   1  633.93   12.27
   0  11  -1  615.21   11.91
   0 -11  -2  266.63    6.55
   0  11  -2  264.86    6.64
   0  11   2  270.72    6.74
   0 -11  -2  270.89    6.66
   0  11  -2  274.93    6.86
   0  11   2  277.52    6.79
   0 -11   2  265.26    6.57
   0  11  -2  277.41    7.13
   0  11   2  267.03    6.94
   0  11  -3   15.59    1.81
   0 -11  -3   14.13    1.65
   0  11  -3   15.43    1.77
   0  11   3   17.53    1.87
   0  11   3   17.46    1.85
   0  11  -3   14.79    1.82
   0 -11   3   15.91    1.75
   0  11   3   12.97    1.95
   0  11  -3   14.87    2.03
   0  11  -4   50.61    2.80
   0 -11  -4   47.74    2.66
   0  11  -4   53.88    2.85
   0  11   4   48.62    2.75
   0  11  -4   51.56    2.85
   0 -11   4   51.27    2.75
   0  11   4   46.80    2.80
   0  11  -4   50.16    3.11
   0  11   5    3.11    1.25
   0  11  -5    5.90    1.47
   0 -11  -5    4.61    1.38
   0  11  -5    2.65    1.32
   0  11   5    5.47    1.43
   0 -11   5    3.05    1.38
   0  11  -5    3.05    1.46
   0  11   5    4.55    1.66
   0  11  -6   14.86    1.85
   0  11   6   11.63    1.64
   0 -11  -6   12.72    1.79
   0  11  -6   16.33    1.93
   0  11  -6   13.26    1.80
   0 -11   6   15.94    1.76
   0  11   6   12.21    1.91
   0  11  -7    8.63    1.70
   0  11   7    4.77    1.38
   0  11   7    8.23    1.54
   0 -11   7    8.12    1.41
   0 -11  -7    6.98    1.64
   0  11  -7    8.60    1.55
   0  11  -7    5.06    1.47
   0 -11   7    8.51    1.61
   0  11   7    4.24    1.66
   0 -11   7    7.86    1.19
   0  11  -8   32.64    2.53
   0  11   8   30.23    2.30
   0  11  -8   24.85    2.23
   0 -11  -8   27.92    2.41
   0  11   8   33.93    2.36
   0  11  -8   27.25    2.42
   0 -11   8   32.51    2.33
   0  11   8   30.16    2.54
   0 -11   8   29.28    1.98
   0  11  -9   49.50    3.02
   0  11  -9   46.59    2.99
   0  11   9   43.80    2.72
   0  11   9   48.50    2.85
   0 -11  -9   51.59    3.14
   0  11  -9   48.65    3.00
   0 -11   9   49.34    2.85
   0  11   9   46.91    3.07
   0 -11   9   46.83    2.58
   0  11 -10  111.72    4.53
   0  11 -10  116.68    4.61
   0  11  10  108.43    4.19
   0 -11  10  115.06    4.30
   0 -11  10  114.64    4.19
   0  11  10  110.25    4.57
   0  11  10  105.04    4.16
   0 -11 -10  110.22    4.59
   0  11 -11   37.80    2.85
   0  11  11   35.44    2.38
   0  11 -11   30.80    2.65
   0 -11  11   32.65    2.45
   0  11  11   34.22    2.73
   0 -11  11   34.72    2.48
   0  11  11   38.55    2.55
   0 -11 -11   36.63    2.93
   0  11 -12   34.69    2.88
   0  11 -12   36.54    2.83
   0 -11 -12   37.53    2.92
   0  11 -12   35.39    2.92
   0 -11  12   36.75    2.48
   0  11  12   36.06    2.83
   0 -11  12   40.25    2.67
   0  11 -12   33.97    2.81
   0  11  13    0.75    1.05
   0  11 -13    1.97    1.58
   0  11 -13    0.82    1.60
   0 -11 -13    0.20    1.61
   0  11 -13    2.65    1.61
   0 -11  13    1.60    1.36
   0  11  13    1.53    1.42
   0 -11  13    1.23    1.42
   0  11 -13    2.29    1.62
   0  11 -14   34.51    2.76
   0  11 -14   34.71    2.68
   0 -11 -14   38.99    2.98
   0  11 -14   33.02    2.83
   0 -11  14   34.09    2.41
   0 -11  14   37.94    2.74
   0  11 -14   36.61    2.90
   0  11  14   31.09    2.64
   0  11 -15   67.99    3.45
   0  11  15   65.61    3.42
   0  11 -15   77.19    3.64
   0  11 -15   73.45    3.65
   0 -11 -16   77.02    3.74
   0  11 -16   71.13    3.73
   0 -11  16   70.36    3.02
   0  11 -16   70.88    3.69
   0  11  16   68.10    3.28
   0  11 -17    3.17    1.29
   0 -11 -17    1.28    1.41
   0  11 -17    1.44    1.18
   0  11 -17    2.08    1.13
   0 -11  17    0.76    0.97
   0  11 -17    0.85    1.18
   0  11 -17    2.64    1.65
   0  11  17    0.52    1.10
   0  11 -18    0.24    1.04
   0 -11 -18    0.56    1.26
   0  11 -18    3.21    1.14
   0  11 -18    2.19    1.22
   0  11 -19   32.35    1.83
   0 -11 -19   32.79    2.13
   0  11 -19   27.99    1.74
   0  11 -19   29.75    1.87
   0  11 -20  105.21    3.04
   0  11 -20  100.89    2.83
   0  12   0 1224.46   21.07
   0 -12   0 1226.12   20.88
   0  12   0 1241.92   21.54
   0  12  -1    5.80    1.60
   0  12  -1    6.87    1.59
   0  12   1    4.73    1.53
   0 -12   1    6.74    1.60
   0 -12  -1    5.77    1.53
   0  12   1    5.50    1.47
   0  12   1    5.63    1.79
   0  12  -1    4.92    1.87
   0  12   2  847.95   15.91
   0  12  -2  859.13   16.04
   0 -12   2  861.46   15.71
   0  12   2  867.61   15.95
   0  12  -2  868.60   16.04
   0  12  -2  873.04   16.46
   0  12   2  875.01   16.20
   0  12  -2  877.69   15.96
   0 -12  -3   13.62    1.81
   0  12  -3   12.44    1.85
   0 -12   3   13.54    1.79
   0  12  -3   14.07    2.04
   0  12   3   11.72    1.81
   0  12   3   12.70    1.79
   0  12  -3   16.28    2.22
   0  12   3   13.13    2.15
   0  12  -4    0.17    1.27
   0 -12  -4    0.31    1.28
   0  12  -4    0.81    1.43
   0  12  -4    0.50    1.49
   0 -12   4    0.76    1.32
   0  12   4    0.98    1.30
   0  12   4   -0.35    1.66
   0  12  -4    2.03    1.89
   0  12  -5  162.63    5.42
   0  12   5  154.86    5.09
   0 -12  -5  162.97    5.23
   0  12  -5  163.52    5.27
   0  12  -5  157.56    5.33
   0 -12   5  168.30    5.21
   0  12   5  167.37    5.44
   0  12   5  162.56    5.58
   0 -12   5  159.10    4.28
   0  12  -6   13.50    2.00
   0  12   6   11.86    1.69
   0 -12   6   13.47    1.78
   0 -12  -6    9.20    1.78
   0  12  -6   11.90    1.79
   0  12  -6   13.37    2.04
   0 -12   6   12.13    1.68
   0  12   6    8.06    1.89
   0 -12   6   10.84    1.41
   0  12   7   10.27    1.70
   0  12  -7    9.64    1.80
   0 -12  -7   10.83    1.90
   0  12   7    9.16    1.61
   0  12  -7    9.17    1.69
   0  12  -7    9.77    1.84
   0 -12   7    5.62    1.44
   0  12   7    9.04    1.89
   0 -12   7   10.79    1.42
   0  12  -8  197.83    6.21
   0  12   8  201.07    5.88
   0 -12  -8  186.11    6.07
   0  12   8  191.75    5.81
   0  12  -8  193.81    6.11
   0  12  -8  204.04    6.30
   0 -12   8  209.45    6.05
   0  12   8  197.30    6.29
   0 -12   8  196.10    5.43
   0  12   9    0.49    1.19
   0  12  -9   -0.38    1.37
   0  12   9    0.33    1.20
   0 -12  -9   -1.14    1.76
   0  12  -9    1.65    1.41
   0 -12   9    0.83    1.29
   0  12  -9    2.05    1.54
   0  12   9    0.97    1.54
   0 -12   9    1.57    1.12
   0  12  10  110.88    4.20
   0  12 -10  104.93    4.50
   0  12  10  103.69    4.17
   0 -12 -10   96.98    4.44
   0  12 -10  106.50    4.48
   0 -12  10  110.13    4.31
   0  12 -10  109.12    4.57
   0 -12  10  104.50    4.04
   0  12  10  109.89    4.59
   0  12 -11   10.64    1.89
   0  12 -11   15.85    2.27
   0 -12 -11   11.44    2.16
   0  12  11   12.60    1.78
   0  12 -11   10.75    1.96
   0 -12  11   11.18    1.80
   0  12 -11    8.62    1.93
   0  12  11   12.36    2.06
   0 -12  11    9.03    1.67
   0  12 -11   10.96    1.98
   0  12 -12   -0.98    1.43
   0  12 -12    1.82    1.68
   0 -12 -12    0.40    1.47
   0  12 -12   -0.37    1.51
   0 -12  12    0.49    1.17
   0  12 -12   -0.19    1.45
   0 -12  12   -0.17    1.35
   0  12 -12   -0.20    1.51
   0  12 -13   12.33    1.90
   0  12 -13   14.21    2.22
   0 -12 -13   12.90    2.04
   0  12 -13   16.96    2.13
   0 -12  13   12.12    1.77
   0  12 -13   13.07    1.99
   0 -12  13   15.13    2.02
   0  12 -13   15.66    2.31
   0  12  13   12.61    1.94
   0  12 -14   41.68    2.76
   0  12  14   40.80    2.77
   0  12 -14   34.86    2.72
   0  12 -15    7.84    1.75
   0 -12 -15    5.91    1.68
   0 -12  15    5.18    1.24
   0  12 -15    8.51    1.64
   0  12 -15    6.73    1.84
   0  12  15    5.21    1.47
   0  12 -16   67.30    3.24
   0  12 -16   61.86    3.36
   0 -12 -16   67.90    3.39
   0  12 -16   69.21    3.18
   0 -12  16   68.42    2.84
   0  12 -16   66.14    3.21
   0  12  16   70.89    3.13
   0  12 -16   72.36    3.62
   0  12 -17    4.24    1.27
   0 -12 -17    5.20    1.53
   0  12 -17    3.49    1.19
   0  12 -17    4.01    1.32
   0  12 -18   33.67    1.93
   0 -12 -18   30.92    2.15
   0  12 -18   27.40    1.82
   0  12 -18   30.35    1.97
   0  12 -19    1.24    0.82
   0  12 -19    1.27    0.89
   0  12 -19    1.34    0.83
   0  13   0    0.58    1.67
   0  13   0    0.53    1.40
   0 -13   0    1.68    1.52
   0  13   0   -0.18    1.34
   0  13   1  195.33    6.34
   0  13  -1  186.05    6.26
   0 -13   1  193.42    5.94
   0  13   1  187.56    5.94
   0  13  -1  192.21    6.00
   0  13   1  188.10    5.98
   0  13   2  484.39   11.09
   0  13  -2  489.44   11.31
   0  13   2  506.56   10.96
   0  13  -2  509.97   11.06
   0  13  -2  504.49   11.05
   0  13   2  505.73   11.02
   0 -13   2  488.92   10.74
   0  13  -3    8.60    1.77
   0  13   3    9.21    1.94
   0  13  -3   12.65    2.35
   0  13  -3   10.45    1.94
   0  13  -3    7.31    1.77
   0  13   3   10.55    1.86
   0 -13   3    9.60    1.73
   0  13   3   10.88    1.87
   0  13  -4  209.58    6.39
   0  13  -4  213.70    6.56
   0  13   4  226.80    6.65
   0 -13   4  220.30    6.34
   0  13  -4  227.99    6.72
   0  13  -4  216.15    6.80
   0  13   5   18.71    1.96
   0 -13  -5   17.95    2.07
   0  13  -5   18.39    2.11
   0  13   5   18.75    2.16
   0 -13   5   19.63    2.08
   0  13  -5   18.69    2.19
   0  13   5   16.98    2.37
   0 -13   5   15.99    1.54
   0  13  -6    7.67    1.79
   0  13   6    8.41    1.62
   0 -13  -6    6.69    1.80
   0 -13   6   11.23    1.84
   0  13  -6    6.58    1.80
   0 -13   6    7.49    1.69
   0  13  -6   10.13    1.90
   0  13   6    7.41    1.87
   0 -13   6    8.53    1.23
   0  13   7   18.07    2.05
   0  13  -7   19.91    2.21
   0 -13  -7   20.16    2.19
   0  13   7   17.29    1.94
   0  13  -7   19.82    2.29
   0  13  -7   17.85    2.20
   0 -13   7   21.81    2.16
   0 -13   7   22.19    1.87
   0  13   7   24.50    2.47
   0  13  -8   44.38    3.16
   0  13   8   47.02    2.84
   0  13   8   52.55    2.97
   0 -13  -8   46.71    3.07
   0  13  -8   40.23    2.90
   0 -13   8   46.71    2.94
   0  13  -8   42.63    2.99
   0  13   8   51.06    3.28
   0 -13   8   48.55    2.61
   0  13   9   30.33    2.34
   0  13  -9   31.31    2.63
   0 -13  -9   28.70    2.62
   0  13   9   33.13    2.43
   0  13  -9   32.13    2.65
   0 -13   9   28.68    2.44
   0  13  -9   35.18    2.75
   0  13   9   34.14    2.75
   0 -13   9   31.43    2.25
   0  13 -10  207.01    6.55
   0  13  10  207.01    6.00
   0 -13 -10  206.10    6.57
   0  13  10  204.73    6.03
   0  13 -10  201.31    6.36
   0  13 -10  202.67    6.44
   0 -13  10  202.04    6.11
   0  13 -10  200.84    6.35
   0  13  10  211.22    6.61
   0 -13  10  208.54    5.92
   0  13 -11    5.73    1.81
   0  13 -11    1.59    1.64
   0 -13 -11    4.19    1.72
   0  13  11    2.73    1.30
   0 -13  11    4.84    1.54
   0  13 -11    2.48    1.59
   0  13 -11    4.08    1.57
   0 -13  11    4.39    1.48
   0  13 -11    4.48    1.48
   0  13 -12   -0.39    1.33
   0  13 -12    0.90    1.39
   0 -13  12    0.80    1.20
   0  13 -12    2.42    1.60
   0  13  12   -0.19    1.50
   0  13 -13   37.92    2.67
   0 -13 -13   39.14    2.81
   0  13 -13   39.91    2.97
   0 -13  13   39.66    2.68
   0  13 -13   36.93    2.88
   0  13  13   38.29    2.69
   0  13 -13   35.75    2.70
   0 -13 -14    1.96    1.61
   0  13 -14    2.14    1.56
   0  13 -14    0.79    1.27
   0  13 -14    0.82    1.22
   0 -13  14   -0.27    1.02
   0  13 -14   -1.27    1.57
   0  13  14    1.26    1.34
   0  13 -15   13.18    1.74
   0 -13 -15    9.16    1.69
   0  13 -15    7.97    1.84
   0  13 -15    6.20    1.44
   0 -13  15   10.08    1.32
   0  13 -15   11.34    1.65
   0  13  15    8.63    1.50
   0  13 -15    6.73    1.71
   0  13 -16   19.35    1.88
   0  13 -16   19.46    2.01
   0 -13 -16   18.41    1.93
   0  13 -16   18.97    1.78
   0 -13  16   18.79    1.52
   0  13 -16   16.56    1.64
   0  13 -16   18.50    2.12
   0  13 -17   24.50    1.70
   0 -13 -17   23.70    2.00
   0  13 -17   18.65    1.59
   0  13 -17   23.26    1.81
   0  13 -18    1.91    0.88
   0  13 -18    1.73    0.90
   0  13 -19   85.13    2.44
   0  14   0   -0.63    1.77
   0  14   0    1.15    1.58
   0  14   0    1.34    1.53
   0  14   1  225.83    7.07
   0  14  -1  218.25    7.06
   0  14  -1  209.01    6.64
   0  14   1  223.31    6.75
   0  14   1  226.32    6.77
   0  14  -1  217.78    6.62
   0 -14   1  214.37    6.53
   0  14  -2  576.31   12.95
   0  14   2  605.96   13.02
   0  14   2  578.21   12.50
   0  14   2  559.90   12.40
   0  14  -2  591.65   12.62
   0 -14   2  608.64   12.46
   0  14  -3    1.07    1.71
   0  14   3   -0.82    1.71
   0  14  -3    3.16    1.61
   0  14  -3    3.51    1.67
   0  14   3    0.77    1.57
   0 -14   3    1.99    1.46
   0  14   4    2.30    1.32
   0  14  -4    0.99    1.46
   0  14   4    1.16    1.37
   0 -14   4    2.54    1.54
   0  14  -4    1.39    1.49
   0  14   4    1.01    1.77
   0  14   5   11.07    1.77
   0 -14   5    8.20    1.71
   0  14  -5   12.61    2.05
   0 -14   5    7.27    1.81
   0  14  -5    8.17    1.85
   0  14  -5   12.13    2.06
   0  14   5   10.23    2.05
   0  14   6   40.54    2.71
   0  14   6   39.09    2.66
   0 -14   6   39.04    2.70
   0  14  -6   36.71    2.83
   0  14  -6   40.99    3.02
   0  14  -6   45.03    3.07
   0 -14   6   37.39    2.71
   0 -14   6   34.00    2.16
   0  14   7    3.09    1.37
   0 -14  -7    6.40    1.72
   0  14   7    4.86    1.42
   0  14  -7    3.68    1.63
   0  14  -7    5.57    1.75
   0 -14   7    5.92    1.67
   0  14   7    5.26    1.67
   0 -14   7    3.78    1.16
   0  14   8    4.01    1.34
   0  14   8    4.72    1.36
   0 -14  -8    6.10    1.77
   0  14  -8    5.21    1.66
   0 -14   8    5.32    1.65
   0  14  -8    2.56    1.49
   0 -14   8    7.15    1.38
   0  14   8    6.23    1.89
   0  14  -9    1.40    1.59
   0  14   9    1.44    1.16
   0  14   9    3.45    1.29
   0 -14  -9    2.57    1.67
   0  14  -9    3.44    1.54
   0 -14   9    1.74    1.36
   0  14  -9    1.17    1.51
   0  14  -9    1.45    1.36
   0 -14   9    0.30    1.16
   0  14 -10   56.80    3.42
   0 -14 -10   52.95    3.36
   0  14  10   52.16    2.87
   0 -14  10   54.90    3.10
   0  14 -10   50.50    3.18
   0  14  10   55.05    3.37
   0  14 -10   58.19    3.36
   0  14 -11    5.72    1.74
   0 -14  11    8.04    1.65
   0  14  11    6.59    1.66
   0 -14  11    8.95    1.57
   0  14 -11    6.67    1.65
   0  14 -12   -0.36    1.57
   0 -14 -12    1.29    1.40
   0  14 -12    0.52    1.38
   0  14  12   -0.68    1.49
   0 -14  12    0.77    1.19
   0  14 -12   -1.08    1.59
   0  14 -13    8.41    1.59
   0 -14 -13    9.60    1.81
   0  14 -13    8.02    1.79
   0  14 -13    6.25    1.46
   0 -14  13    9.96    1.51
   0  14 -13    9.54    1.66
   0  14 -13   11.15    1.84
   0  14  13    8.04    1.63
   0  14 -14    2.90    1.39
   0 -14 -14    2.57    1.50
   0  14 -14    0.78    1.38
   0  14 -14    5.26    1.36
   0 -14  14    2.05    1.17
   0  14  14    4.17    1.37
   0  14 -14    3.67    1.44
   0  14 -14    2.53    1.31
   0 -14 -15   17.94    1.95
   0  14 -15   16.94    1.88
   0  14 -15   15.50    1.69
   0 -14  15   17.39    1.50
   0  14 -15   12.51    1.75
   0  14 -15   15.79    1.63
   0  14 -16    7.46    1.27
   0  14 -16    9.21    1.28
   0  14 -17    2.68    1.01
   0  14 -17    1.07    0.87
   0  14 -17    1.99    0.91
   0  14 -18   95.65    2.64
   0  15   0    0.44    1.83
   0  15   0   -0.20    1.56
   0  15   0    1.61    1.52
   0  15   1   43.10    3.25
   0  15  -1   45.92    3.37
   0  15   1   46.44    3.13
   0  15  -1   53.84    3.41
   0  15  -1   49.78    3.26
   0  15   1   45.69    3.18
   0  15   2   72.18    4.04
   0  15  -2   67.93    3.95
   0 -15   2   75.06    3.78
   0  15   2   70.92    3.81
   0  15  -2   72.03    3.81
   0  15  -2   70.71    3.83
   0  15   3  154.94    5.33
   0 -15   3  156.34    5.49
   0  15   3  162.27    5.74
   0  15  -3  145.88    5.54
   0  15  -3  155.06    5.62
   0  15   3  154.05    5.80
   0  15   4   88.89    3.96
   0  15  -4   83.66    4.20
   0 -15   4   83.88    3.97
   0  15  -4   90.52    4.29
   0  15   4   89.08    4.22
   0  15   4   93.30    4.42
   0 -15   4   86.66    4.14
   0  15   5    7.36    1.56
   0  15  -5    8.88    1.94
   0  15  -5    7.71    1.86
   0 -15   5    9.48    1.83
   0  15   5    9.73    2.04
   0 -15   5    9.34    1.91
   0  15   6   24.08    2.16
   0  15  -6   26.18    2.50
   0 -15   6   23.10    2.33
   0  15  -6   21.28    2.41
   0  15   6   20.39    2.06
   0  15  -7    3.65    1.56
   0  15   7    2.00    1.23
   0 -15   7    3.60    1.50
   0  15  -7    1.60    1.49
   0  15  -7    1.79    1.60
   0  15   7    1.32    1.19
   0  15   8    5.35    1.31
   0  15   8    5.75    1.41
   0 -15   8    3.16    1.41
   0  15  -8    3.34    1.60
   0  15  -8    5.46    1.63
   0  15   8    4.99    1.72
   0  15  -8    6.62    1.77
   0  15  -9    3.27    1.57
   0 -15   9    5.59    1.50
   0 -15   9    4.33    1.25
   0  15   9    2.95    1.58
   0  15  -9    2.59    1.50
   0  15 -10    0.89    1.44
   0 -15  10    3.10    1.24
   0  15 -10    2.91    1.43
   0  15 -11   14.84    1.96
   0 -15  11   12.06    1.62
   0  15 -11   17.45    2.08
   0  15 -11   13.80    1.91
   0  15 -12   95.03    4.03
   0 -15  12  101.79    3.77
   0  15 -12  113.34    4.23
   0  15  12  108.16    4.03
   0  15 -12  105.11    4.11
   0  15 -12  103.14    4.05
   0  15 -13   25.20    2.14
   0  15 -13   25.63    2.16
   0  15 -13   26.14    2.15
   0 -15  13   27.33    1.93
   0  15 -13   23.88    2.12
   0  15  13   25.79    2.01
   0  15 -13   24.04    2.02
   0  15 -14    6.13    1.47
   0  15 -14    7.36    1.42
   0  15 -14    5.01    1.30
   0 -15  14    5.82    1.14
   0  15 -14    5.61    1.40
   0  15 -14    4.62    1.28
   0  15 -15    1.08    0.95
   0 -15  15    1.58    0.85
   0  15 -15    0.43    1.05
   0  15 -15    1.04    1.01
   0  15 -15   -0.56    1.24
   0  15 -16    9.46    1.22
   0  15 -16   11.93    1.24
   0  15 -17   -0.36    0.69
   0  16   0  384.61    9.59
   0  16   0  380.06    9.59
   0  16  -1    6.45    1.86
   0  16   1    5.63    1.63
   0  16  -1    3.42    1.59
   0  16   2   -0.36    1.35
   0  16  -2    3.02    1.66
   0  16  -2    2.00    1.50
   0  16   2    3.42    1.58
   0  16   3  181.10    5.84
   0  16  -3  189.14    6.20
   0  16   3  180.96    6.12
   0  16  -3  187.15    6.20
   0 -16   3  190.55    6.22
   0 -16   4   93.82    4.28
   0  16  -4   87.99    4.20
   0 -16   4   90.14    4.13
   0  16  -4   99.94    4.43
   0  16   4   99.40    4.10
   0  16   4   95.85    4.47
   0  16   5   65.45    3.25
   0  16  -5   64.90    3.57
   0 -16   5   65.64    3.51
   0  16  -5   61.48    3.56
   0  16   5   66.53    3.31
   0  16   5   61.64    3.67
   0  16   6   -0.16    1.18
   0  16  -6    1.35    1.47
   0 -16   6    0.71    1.38
   0  16   6    0.20    1.66
   0  16   6    0.64    1.18
   0  16   7    0.76    1.57
   0  16  -7    0.30    1.13
   0 -16   7    0.17    1.33
   0  16  -7    2.07    1.40
   0  16  -8   40.29    2.61
   0  16   8   45.72    3.01
   0  16  -8   43.84    2.94
   0  16  -9    6.06    1.61
   0  16  -9    5.75    1.40
   0  16   9    6.27    1.68
   0  16  -9    2.59    1.50
   0  16 -10    1.25    1.46
   0  16  10    1.25    1.33
   0  16 -10    1.17    1.19
   0  16 -10    2.76    1.38
   0 -16  10    2.86    1.23
   0  16 -10    0.65    1.29
   0  16 -11   14.68    1.83
   0  16 -11   18.46    1.86
   0  16  11   13.39    1.79
   0  16 -11   15.09    1.86
   0 -16  11   16.29    1.65
   0  16 -11   15.10    1.87
   0  16 -12    1.47    1.24
   0  16  12    0.37    1.11
   0  16 -12    0.13    1.13
   0  16 -12    1.63    1.21
   0  16 -12   -0.54    1.19
   0 -16  12    0.11    1.01
   0  16 -13    3.55    1.28
   0  16 -13    1.75    1.15
   0 -16  13    2.59    1.02
   0  16 -13    3.21    1.22
   0  16 -13    0.82    1.12
   0  16 -14    5.98    1.29
   0  16 -14    6.50    1.28
   0 -16  14    6.02    0.99
   0  16 -14    6.97    1.29
   0  16 -15    0.24    0.86
   0  16 -15   -0.37    0.77
   0  17   0   -0.40    1.62
   0  17  -1   89.76    4.14
   0  17   1   89.29    3.92
   0  17   1   97.19    4.46
   0 -17   2    4.98    1.69
   0  17   2    3.21    1.72
   0  17  -2    6.07    1.76
   0 -17   3   99.29    4.35
   0  17   3  101.09    4.53
   0  17  -3   87.81    4.15
   0  17   4  157.91    5.53
   0 -17   4  152.07    5.25
   0  17   4  141.02    4.75
   0 -17   5    5.70    1.53
   0  17   5    5.38    1.35
   0  17   5    5.93    1.85
   0  17  -5    1.61    1.43
   0  17   6  311.18    7.27
   0  17   6  313.85    8.06
   0  17  -6  311.93    7.95
   0 -17   7    5.41    1.50
   0  17  -7    8.75    1.72
   0  17  -7    9.80    1.71
   0  17   7    8.55    1.65
   0  17   7    9.43    1.77
   0  17  -8    0.72    1.27
   0  17   8    1.42    1.36
   0  17  -8    1.57    1.38
   0  17  -8    1.58    1.27
   0 -17   8    1.01    1.27
   0  17  -9    2.75    1.30
   0  17   9    0.14    1.42
   0 -17   9    2.81    1.26
   0  17  -9    1.48    1.30
   0  17  -9    1.17    1.20
   0  17 -10    8.89    1.50
   0  17  10    6.46    1.39
   0  17 -10    7.47    1.46
   0 -17  10    5.18    1.32
   0  17 -10    9.81    1.51
   0  17 -11    2.09    1.23
   0  17  11    3.78    1.19
   0 -17  11    1.48    1.00
   0  17 -11    0.96    1.07
   0  17 -11    2.68    1.18
   0  17 -12   23.28    1.78
   0  17 -12   27.89    1.87
   0  17 -12   25.21    1.79
   0  17 -13   16.54    1.43
   0  17 -13   17.34    1.41
   0  17 -13   18.77    1.46
   0  17 -14    1.63    0.84
   0  18   0    1.78    1.18
   0  18   0    1.19    1.35
   0 -18   0    1.42    1.54
   0  18   1    2.74    1.20
   0  18  -1    1.35    1.29
   0 -18   1    1.92    1.38
   0 -18  -1    2.68    1.53
   0 -18   2    6.48    1.66
   0  18  -2    6.32    1.61
   0  18   2    6.92    1.34
   0  18   2    6.05    1.75
   0 -18   3   32.97    2.45
   0  18  -3   36.75    2.62
   0  18  -3   31.66    2.44
   0  18   3   29.33    2.04
   0  18   3   30.33    2.55
   0  18  -4  113.15    4.30
   0  18  -4  113.92    4.32
   0  18   4  113.02    4.39
   0 -18   4  116.33    4.26
   0  18   5   60.93    3.26
   0  18  -5   62.49    3.24
   0  18  -5   68.90    3.29
   0  18  -6   41.73    2.56
   0  18  -6   44.18    2.62
   0  18   6   43.20    2.69
   0  18   6   45.72    2.75
   0  18  -7   19.71    1.98
   0  18  -7   19.97    1.90
   0  18   7   15.61    1.68
   0  18  -7   19.18    1.76
   0  18   7   19.70    1.97
   0 -18  -8   56.29    2.83
   0  18  -8   62.18    2.72
   0  18   8   62.28    2.90
   0  18  -8   59.32    2.84
   0  18  -8   59.25    2.87
   0  18  -9   46.31    2.31
   0 -18  -9   46.69    2.44
   0  18   9   50.92    2.49
   0  18  -9   48.53    2.50
   0  18  -9   48.71    2.50
   0  18 -10    4.46    1.12
   0 -18 -10    6.91    1.25
   0  18 -10    6.38    1.27
   0  18 -10    8.04    1.31
   0  18 -11    1.65    0.93
   0  18 -11    1.96    0.98
   0  18 -11    3.32    1.09
   0  18 -12   17.50    1.32
   0  18 -12   18.73    1.32
   0 -19   0   -1.05    1.31
   0  19   0    1.35    0.95
   0 -19   1   29.53    2.24
   0 -19  -1   27.95    2.25
   0  19  -1   31.17    2.27
   0  19  -1   26.11    1.88
   0 -19   2   -0.14    1.23
   0 -19  -2   -0.15    1.35
   0  19  -2    1.37    1.21
   0  19  -2    0.82    1.06
   0 -19   3   35.25    2.25
   0 -19  -3   33.91    2.50
   0  19  -3   33.76    2.27
   0  19  -3   34.22    2.10
   0  19  -4   53.04    2.70
   0 -19  -4   49.61    2.80
   0 -19   4   54.89    2.53
   0  19   5   98.96    3.68
   0  19  -5  105.24    3.69
   0 -19  -5  103.88    3.84
   0  19  -6    2.67    1.18
   0  19  -6    2.51    1.18
   0  19   6    2.21    1.01
   0  19   6    1.80    1.20
   0 -19  -6    1.01    1.24
   0  19  -7   80.90    3.05
   0  19  -7   83.16    3.09
   0  19   7   80.27    2.96
   0 -19  -7   84.80    3.21
   0 -19  -8   41.61    2.22
   0  19  -8   39.73    2.08
   0  19  -8   45.37    2.18
   0 -19  -9    1.50    0.96
   0  19  -9    0.59    0.94
   0  19  -9    1.58    0.93
   0  19 -10    7.20    1.01
   0  19 -10    6.26    0.97
   0 -20   0    0.56    1.14
   0 -20  -1   14.91    1.63
   0 -20   1   17.63    1.63
   0 -20  -2   37.13    2.21
   0 -20   2   29.90    1.90
   0 -20  -3   23.77    1.87
   0  20   3   21.87    1.80
   0 -20  -4   10.41    1.44
   0  20   4    8.21    1.24
   0 -20  -5    4.80    1.22
   0  20   5    5.14    1.01
   0  20  -5    5.89    1.12
   0 -20  -6   19.69    1.59
   0  20  -6   20.89    1.48
   0  20  -7   49.36    1.96
   0  21   0    0.50    0.91
   0  21   1    1.48    0.88
   0  21  -1    1.83    0.93
   0  21  -2   15.68    1.35
  -1   0   0   -0.16    0.31
   1   0   0    0.29    0.67
   1   0   0    1.04    0.72
   1   0   0   -0.04    0.78
   1   0   0    0.48    0.70
   1   0   0   -0.49    0.81
   1   0   0   -0.25    0.68
   1   0   0    0.29    0.72
   1   0   0    0.50    0.67
   1   0   0   -0.14    0.70
   1   0  -1 4997.06   69.44
   1   0   1 4972.07   69.70
   1   0   1 4928.42   69.67
  -1   0   1 4931.03   69.11
   1   0   1 4926.22   69.61
   1   0  -1 4848.57   69.56
   1   0   1 4989.43   69.68
   1   0  -1 4847.51   69.67
   1   0   1 4932.83   69.68
   1   0   1 4997.92   69.79
   1   0   1 5032.42   69.77
   1   0   1 5036.75   69.53
   1   0   1 4982.87   69.50
   1   0   1 5025.62   69.53
   1   0   2 1192.17   17.62
   1   0  -2 1191.31   17.16
   1   0   2 1175.00   17.62
   1   0   2 1188.07   17.61
   1   0   2 1177.53   17.29
  -1   0   2 1166.76   17.15
   1   0   2 1184.03   17.09
   1   0   2 1197.91   17.51
   1   0   2 1223.10   17.56
   1   0   2 1196.67   17.62
   1   0   2 1172.88   17.47
   1   0   2 1237.48   17.32
   1   0   2 1166.33   17.38
   1   0   2 1173.94   17.32
   1   0   3 4345.37   62.01
   1   0   3 4419.57   61.90
   1   0   3 4466.67   61.89
  -1   0   3 4373.70   62.04
   1   0   3 4401.49   61.90
   1   0  -3 4448.62   61.71
   1   0   3 4430.48   62.30
   1   0   3 4422.82   62.09
   1   0   3 4422.82   62.06
   1   0   3 4417.11   62.15
   1   0   3 4433.76   62.37
   1   0   3 4366.78   62.03
   1   0   3 4421.30   61.87
   1   0  -3 4422.91   61.58
   1   0   3 4381.83   62.33
   1   0   4  446.16    7.55
   1   0   4  447.43    6.62
  -1   0   4  438.16    7.38
   1   0   4  440.87    7.56
   1   0   4  460.37    7.30
   1   0  -4  465.21    6.99
   1   0   4  454.24    7.63
   1   0   4  458.34    7.04
   1   0   4  440.79    7.20
   1   0   4  453.16    7.27
   1   0  -4  445.73    6.57
   1   0   4  454.44    7.21
  -1   0   5  828.76   12.84
   1   0   5  836.22   12.01
  -1   0  -5  820.02   12.43
   1   0   5  829.11   12.99
   1   0   5  822.85   13.02
   1   0   5  815.42   12.42
   1   0   5  827.40   12.59
   1   0   5  838.06   13.00
   1   0   5  816.69   12.95
   1   0   6    7.16    0.59
  -1   0   6    8.62    0.98
  -1   0   6    7.24    0.98
   1   0   6    8.21    1.10
  -1   0  -6    8.11    0.88
   1   0   6    7.65    1.09
   1   0   6    7.48    1.05
   1   0   6    8.08    0.76
   1   0   6    8.03    1.11
   1   0   7  911.82   14.27
  -1   0  -7  865.89   13.88
   1   0   7  869.47   14.24
   1   0   7  895.93   14.10
  -1   0   7  911.35   14.18
  -1   0   7  888.17   14.17
   1   0   7  898.70   13.31
   1   0   8   62.56    1.78
  -1   0   8   60.04    2.29
  -1   0   8   63.28    2.36
  -1   0  -8   64.32    2.19
   1   0   8   68.35    2.38
   1   0   8   60.13    2.15
   1   0   8   71.04    2.51
   1   0   9 1089.06   16.39
  -1   0   9 1070.65   17.34
  -1   0   9 1091.72   17.34
  -1   0  -9 1084.61   17.17
   1   0   9 1068.37   17.50
   1   0   9 1082.29   17.21
   1   0   9 1078.75   16.92
   1   0   9 1095.05   17.53
  -1   0  -9 1093.07   16.82
   1   0  10    6.83    0.87
   1   0  10    7.72    1.28
   1   0  10    6.33    1.22
   1   0  10    8.68    1.18
   1   0  10    5.64    0.94
  -1   0  10    6.48    0.90
  -1   0 -10    6.07    1.04
  -1   0  11    2.01    0.87
   1   0  11    2.49    1.18
   1   0  11    2.96    1.21
   1   0  11    2.91    0.79
  -1   0  11    3.28    1.10
  -1   0  11    2.75    1.14
  -1   0  12  538.42   10.02
   1   0  12  565.82   10.83
   1   0  12  547.76   10.72
  -1   0  12  538.59    9.81
  -1   0 -12  543.98   10.17
  -1   0  12  549.82   10.50
  -1   0  12  536.19   10.57
  -1   0  13   50.74    2.18
  -1   0  13   52.31    2.48
   1   0  13   53.72    2.96
  -1   0  13   48.26    2.30
   1   0  13   48.98    2.86
  -1   0  13   48.19    2.59
  -1   0  13   48.28    2.71
   1   0  14    4.84    1.76
   1   0  14    6.46    1.75
  -1   0  14    5.65    1.09
  -1   0  14    6.52    1.46
   1   0  15  153.95    5.62
  -1   0  15  168.61    4.49
  -1   0  15  172.37    5.13
  -1   0 -15  160.43    4.87
   1   0  15  167.65    5.61
  -1   0  16   32.66    2.51
   1   0  16   34.73    2.85
  -1   0  16   32.08    2.01
  -1   0 -16   35.88    2.41
   1   0  16   35.34    2.86
  -1   0  17   61.36    2.75
   1   0  17   62.01    3.60
   1   0  17   60.82    3.62
  -1   0 -17   63.42    3.07
  -1   0  17   61.26    3.27
   1   0 -18    1.82    1.48
  -1   0  18   -1.12    1.35
  -1   0  19  102.07    3.86
   1   0 -19   99.40    4.18
  -1   0  19   89.59    3.84
   1   0  19   93.59    4.50
   1   0  19   99.02    4.56
  -1   0  19   94.87    3.89
  -1   0  20  157.21    5.08
  -1   0  20  156.02    5.07
   1   0  20  165.51    5.80
   1   0  20  169.14    5.88
  -1   0  20  158.20    4.67
  -1   0  21   47.08    2.24
   1   0 -21   47.78    2.70
  -1   0  21   48.76    2.83
  -1   0  21   44.61    2.63
   1   0  21   46.42    3.00
   1   0  21   46.59    3.01
  -1   0  21   43.99    2.68
   1   0  22   47.72    2.82
   1   0  22   44.96    2.78
  -1   0  22   50.70    2.62
   1   0 -22   51.46    2.46
   1   0  22   47.83    2.76
  -1   0  22   49.44    2.58
  -1   0  22   47.36    2.47
   1   0  23   53.69    2.58
  -1   0  23   48.83    2.37
   1   0  23   50.33    2.50
  -1   0  23   52.29    2.36
  -1   0  23   52.30    2.39
   1   0 -23   46.06    2.05
   1   0 -23   56.40    2.07
   1   0  23   47.50    2.42
  -1   0  23   48.70    2.15
   1  -1  23   17.49    1.67
  -1   1  23   14.41    1.49
   1  -1  23   16.38    1.68
  -1   1  23   17.81    1.60
  -1   1  23   15.79    1.48
   1   1 -23   13.29    1.28
   1   1 -23   16.63    1.25
   1  -1  23   14.79    1.57
  -1   1  23   15.95    1.37
   1  -1  22   75.32    3.38
   1  -1  22   82.99    3.54
   1   1 -22   74.62    2.94
  -1   1  22   74.02    3.15
   1   1 -22   71.32    2.82
   1  -1  22   75.81    3.36
  -1   1  22   76.71    3.12
  -1   1  22   78.27    3.11
   1   1 -21   30.05    2.21
  -1   1  21   33.42    2.34
  -1   1  21   32.05    1.86
   1  -1  21   27.42    2.49
   1  -1  21   33.03    2.62
  -1   1  21   32.80    2.39
  -1   1  21   32.43    2.35
  -1   1  20   11.77    1.76
  -1   1  20   13.12    1.81
  -1   1  20   12.83    1.54
   1  -1  20    9.54    1.86
   1  -1  20   10.79    2.07
  -1   1  20   10.49    1.77
   1   1 -19   35.60    2.69
  -1   1  19   32.09    2.38
   1  -1  19   36.12    2.91
   1  -1  19   41.47    3.16
  -1   1  19   37.79    2.44
  -1   1  19   38.96    2.59
   1   1 -18   45.75    2.97
  -1   1  18   43.50    2.72
  -1   1  17   19.81    1.61
   1  -1  17   21.08    2.41
   1  -1  17   23.87    2.57
  -1  -1 -17   20.55    1.96
   1   1 -17   20.58    2.31
  -1   1  17   23.69    2.21
   1  -1  16   21.75    2.43
  -1  -1 -16   24.15    2.05
  -1   1  16   19.55    1.59
  -1   1  16   22.71    2.12
   1  -1  16   23.86    2.44
  -1   1  15   25.31    2.09
  -1   1  15   28.50    1.75
   1  -1  15   25.32    2.45
   1  -1  15   28.09    2.60
  -1   1  14   45.72    2.55
  -1   1  14   49.76    2.20
   1  -1  14   41.49    2.78
   1  -1  14   50.10    2.96
  -1   1  14   49.30    2.77
  -1   1  14   47.22    2.83
  -1   1  13    3.80    1.14
  -1   1  13    3.18    0.93
   1  -1  13    2.07    1.30
   1  -1  13    1.77    1.27
  -1   1  13    3.09    1.28
  -1   1  13    3.86    1.42
   1  -1  12   38.80    1.99
  -1   1  12   39.56    2.07
   1  -1  12   36.54    2.37
   1  -1  12   37.42    2.35
  -1   1  12   41.57    2.38
  -1   1  12   39.46    2.31
  -1   1  11    3.28    0.94
   1  -1  11    3.05    1.13
   1  -1  11    3.75    1.24
   1  -1  11    3.05    0.81
  -1   1  11    3.20    1.16
  -1   1  11    4.58    1.17
   1  -1  10  130.99    3.74
  -1   1  10  133.34    3.21
   1  -1  10  136.86    3.93
  -1  -1 -10  132.99    3.43
   1  -1  10  130.34    3.23
   1  -1   9  843.94   13.83
   1  -1   9  866.77   14.06
  -1  -1  -9  838.75   13.22
  -1   1   9  820.09   12.88
   1  -1   9  835.84   13.98
  -1   1   9  833.70   13.89
  -1   1   9  842.48   13.93
   1  -1   9  818.92   13.03
  -1   1   8 1421.39   21.74
   1  -1   8 1412.74   20.83
  -1   1   8 1397.51   21.72
   1   1  -8 1428.22   21.95
   1  -1   8 1426.14   21.75
  -1  -1  -8 1407.18   20.98
   1   1  -8 1422.38   22.14
  -1   1   8 1392.92   20.70
   1  -1   8 1453.34   21.83
   1  -1   8 1410.31   21.35
   1  -1   7  418.94    6.93
  -1   1   7  421.77    7.70
   1   1  -7  428.53    8.00
   1  -1   7  420.74    7.49
   1  -1   7  440.17    6.87
  -1  -1  -7  427.02    7.33
   1   1  -7  426.60    7.84
   1  -1   7  424.30    7.75
  -1   1   6   11.42    1.17
   1  -1   6   12.09    0.73
   1   1  -6   12.70    1.33
   1  -1   6   12.88    0.83
   1  -1   6   11.35    1.11
  -1  -1  -6   13.10    1.01
   1  -1   6   12.59    1.19
   1  -1   6   12.56    1.22
   1   1  -6   12.82    1.21
   1  -1   5   50.61    1.29
  -1   1   5   46.66    1.76
   1   1  -5   47.66    1.76
   1  -1   5   46.71    1.84
  -1  -1  -5   47.92    1.45
   1  -1   5   48.67    1.84
   1   1  -5   48.47    1.90
   1  -1   5   51.18    1.55
   1   1  -5   46.39    1.03
   1  -1   5   49.18    1.76
   1  -1   4  707.95   10.68
   1  -1   4  712.74   11.10
   1   1  -4  694.51   10.32
   1  -1   4  697.99   10.33
  -1   1   4  695.07   10.95
   1  -1   4  695.52   11.07
   1   1  -4  715.27   10.26
   1  -1   4  691.65   11.04
  -1  -1  -4  684.03   10.37
   1   1  -4  708.85   10.90
   1  -1   4  709.36   10.81
   1   1  -4  718.16   11.15
   1  -1   3 5739.14   79.92
   1  -1   3 5723.98   80.01
   1  -1   3 5779.82   80.46
   1  -1   3 5788.55   80.44
   1  -1   3 5740.53   80.03
   1  -1   3 5792.18   80.01
   1   1  -3 5798.78   79.88
   1  -1   3 5730.46   79.47
  -1   1   3 5732.40   80.20
   1   1  -3 5733.75   79.60
   1   1  -3 5819.72   80.10
  -1  -1  -3 5468.68   79.54
   1  -1   3 5792.78   80.41
   1  -1   3 5785.36   80.20
   1   1  -3 5818.64   80.11
   1  -1   3 5724.93   80.26
   1  -1   3 5695.38   80.13
   1  -1   2 1439.61   20.62
   1  -1   2 1415.79   20.58
   1   1  -2 1416.68   20.51
   1  -1   2 1428.41   20.54
   1  -1   2 1431.42   19.98
  -1   1   2 1440.95   20.55
   1   1  -2 1402.57   20.39
   1   1  -2 1423.59   20.13
   1  -1   2 1423.46   20.75
   1  -1   2 1378.40   20.73
   1  -1   2 1418.84   20.87
   1   1  -2 1442.02   20.65
   1  -1   2 1396.99   20.78
   1  -1   2 1392.60   20.67
   1  -1   2 1447.01   21.00
   1  -1   2 1422.45   20.94
   1  -1   2 1427.92   20.50
   1  -1   2 1425.62   20.89
   1  -1   2 1434.05   20.47
   1  -1   2 1433.90   20.85
   1  -1   2 1424.02   20.87
   1  -1   1 2403.37   34.71
   1  -1   1 2440.72   34.79
  -1   1   1 2441.09   34.36
   1   1  -1 2417.73   34.31
   1   1  -1 2430.69   33.91
   1   1  -1 2417.05   34.04
   1  -1   1 2446.12   34.93
   1   1  -1 2451.65   34.66
   1   1  -1 2483.83   34.82
   1  -1   1 2431.75   34.76
   1  -1   1 2434.12   34.71
   1  -1   1 2383.35   34.93
   1  -1   1 2472.36   34.63
   1   1  -1 2429.58   34.58
   1   1  -1 2454.70   34.65
   1  -1   1 2450.03   34.64
   1  -1   0  632.83    9.72
   1   1   0  646.97    9.77
   1   1   0  630.58    9.83
   1  -1   0  646.03    9.79
   1  -1   0  624.90    9.77
   1   1   0  644.10    9.78
   1   1   0  654.99    9.78
  -1   1   0  646.34    9.23
  -1   1   0  643.57    9.24
   1   1   0  640.17    9.05
  -1  -1   0  632.97    9.12
  -1  -1   0  626.84    9.03
   1   1   0  623.21    9.74
   1  -1   0  642.99    9.84
   1   1   0  640.26    9.59
   1  -1   0  628.33    9.84
   1  -1   0  656.60   10.03
   1   1   0  650.32    9.95
   1  -1   0  640.36    9.84
   1   1   0  642.31    9.86
  -1   1   0  636.77    9.27
  -1  -1   0  608.89    9.14
   1   1   1 2448.35   34.81
   1  -1  -1 2469.98   34.47
   1   1   1 2413.71   34.62
   1   1   1 2415.78   34.85
   1   1   1 2380.86   34.66
  -1   1  -1 2426.87   34.01
  -1   1  -1 2415.12   34.05
  -1  -1   1 2429.51   34.14
  -1  -1   1 2404.78   34.21
   1  -1  -1 2491.73   34.63
   1  -1  -1 2466.67   34.68
   1   1   1 2477.17   34.72
   1   1   1 2414.41   34.89
   1   1   1 2488.18   34.65
   1   1   1 2515.49   34.66
   1   1   1 2446.13   34.80
  -1   1  -1 2407.81   34.05
   1   1   2 1431.49   20.59
  -1   1  -2 1415.75   20.10
   1   1   2 1404.43   20.41
  -1  -1   2 1363.04   20.35
  -1  -1   2 1435.89   20.43
   1  -1  -2 1450.17   20.57
   1  -1  -2 1427.74   20.63
   1   1   2 1432.15   20.74
   1  -1  -2 1447.81   20.56
   1   1   2 1419.29   20.78
   1   1   2 1437.69   20.78
   1   1   2 1438.03   20.88
   1   1   2 1454.92   20.67
   1   1   2 1436.33   20.88
   1   1   2 1417.19   20.90
   1  -1  -2 1423.01   20.34
   1   1   2 1422.90   20.61
   1   1   2 1421.07   20.89
   1   1   2 1433.19   20.98
   1   1   2 1406.44   20.62
   1   1   3 5752.45   80.37
   1   1   3 5605.77   80.18
  -1   1  -3 5648.00   79.82
  -1  -1   3 5829.18   80.24
  -1  -1   3 5841.82   80.20
   1  -1  -3 5619.06   80.07
   1   1   3 5793.41   80.41
   1  -1  -3 5655.28   80.23
   1  -1  -3 5801.30   80.15
   1   1   3 5753.77   80.32
   1   1   3 5697.43   80.59
   1   1   3 5771.68   80.36
   1   1   3 5674.34   80.56
   1   1   3 5807.40   80.48
   1   1   3 5845.17   80.27
   1   1   3 5724.99   80.43
   1   1   3 5715.62   80.74
   1   1   3 5761.19   80.62
   1   1   3 5778.10   80.24
   1   1   3 5734.58   80.18
  -1   1  -4  722.69   10.54
   1   1   4  697.39   10.08
  -1  -1   4  696.07   10.96
  -1  -1   4  702.26   10.92
   1  -1  -4  701.23   10.77
   1   1   4  709.34   11.18
   1   1   4  725.34   11.04
   1   1   4  723.76   11.22
   1  -1  -4  707.72   10.55
   1   1   4  711.00   10.98
   1   1   4  727.60   11.23
   1   1   4  713.64   10.68
   1   1   4  713.36   11.00
   1   1   4  724.57   10.79
   1   1   4  714.30   11.34
   1   1   4  723.07   10.92
   1   1   5   49.54    1.84
   1   1   5   49.65    1.29
  -1  -1   5   50.24    1.73
  -1  -1   5   46.25    1.68
   1   1   5   48.59    1.75
   1   1   5   48.98    1.86
   1   1   5   48.28    1.61
   1  -1  -5   49.52    1.23
   1   1   5   48.20    1.82
   1   1   5   48.09    1.92
   1   1   5   53.62    1.68
   1   1   5   53.57    1.51
   1   1   5   49.45    1.56
   1   1   6   12.21    1.13
   1  -1  -6   12.23    0.56
   1   1   6   12.76    1.20
   1   1   6   13.28    1.17
   1   1   6   14.04    1.23
   1   1   6   10.63    0.96
   1   1   6   13.56    1.25
   1   1   6   12.15    0.79
  -1  -1   6   12.09    1.08
  -1  -1   6   13.20    1.15
   1   1   7  423.04    7.58
  -1   1  -7  433.25    7.43
   1   1   7  414.74    7.68
   1   1   7  414.57    7.63
  -1  -1   7  418.38    7.57
  -1  -1   7  427.98    7.56
  -1  -1   8 1418.47   21.77
  -1  -1   8 1448.40   21.87
   1   1   8 1422.81   21.22
  -1   1  -8 1414.34   21.64
   1   1   8 1442.50   21.74
   1   1   8 1403.53   21.73
   1   1   8 1439.52   21.98
   1   1   9  828.11   12.84
  -1  -1   9  826.77   13.90
  -1  -1   9  829.18   13.82
  -1   1  -9  830.09   13.76
   1   1   9  845.38   14.05
   1   1   9  831.96   13.05
  -1  -1   9  856.06   13.38
   1   1   9  855.68   13.72
   1   1   9  821.56   13.57
   1   1   9  837.83   14.03
   1   1  10  131.52    3.14
   1   1  10  143.33    4.06
   1   1  10  134.14    3.52
   1   1  10  133.33    3.94
  -1  -1  11    3.83    1.02
   1   1  11    5.43    1.31
  -1   1 -11    2.25    1.11
  -1  -1  11    3.81    0.86
  -1  -1  11    3.52    1.13
  -1  -1  11    2.17    1.11
  -1  -1  12   36.82    2.22
   1   1  12   36.95    2.42
  -1   1 -12   38.75    2.32
  -1   1 -12   44.92    2.20
  -1  -1  12   38.65    1.93
  -1   1 -12   35.29    2.12
   1   1  12   37.70    2.41
  -1  -1  12   42.91    2.11
  -1  -1  12   41.02    1.95
   1   1  13    3.94    1.41
   1   1  13    1.96    1.37
  -1   1 -13    2.46    1.08
  -1  -1  13    1.53    0.94
  -1   1 -13    3.30    1.19
  -1  -1  13    4.17    1.21
  -1  -1  13    3.14    0.96
   1   1  14   46.20    2.94
  -1  -1  14   45.81    2.25
  -1  -1  14   48.59    2.60
  -1   1 -14   46.48    2.55
   1   1  14   51.00    3.07
  -1  -1  14   45.76    2.41
  -1   1 -14   46.29    2.55
  -1  -1  15   26.07    2.23
   1   1  15   26.63    2.57
  -1  -1  15   26.47    1.83
  -1  -1  15   28.23    2.24
  -1   1 -15   26.19    2.05
   1   1  15   25.50    2.48
  -1  -1  16   23.24    2.23
   1   1  16   21.20    2.42
  -1  -1  16   24.62    1.79
  -1   1 -16   20.45    1.93
   1   1  16   26.31    2.51
  -1  -1  17   20.43    1.76
   1   1  17   21.16    2.62
   1   1  17   25.45    2.60
  -1   1 -17   23.84    2.09
  -1  -1  17   22.45    2.21
  -1  -1  18   47.59    2.83
  -1  -1  19   34.59    2.39
   1  -1 -19   38.66    2.73
   1   1  19   35.73    2.92
  -1  -1  19   39.39    2.62
   1   1  19   32.97    2.84
  -1  -1  19   37.45    2.60
  -1  -1  20   11.15    1.66
  -1  -1  20    9.89    1.71
   1   1  20    9.74    2.00
   1   1  20   12.39    2.02
  -1  -1  20   10.06    1.46
  -1  -1  21   29.38    1.83
   1  -1 -21   28.83    2.20
  -1  -1  21   30.50    2.31
  -1  -1  21   34.45    2.34
   1   1  21   30.74    2.59
   1   1  21   32.98    2.56
  -1  -1  21   34.61    2.39
   1   1  22   73.78    3.40
   1   1  22   76.02    3.42
  -1  -1  22   77.76    3.16
   1  -1 -22   73.89    2.95
   1   1  22   74.30    3.32
  -1  -1  22   78.97    3.14
  -1  -1  22   80.79    3.19
   1   1  23   16.71    1.67
  -1  -1  23   15.93    1.53
   1   1  23   15.34    1.59
  -1  -1  23   17.49    1.53
  -1  -1  23   16.38    1.56
   1  -1 -23   15.84    1.32
   1  -1 -23   15.19    1.23
  -1   1 -23   17.82    1.37
   1   1  23   19.26    1.72
  -1  -1  23   16.22    1.39
   1   2 -23   51.17    2.00
   1  -2  23   48.68    2.42
   1  -2  23   50.42    2.44
  -1   2  23   54.14    2.35
   1  -2  23   52.51    2.42
  -1   2  23   54.28    2.35
  -1   2  23   52.82    2.31
   1  -2  22   21.35    1.99
   1  -2  22   20.65    2.05
  -1   2  22   24.25    1.92
   1   2 -22   22.30    1.76
   1   2 -22   21.58    1.67
   1  -2  22   24.97    2.07
  -1   2  22   22.10    1.79
  -1   2  22   24.62    1.90
   1   2 -21   11.43    1.61
  -1   2  21   12.71    1.72
  -1   2  21   13.52    1.71
   1  -2  21   11.64    1.90
   1  -2  21   14.76    2.09
  -1   2  21   12.43    1.76
  -1   2  20   67.28    3.25
  -1   2  20   75.20    3.05
   1  -2  20   69.62    3.70
   1  -2  20   71.36    3.78
  -1   2  20   77.41    3.43
  -1   2  20   74.89    3.62
   1   2 -19   30.28    2.50
  -1   2  19   33.08    2.43
   1  -2  19   33.44    2.85
  -1   2  19   29.90    2.24
  -1   2  19   33.22    2.38
  -1   2  19   31.54    2.68
  -1   2  18   12.46    1.78
   1   2 -18   14.81    2.08
   1  -2  17   56.89    3.49
   1  -2  17   50.48    3.33
   1  -2  17   55.52    3.49
  -1   2  17   55.60    2.51
  -1  -2 -17   53.88    2.88
   1   2 -17   58.45    3.38
  -1   2  16    0.60    1.35
  -1   2  16   -0.31    0.77
   1   2 -16    2.48    1.52
   1  -2  16    0.59    1.59
   1  -2  16    0.99    1.59
  -1   2  15   22.00    1.98
  -1   2  15   24.34    1.63
   1  -2  15   23.92    2.42
   1  -2  15   22.65    2.32
   1   2 -15   22.53    2.20
  -1   2  15   20.76    2.10
  -1   2  15   20.31    2.04
  -1   2  14    2.82    0.94
  -1   2  14    2.59    1.20
   1  -2  14    2.17    1.55
   1  -2  14    2.31    1.54
  -1   2  14    3.53    1.33
  -1   2  14    2.84    1.47
  -1   2  13   65.82    2.40
  -1   2  13   64.06    2.71
   1  -2  13   67.06    3.25
   1  -2  13   62.84    3.12
  -1   2  13   68.21    3.17
  -1   2  13   56.76    2.86
   1  -2  12    2.30    0.96
  -1   2  12    2.74    1.02
   1  -2  12    3.18    1.41
   1  -2  12    2.25    1.19
  -1   2  12    2.28    1.10
  -1   2  12    1.69    1.20
  -1   2  11  170.82    4.19
   1  -2  11  171.20    4.67
  -1   2  11  166.36    4.62
  -1   2  11  160.51    4.59
   1  -2  11  157.89    3.92
   1   2 -11  169.44    5.07
   1  -2  11  161.52    4.57
   1  -2  10  430.77    8.26
   1   2 -10  401.93    8.47
   1  -2  10  413.33    8.18
   1   2 -10  414.40    8.63
   1  -2  10  400.04    7.36
   1  -2   9  112.23    3.37
  -1   2   9  105.90    2.57
   1  -2   9  119.95    3.45
   1  -2   9  111.05    3.36
   1  -2   9  110.11    2.84
  -1   2   9  109.27    3.39
   1  -2   8    2.90    0.90
   1   2  -8    3.59    1.19
  -1   2   8    4.50    1.11
   1  -2   8    3.55    0.73
  -1  -2  -8    3.02    0.68
  -1   2   8    3.23    0.58
   1   2  -8    3.23    1.19
   1  -2   8    2.86    0.46
   1   2  -7  190.94    4.41
   1  -2   7  198.30    4.37
   1  -2   7  188.59    3.75
  -1   2   7  188.72    4.36
  -1  -2  -7  198.13    3.57
  -1   2   7  181.47    3.38
   1   2  -7  185.16    4.50
   1  -2   7  196.55    3.57
   1  -2   6  263.27    5.22
  -1  -2  -6  256.84    4.29
   1   2  -6  260.34    5.34
   1   2  -6  251.58    5.19
   1  -2   6  265.17    5.23
   1  -2   6  262.72    4.64
  -1   2   6  271.00    5.27
   1   2  -6  264.97    4.38
   1   2  -6  257.37    3.93
   1  -2   6  259.02    4.62
   1  -2   5 2567.53   36.92
   1   2  -5 2594.06   37.05
   1   2  -5 2631.59   36.88
   1  -2   5 2560.15   37.00
   1  -2   5 2582.48   36.32
  -1   2   5 2670.85   37.00
   1   2  -5 2594.67   36.11
   1   2  -5 2590.15   35.85
   1  -2   5 2585.86   36.83
   1  -2   4  174.41    3.41
   1   2  -4  175.01    3.64
  -1  -2  -4  161.79    2.62
  -1   2   4  179.71    3.64
   1   2  -4  165.23    3.45
   1   2  -4  173.53    2.62
   1  -2   4  177.21    3.65
   1  -2   4  173.24    3.62
   1   2  -4  176.70    3.09
   1  -2   4  175.74    3.43
   1  -2   4  168.83    3.67
   1  -2   4  167.64    3.56
   1  -2   3 4142.44   58.29
   1  -2   3 4092.67   58.35
   1  -2   3 4137.07   57.72
   1  -2   3 4122.58   58.35
   1  -2   3 4120.08   57.87
   1  -2   3 4117.60   57.60
  -1   2   3 4172.83   58.23
   1   2  -3 4181.54   57.99
   1  -2   3 4090.40   58.07
   1   2  -3 4075.36   57.78
   1  -2   3 4139.51   58.17
   1   2  -3 4084.93   58.09
   1  -2   3 4069.59   58.33
   1  -2   3 4140.12   58.50
   1   2  -3 4174.65   58.22
   1  -2   3 4136.09   58.15
   1  -2   2  402.79    6.82
   1  -2   2  398.29    6.81
   1  -2   2  407.07    6.31
   1  -2   2  407.33    6.38
   1  -2   2  423.54    6.78
   1   2  -2  403.28    6.35
   1  -2   2  411.39    6.21
  -1  -2  -2  399.42    6.03
   1   2  -2  415.50    6.42
   1  -2   2  391.47    6.89
   1   2  -2  390.96    6.33
   1  -2   2  423.56    6.62
   1  -2   2  414.64    6.39
   1   2  -2  404.51    6.60
   1  -2   2  410.09    6.52
   1  -2   2  408.34    6.68
   1   2  -2  409.86    6.36
   1  -2   2  410.06    6.77
   1   2  -2  412.22    6.67
   1  -2   2  407.68    6.93
   1  -2   2  418.64    7.02
   1  -2   2  401.48    6.78
   1  -2   2  418.88    6.81
   1   2  -2  416.05    6.62
   1   2  -1 5999.95   82.93
   1  -2   1 5987.12   82.73
   1  -2   1 5969.33   83.20
   1  -2   1 5963.85   82.89
   1  -2   1 5902.29   83.20
   1  -2   1 5947.03   83.10
   1   2  -1 5807.65   83.15
   1  -2   1 5971.44   82.79
  -1  -2  -1 5902.91   82.59
  -1   2   1 5989.45   82.96
   1   2  -1 5931.22   82.77
  -1   2   1 5895.38   82.96
   1  -2   1 5970.35   83.44
   1  -2   1 5964.13   83.32
   1   2  -1 5962.14   82.66
  -1   2   1 5963.98   82.62
   1   2  -1 5933.31   82.80
   1   2  -1 5958.41   82.69
   1  -2   1 5874.49   83.58
   1  -2   1 5910.45   83.11
   1  -2   1 5932.07   83.30
   1   2  -1 5933.40   83.23
   1   2  -1 5918.97   82.98
  -1   2   1 5976.98   83.01
   1   2   0  108.61    2.32
   1  -2   0  117.28    2.06
   1  -2   0  115.89    2.48
   1   2   0  121.86    2.52
   1  -2   0  112.68    2.47
   1   2   0  117.98    2.50
  -1   2   0  114.67    2.22
  -1   2   0  121.07    2.25
   1   2   0  115.88    1.97
  -1  -2   0  113.41    2.04
   1   2   0  113.94    1.85
   1  -2   0  110.32    2.61
   1  -2   0  117.19    2.47
   1   2   0  115.83    2.55
   1  -2   0  115.49    2.54
   1   2   0  114.78    2.12
  -1   2   0  112.86    2.27
   1   2   1 5953.50   82.56
   1   2   1 5998.32   82.66
   1   2   1 5980.98   82.63
   1   2   1 5859.11   82.09
  -1   2  -1 5928.07   82.33
   1   2   1 5832.64   82.04
  -1   2  -1 5937.43   82.38
   1   2   1 5921.15   82.88
   1  -2  -1 6011.37   82.82
   1  -2  -1 5924.96   82.69
   1   2   1 6030.29   82.99
  -1   2  -1 5739.78   82.14
   1   2   1 5946.86   82.69
   1   2   1 5972.03   82.61
   1   2   1 5930.53   82.85
   1   2   1 5955.23   82.17
  -1   2  -1 5946.51   82.39
   1   2   2  407.71    6.48
   1   2   2  409.99    6.83
   1   2   2  401.94    6.82
   1   2   2  399.59    6.56
   1   2   2  394.34    6.47
   1   2   2  409.30    6.96
   1   2   2  407.81    6.03
  -1   2  -2  407.75    6.31
  -1  -2   2  408.10    6.39
   1  -2  -2  410.51    6.66
   1  -2  -2  398.87    6.62
   1   2   2  408.21    6.67
   1   2   2  413.17    6.70
   1   2   2  387.08    6.82
   1   2   2  407.02    6.78
   1   2   2  418.32    6.50
   1   2   2  403.36    6.07
   1   2   2  405.80    6.15
  -1   2  -2  412.67    6.33
   1   2   3 4171.81   58.59
   1   2   3 4127.44   58.17
   1   2   3 4165.57   58.58
   1   2   3 4145.83   58.17
   1   2   3 4149.71   58.41
   1   2   3 4130.48   58.74
  -1   2  -3 4126.81   57.95
  -1  -2   3 4234.88   58.23
  -1  -2   3 4137.96   58.18
   1  -2  -3 4118.33   58.17
   1   2   3 4151.01   58.28
   1  -2  -3 4152.99   58.37
   1   2   3 4099.57   58.50
   1   2   3 4062.18   58.29
   1   2   3 4152.23   58.48
  -1   2  -3 4149.34   58.05
   1   2   3 4120.90   57.79
   1   2   4  176.82    3.29
   1   2   4  173.82    3.25
   1   2   4  176.12    3.72
   1   2   4  176.36    3.60
   1   2   4  171.87    3.48
   1   2   4  170.21    3.85
  -1   2  -4  175.56    3.24
   1   2   4  172.42    2.76
  -1  -2   4  172.04    3.49
  -1  -2   4  172.86    3.48
   1   2   4  175.32    2.90
   1   2   4  175.30    3.40
   1  -2  -4  177.73    3.51
   1   2   4  172.27    3.68
   1  -2  -4  168.16    3.13
   1   2   4  167.08    3.66
   1   2   4  166.96    3.61
   1   2   4  179.23    3.52
   1   2   4  172.76    3.09
   1   2   5 2597.76   37.18
  -1   2  -5 2634.15   37.05
  -1  -2   5 2523.61   37.40
   1   2   5 2591.61   36.71
   1   2   5 2607.36   36.53
  -1  -2   5 2643.97   37.38
   1   2   5 2609.01   37.13
   1   2   5 2607.89   37.58
   1   2   5 2646.10   37.62
   1   2   5 2569.78   37.53
   1   2   5 2547.15   37.81
   1   2   5 2608.00   37.36
   1   2   5 2613.04   37.58
  -1   2  -6  269.98    4.82
  -1  -2   6  268.00    5.15
   1   2   6  259.44    4.36
   1   2   6  263.10    4.56
  -1  -2   6  264.29    5.11
   1   2   6  260.85    5.25
   1   2   6  260.55    4.74
   1   2   6  276.67    5.30
   1   2   6  257.84    5.15
   1   2   6  258.73    5.35
   1   2   6  265.39    4.96
   1   2   6  262.06    5.25
  -1  -2   7  200.17    4.33
  -1  -2   7  192.67    4.32
   1   2   7  196.20    3.81
   1   2   7  194.75    3.60
   1  -2  -7  192.43    3.49
   1   2   7  195.36    4.44
   1   2   7  201.95    3.82
   1   2   7  194.06    4.44
   1   2   7  200.39    4.51
   1   2   7  196.75    4.06
  -1   2  -7  200.38    4.01
  -1  -2   8    1.87    0.96
  -1  -2   8    2.15    1.03
   1   2   8    3.39    0.62
   1   2   8    3.28    0.73
   1   2   8    3.10    1.05
   1   2   8    2.40    0.97
   1   2   8    2.04    0.51
  -1  -2   8    2.51    0.82
  -1   2  -8    2.54    0.84
   1   2   8    3.92    1.05
  -1   2  -9  109.13    3.00
   1   2   9  106.07    2.83
  -1  -2   9  112.09    3.38
   1   2   9  109.51    2.68
  -1  -2   9  115.71    3.35
   1   2   9  110.83    3.44
  -1   2  -9  108.83    3.35
  -1  -2   9  113.01    3.02
   1   2   9  109.51    3.24
   1   2   9  110.20    3.42
  -1   2 -10  405.46    7.68
   1   2  10  403.24    7.49
   1   2  10  405.24    8.24
   1   2  10  410.30    7.78
   1   2  10  422.92    8.30
  -1  -2  11  165.82    4.06
   1   2  11  161.61    4.69
  -1   2 -11  155.54    4.60
   1   2  11  158.85    4.65
  -1  -2  11  157.81    3.94
  -1  -2  11  172.94    4.25
  -1   2 -12    3.08    1.22
   1   2  12    4.71    1.35
   1   2  12    2.78    1.28
  -1  -2  12    1.36    1.12
  -1  -2  12    3.20    1.02
  -1   2 -12    1.71    1.02
  -1  -2  12    1.84    0.96
  -1   2 -12    2.02    1.10
  -1  -2  13   65.56    3.04
  -1   2 -13   64.53    3.16
   1   2  13   62.51    3.19
  -1  -2  13   64.28    2.81
  -1  -2  13   65.64    2.59
  -1   2 -13   66.93    2.84
   1   2  13   69.42    3.31
  -1   2 -13   57.49    2.86
  -1  -2  13   66.62    2.75
  -1  -2  14    1.34    1.36
   1   2  14    2.76    1.57
   1   2  14    5.11    1.62
  -1  -2  14    1.64    1.29
  -1  -2  14    3.47    1.11
  -1   2 -14    1.18    1.11
  -1   2 -14    1.48    1.16
  -1  -2  14    1.92    1.18
  -1  -2  15   19.13    2.03
   1   2  15   20.26    2.26
   1   2  15   20.95    2.32
  -1  -2  15   20.62    1.75
  -1   2 -15   21.28    1.97
  -1  -2  15   20.46    1.85
  -1   2 -15   18.22    1.97
  -1  -2  16    2.38    1.18
   1   2  16    1.61    1.71
   1   2  16   -0.20    1.51
  -1  -2  16    0.16    1.39
  -1   2 -16    0.75    1.26
  -1  -2  17   61.72    3.18
   1   2  17   51.36    3.33
   1   2  17   63.55    3.66
   1   2  17   47.55    3.36
  -1   2 -17   60.04    3.05
  -1  -2  17   54.10    2.76
  -1  -2  18   11.16    1.78
  -1   2 -18   15.42    1.81
  -1  -2  19   28.23    2.32
  -1  -2  19   28.52    2.18
   1   2  19   30.58    2.75
  -1  -2  19   30.37    2.32
   1  -2 -20   68.34    3.31
  -1  -2  20   66.20    3.25
  -1  -2  20   67.01    2.97
   1   2  20   71.07    3.78
   1   2  20   76.53    3.91
  -1  -2  20   74.33    3.40
  -1  -2  21    9.98    1.31
   1  -2 -21   13.99    1.73
   1   2  21   15.40    2.03
   1   2  21   13.51    1.92
  -1  -2  21   12.06    1.66
  -1  -2  21   12.50    1.65
   1   2  22   23.74    2.10
   1   2  22   23.49    2.06
  -1  -2  22   24.13    1.88
   1  -2 -22   22.23    1.70
  -1   2 -22   20.41    1.67
   1   2  22   22.74    2.05
  -1  -2  22   22.35    1.80
  -1  -2  22   21.97    1.83
   1   2  23   53.89    2.46
  -1  -2  23   48.31    2.28
   1   2  23   48.52    2.40
  -1  -2  23   53.42    2.31
  -1  -2  23   52.68    2.32
  -1   2 -23   48.54    2.02
   1  -2 -23   46.76    2.03
   1   2  23   52.46    2.40
  -1  -2  23   46.96    2.07
   1   3 -23   13.65    1.14
   1  -3  23   12.70    1.43
   1  -3  22   12.52    1.70
  -1   3  22   11.37    1.50
   1  -3  22   10.22    1.57
  -1   3  22    9.93    1.44
  -1   3  22   10.24    1.46
   1   3 -22    9.88    1.38
   1   3 -22    8.42    1.20
   1  -3  22   10.20    1.57
  -1   3  22   13.25    1.50
   1  -3  21    1.00    1.37
   1  -3  21    2.01    1.49
   1   3 -21    1.42    1.18
  -1   3  21    2.16    1.21
  -1   3  21    0.82    1.16
   1   3 -21    1.14    1.03
   1  -3  21    1.76    1.42
  -1   3  21    1.41    1.30
   1   3 -20   88.81    3.75
  -1   3  20   90.15    3.73
  -1   3  20   87.85    3.28
   1  -3  20   88.41    4.16
   1  -3  20   89.76    4.19
  -1   3  20   90.72    3.73
  -1   3  20   89.33    3.90
   1   3 -19   90.29    4.00
   1  -3  19   83.23    4.15
  -1   3  19   83.88    3.64
  -1   3  19   82.23    3.98
  -1   3  19   86.04    3.65
   1   3 -18    7.71    1.75
   1  -3  18    7.20    1.86
  -1   3  18    5.93    1.45
   1   3 -17   19.30    2.22
   1  -3  17   25.76    2.58
   1  -3  17   26.06    2.61
   1  -3  17   21.12    2.49
  -1   3  17   26.40    2.62
  -1   3  16   21.12    2.02
  -1   3  16   19.51    1.52
   1  -3  16   14.33    2.09
   1  -3  16   17.55    2.29
   1   3 -16   20.14    2.21
  -1   3  16   18.08    2.10
  -1   3  16   17.35    1.98
  -1   3  15   13.81    1.61
  -1   3  15   14.52    1.31
   1  -3  15   11.32    1.94
   1  -3  15   14.95    2.05
   1   3 -15   13.02    2.04
  -1   3  15   16.37    1.86
  -1   3  15   14.12    1.93
  -1   3  14  128.20    4.40
  -1   3  14  117.35    4.37
   1  -3  14  121.06    4.54
  -1   3  14  120.77    3.46
  -1   3  14  121.20    3.95
   1   3 -14  127.36    4.58
   1  -3  14  119.94    4.48
  -1   3  13  387.36    8.52
   1  -3  13  368.45    7.66
  -1   3  13  372.44    8.46
   1  -3  13  388.98    8.65
  -1   3  13  379.27    7.86
  -1   3  13  382.20    7.25
   1   3 -13  371.73    8.50
   1  -3  13  377.59    8.54
  -1   3  12  116.96    3.98
  -1   3  12  111.63    3.92
   1  -3  12  114.21    4.01
  -1   3  12  113.14    3.48
   1   3 -12  104.73    3.89
   1   3 -12  117.62    4.40
   1  -3  12  108.04    3.90
   1  -3  11  283.34    6.41
  -1   3  11  294.17    6.09
   1  -3  11  285.81    5.95
  -1   3  11  293.84    6.69
  -1   3  11  281.82    6.67
   1   3 -11  283.34    7.08
   1  -3  11  280.12    6.56
   1   3 -11  286.65    7.01
   1  -3  11  302.65    6.73
   1  -3  10  603.48   10.39
   1  -3  10  616.50   11.09
   1   3 -10  593.02   11.59
   1  -3  10  615.95   11.12
   1   3 -10  627.32   11.54
  -1   3   9   77.66    2.91
   1  -3   9   79.52    2.45
   1   3  -9   80.76    3.09
   1  -3   9   81.54    2.85
   1  -3   9   81.42    2.86
   1   3  -9   75.45    2.97
   1  -3   8    8.59    1.16
   1  -3   8    7.47    0.56
  -1   3   8    7.53    1.19
   1  -3   8    8.18    0.91
   1  -3   7  315.23    5.77
  -1   3   7  323.65    6.42
   1   3  -7  310.54    6.44
   1  -3   7  310.67    6.35
   1   3  -7  324.60    6.38
   1   3  -7  321.97    5.37
   1  -3   7  319.80    5.40
   1  -3   6  159.91    3.72
   1   3  -6  151.74    3.69
   1   3  -6  155.31    3.84
   1  -3   6  156.84    3.66
   1  -3   6  163.08    3.80
   1   3  -6  152.63    3.00
  -1   3   6  158.12    3.80
   1  -3   6  159.67    3.35
  -1   3   5 1770.25   25.80
   1   3  -5 1722.37   25.57
   1   3  -5 1727.21   25.58
   1  -3   5 1758.50   25.66
   1   3  -5 1726.03   24.91
   1  -3   5 1698.67   25.69
   1  -3   5 1753.58   25.63
   1   3  -5 1743.19   25.77
   1  -3   4  354.45    6.27
   1   3  -4  350.87    5.29
   1   3  -4  357.19    6.10
   1  -3   4  351.10    5.73
  -1   3   4  344.81    6.27
   1  -3   4  345.40    6.20
   1  -3   4  343.64    6.45
   1   3  -4  357.92    6.09
  -1   3   4  351.78    5.63
   1  -3   4  352.54    6.24
   1  -3   4  355.00    5.99
   1   3  -4  343.61    5.72
   1  -3   4  346.82    6.10
   1   3  -4  350.71    6.24
   1  -3   4  356.71    6.23
   1  -3   4  348.85    6.04
   1  -3   3 3439.28   49.30
   1  -3   3 3484.81   49.32
   1  -3   3 3461.71   48.54
   1   3  -3 3478.30   48.49
   1  -3   3 3510.10   48.74
   1   3  -3 3445.89   48.91
   1   3  -3 3508.20   49.07
   1  -3   3 3440.76   48.79
  -1   3   3 3438.46   49.35
   1  -3   3 3458.37   49.57
  -1   3   3 3471.90   48.53
   1   3  -3 3484.90   49.05
   1  -3   3 3471.18   49.55
   1  -3   3 3465.31   49.32
   1  -3   3 3444.98   49.15
   1   3  -3 3508.98   49.20
   1  -3   3 3437.36   49.20
  -1   3   3 3436.37   49.36
   1  -3   3 3454.68   49.21
   1   3  -2  215.53    3.62
   1  -3   2  211.23    4.16
   1  -3   2  218.59    3.64
   1  -3   2  212.50    4.15
   1  -3   2  218.76    3.96
   1   3  -2  215.13    3.89
   1  -3   2  218.38    3.84
  -1   3   2  222.98    4.10
   1  -3   2  213.57    3.81
   1   3  -2  226.49    3.97
  -1   3   2  233.06    4.12
  -1  -3  -2  214.17    3.65
   1  -3   2  220.17    4.40
   1   3  -2  222.54    3.95
   1  -3   2  216.24    3.96
   1  -3   2  209.29    4.14
   1  -3   2  217.91    4.14
   1  -3   2  218.77    4.20
   1  -3   2  226.76    4.49
   1   3  -2  213.32    3.96
  -1   3   2  216.77    4.14
   1   3  -1 2067.94   29.99
   1   3  -1 2115.84   30.35
  -1  -3  -1 2104.93   29.97
   1   3  -1 2114.81   30.10
  -1   3   1 2127.36   30.30
   1  -3   1 2121.84   30.17
  -1   3   1 2146.48   30.31
   1   3  -1 2124.68   30.19
   1  -3   1 2054.90   30.66
  -1   3   1 2121.72   30.04
   1   3  -1 2136.11   30.08
   1  -3   1 2117.50   30.36
   1  -3   1 2138.80   30.42
   1   3  -1 2148.15   30.09
  -1   3   1 2112.89   30.39
   1   3  -1 2128.19   30.26
   1   3   0    9.61    0.71
   1  -3   0    9.35    0.82
   1   3   0   11.15    0.88
   1   3   0   11.09    0.88
   1  -3   0   10.12    0.85
   1  -3   0   10.41    0.54
   1   3   0   10.15    0.77
  -1   3   0   10.82    0.80
  -1   3   0    9.81    0.82
  -1  -3   0   10.48    0.64
   1   3   0    9.58    0.60
   1  -3   0   10.24    1.05
  -1   3   0    8.82    0.68
   1  -3   0    8.96    0.74
   1   3   0    9.14    0.86
   1  -3   0    8.51    0.86
   1   3   0    8.70    0.68
   1   3   0    9.78    0.58
  -1   3   0    9.61    0.87
   1   3   0    9.35    0.75
   1   3   1 2112.63   30.04
   1   3   1 2128.69   30.10
   1  -3  -1 2125.42   29.72
   1  -3  -1 2131.22   30.27
  -1   3  -1 2136.92   30.10
   1   3   1 2110.37   29.86
   1   3   1 2115.93   29.87
  -1   3  -1 2132.33   30.16
  -1  -3   1 2093.13   29.99
   1  -3  -1 2125.94   30.52
   1   3   1 2123.56   30.56
  -1   3  -1 2131.61   29.91
   1   3   1 2056.21   30.30
   1  -3  -1 2105.92   30.07
   1   3   1 2160.14   29.99
   1   3   1 2113.46   30.36
   1   3   1 2063.14   29.54
  -1   3  -1 2126.91   30.21
   1   3   2  217.89    3.95
   1   3   2  209.54    4.16
   1   3   2  219.86    4.21
   1   3   2  224.88    3.84
   1   3   2  210.93    3.64
   1   3   2  219.30    3.68
  -1   3  -2  223.21    3.94
  -1  -3   2  220.03    3.93
   1  -3  -2  219.27    4.22
   1   3   2  210.63    4.01
  -1   3  -2  218.36    3.78
   1  -3  -2  215.33    3.85
   1   3   2  217.20    4.22
   1   3   2  209.43    4.16
   1   3   2  224.51    3.77
  -1   3  -2  217.15    3.96
   1   3   2  217.11    3.72
   1   3   3 3472.17   49.23
   1   3   3 3445.14   49.23
   1   3   3 3461.95   48.81
   1   3   3 3433.42   48.61
   1   3   3 3436.83   48.36
  -1  -3   3 3510.05   49.01
   1  -3  -3 3456.34   49.22
   1   3   3 3427.31   49.12
  -1   3  -3 3484.90   48.98
   1   3   3 3493.09   48.64
   1   3   4  342.60    5.66
   1   3   4  351.69    6.22
  -1   3  -4  337.39    5.82
   1   3   4  344.45    5.41
   1   3   4  344.90    6.43
   1   3   4  350.47    5.96
   1   3   4  342.29    6.17
   1   3   4  342.24    6.14
   1  -3  -4  347.10    6.12
   1  -3  -4  343.70    5.64
   1   3   4  329.36    5.95
   1   3   4  353.71    5.70
   1   3   5 1705.75   25.18
   1   3   5 1757.41   25.88
  -1   3  -5 1745.85   25.19
   1   3   5 1722.23   24.58
   1   3   5 1715.56   25.56
   1   3   5 1757.01   25.44
   1   3   5 1728.56   25.03
   1   3   5 1703.19   25.54
  -1   3  -6  164.62    3.51
   1   3   6  151.30    3.09
   1   3   6  155.02    2.93
   1   3   6  158.75    3.84
   1   3   6  157.30    3.77
  -1  -3   6  156.81    3.24
   1   3   6  163.86    3.96
   1   3   6  152.82    3.47
   1   3   6  156.23    3.73
   1   3   6  158.87    3.34
  -1   3  -7  330.02    6.03
   1   3   7  325.24    5.47
   1   3   7  313.66    5.64
   1   3   7  323.11    6.44
  -1  -3   7  330.82    5.81
   1   3   7  324.90    6.55
   1   3   7  319.99    5.95
   1   3   7  327.81    5.96
   1   3   8    7.27    0.71
   1   3   8    7.02    0.82
   1   3   8    7.41    1.17
   1   3   8    6.73    1.10
  -1  -3   8    6.45    0.98
  -1   3  -8    7.96    1.02
   1   3   8    7.77    1.17
  -1   3  -9   73.61    2.50
   1   3   9   76.07    2.14
   1   3   9   77.58    2.36
   1   3   9   77.78    2.90
   1   3   9   78.44    2.89
  -1  -3   9   80.20    2.50
   1   3   9   77.18    2.81
   1   3   9   78.36    2.87
  -1   3 -10  599.65   10.71
   1   3  10  620.74   10.48
  -1   3 -10  632.47   11.32
   1   3  10  614.51   11.32
   1   3  10  624.77   10.95
   1   3  10  601.66   11.28
  -1  -3  11  278.24    5.91
  -1  -3  11  294.63    6.25
   1   3  11  294.84    6.89
  -1   3 -11  288.98    6.78
   1   3  11  293.84    6.83
  -1  -3  11  305.32    6.72
   1   3  11  287.95    6.02
  -1  -3  12  106.24    3.78
   1   3  12  107.23    3.99
  -1   3 -12  112.52    4.05
  -1  -3  12  107.70    3.54
  -1  -3  12  108.51    3.28
  -1   3 -12  104.33    3.52
   1   3  12  107.73    3.95
  -1  -3  12  106.53    3.41
  -1  -3  13  383.40    8.44
   1   3  13  374.69    8.80
  -1   3 -13  382.72    8.77
  -1  -3  13  370.10    8.16
  -1  -3  13  383.35    7.70
  -1   3 -13  391.28    8.17
   1   3  13  377.55    8.77
   1   3  13  383.49    8.24
  -1   3 -13  391.50    8.54
  -1  -3  13  370.30    7.98
  -1  -3  14  127.24    4.47
  -1   3 -14  121.75    4.64
   1   3  14  121.05    4.74
  -1  -3  14  126.80    3.84
  -1   3 -14  126.58    4.18
  -1  -3  14  114.47    4.02
  -1   3 -14  119.34    4.39
   1   3  14  125.85    4.77
   1   3  14  119.02    4.12
  -1  -3  15   14.34    1.94
   1   3  15   15.10    2.07
   1   3  15   12.59    2.03
  -1  -3  15   13.95    1.65
  -1   3 -15   15.95    1.81
  -1  -3  15   14.50    1.74
  -1   3 -15   14.40    1.87
  -1  -3  16   19.04    2.02
   1   3  16   20.67    2.40
   1   3  16   17.55    2.25
   1  -3 -16   19.18    1.95
  -1  -3  16   14.76    1.66
  -1   3 -16   20.00    1.96
  -1  -3  16   19.52    1.98
  -1   3 -16   19.72    2.10
  -1  -3  17   25.14    2.19
   1   3  17   22.56    2.56
   1   3  17   20.57    2.38
  -1  -3  17   20.20    1.88
   1   3  17   24.18    2.54
  -1   3 -17   19.17    1.87
   1   3  18    7.97    1.96
  -1  -3  18    7.88    1.58
  -1  -3  18    6.10    1.51
  -1   3 -18    6.35    1.37
  -1  -3  19   81.08    3.59
  -1  -3  19   80.37    3.43
   1   3  19   88.08    4.27
  -1  -3  19   73.69    3.47
   1  -3 -20   91.03    3.79
  -1  -3  20  100.42    3.58
  -1  -3  20   90.83    3.71
  -1  -3  20   91.72    3.73
   1   3  20   87.58    4.12
   1   3  20   83.10    4.07
   1  -3 -21    2.14    1.14
  -1  -3  21   -0.52    0.99
  -1   3 -21    1.55    1.13
   1   3  21    0.50    1.41
   1   3  21    1.66    1.29
   1   3  21    2.43    1.38
  -1  -3  21    0.53    1.14
  -1  -3  21    0.27    1.28
   1   3  22   12.90    1.63
   1   3  22   10.33    1.56
  -1  -3  22   12.08    1.49
  -1  -3  22   12.17    1.51
  -1   3 -22    9.62    1.35
   1  -3 -22   11.01    1.36
   1   3  22    9.87    1.56
  -1  -3  22   10.74    1.38
  -1   3 -23   14.42    1.18
   1   3  23   12.03    1.36
   1  -3 -23   16.36    1.25
   1   4 -23    0.13    0.68
  -1   4  22   14.17    1.49
  -1   4  22   10.97    1.36
  -1   4  22   12.62    1.40
   1   4 -22   13.11    1.35
   1  -4  22   10.74    1.47
   1  -4  22   11.38    1.53
  -1   4  22   13.14    1.43
   1  -4  22   10.52    1.51
   1  -4  21    6.44    1.53
   1  -4  21    6.13    1.61
   1   4 -21    4.98    1.25
  -1   4  21    5.82    1.40
  -1   4  21    5.23    1.31
   1   4 -21    7.41    1.32
   1  -4  21    7.83    1.55
  -1   4  21    7.41    1.51
   1   4 -20   72.26    3.34
  -1   4  20   71.38    2.86
   1   4 -20   77.13    3.38
   1  -4  20   74.64    3.71
   1  -4  20   73.84    3.70
  -1   4  20   79.03    3.42
  -1   4  20   76.03    3.55
  -1   4  20   78.24    3.43
   1  -4  19   79.67    4.02
   1  -4  19   86.12    4.16
  -1   4  19   80.59    3.55
  -1   4  19   84.65    3.97
  -1   4  19   78.88    3.53
   1   4 -18   16.50    2.15
  -1   4  18   14.90    1.81
  -1   4  18   12.39    1.76
  -1   4  18   16.69    2.21
   1   4 -17  309.83    8.12
  -1   4  17  308.47    7.92
   1  -4  17  311.35    8.38
   1  -4  17  288.34    8.36
  -1   4  17  310.76    8.45
   1   4 -16  427.28    9.88
  -1   4  16  431.74    9.90
  -1   4  16  425.59    9.54
   1  -4  16  434.96   10.21
   1  -4  16  422.50   10.12
  -1   4  16  414.78    9.15
   1  -4  16  428.60   10.32
  -1   4  16  444.12   10.46
  -1   4  15   87.21    3.78
  -1   4  15   89.02    3.92
   1  -4  15   86.58    4.03
   1  -4  15   89.38    4.07
  -1   4  15   88.83    3.51
   1   4 -15   88.45    3.95
  -1   4  15   92.25    4.31
  -1   4  14   61.96    3.11
  -1   4  14   62.30    3.24
   1  -4  14   64.58    3.39
  -1   4  14   67.28    2.90
  -1   4  14   59.34    2.27
   1  -4  14   60.81    2.66
   1   4 -14   62.77    3.32
   1  -4  14   59.79    3.28
  -1   4  13   78.90    3.52
  -1   4  13   71.91    3.27
   1   4 -13   71.36    3.67
   1  -4  13   76.27    3.49
  -1   4  13   75.14    2.94
  -1   4  13   73.47    2.47
   1  -4  13   74.97    2.89
   1   4 -13   70.96    3.40
   1   4 -13   85.42    4.10
   1  -4  13   68.33    3.25
  -1   4  12    7.53    1.39
  -1   4  12    5.89    1.32
   1  -4  12    4.73    1.08
   1  -4  12    6.98    1.54
   1   4 -12    6.52    1.65
   1  -4  12    5.37    1.42
  -1   4  12    6.41    1.15
   1   4 -12    5.75    1.44
   1   4 -12    5.25    1.65
  -1   4  11   23.33    1.88
   1   4 -11   23.17    2.09
   1  -4  11   26.23    1.91
  -1   4  11   25.56    1.59
   1   4 -11   23.73    1.94
   1  -4  11   22.28    1.80
   1   4 -11   23.63    2.11
   1   4 -10  144.71    4.42
   1  -4  10  134.26    4.07
   1   4 -10  147.38    4.22
   1  -4  10  140.70    3.73
  -1   4  10  140.81    4.21
   1  -4  10  141.67    4.15
   1   4 -10  139.78    4.48
   1  -4   9  148.63    3.70
   1  -4   9  147.83    4.20
   1  -4   9  142.77    4.01
   1   4  -9  147.78    4.37
   1  -4   9  140.35    3.99
   1   4  -9  143.14    4.26
   1  -4   8  147.62    3.86
   1  -4   8  139.03    3.48
   1   4  -8  142.40    3.86
  -1   4   8  138.02    3.94
   1  -4   8  146.25    3.82
   1   4  -7 1277.24   20.15
   1  -4   7 1292.56   19.60
   1   4  -7 1308.56   20.01
   1  -4   7 1275.07   20.06
   1   4  -7 1297.08   20.30
  -1   4   7 1299.21   20.23
  -1   4   6  253.88    5.35
   1   4  -6  248.10    5.13
   1  -4   6  244.28    5.08
   1   4  -6  235.01    5.14
  -1   4   6  250.55    4.67
   1  -4   6  245.78    5.08
   1  -4   6  246.67    5.16
   1   4  -6  249.55    5.32
   1   4  -6  249.31    4.45
   1   4  -5  745.95   11.56
   1   4  -5  774.31   12.29
   1  -4   5  774.70   11.85
  -1   4   5  766.28   12.49
   1  -4   5  771.22   12.24
   1  -4   5  765.38   12.61
   1  -4   5  783.45   12.27
  -1   4   5  776.05   11.75
   1   4  -5  776.11   12.43
  -1   4   5  765.94   12.57
   1  -4   5  748.08   12.30
   1  -4   5  768.18   12.33
   1  -4   4  207.14    4.33
   1   4  -4  208.81    3.78
   1  -4   4  218.77    4.05
   1   4  -4  217.11    4.30
  -1   4   4  208.35    4.47
  -1   4   4  212.94    3.84
   1  -4   4  212.75    4.65
   1   4  -4  218.74    4.29
   1  -4   4  210.71    4.20
   1  -4   4  213.10    4.05
   1  -4   4  212.57    4.47
   1   4  -4  214.92    4.34
  -1   4   4  214.84    4.54
   1  -4   4  211.07    4.16
   1  -4   4  211.78    4.32
   1  -4   3 2365.74   34.13
   1  -4   3 2366.70   34.14
  -1   4   3 2375.85   34.28
  -1  -4  -3 2347.84   33.70
   1   4  -3 2364.57   34.06
   1  -4   3 2355.74   33.84
   1  -4   3 2290.43   34.53
   1  -4   3 2351.29   33.63
   1  -4   3 2431.06   33.49
   1   4  -3 2365.23   34.06
   1  -4   3 2368.82   34.10
   1  -4   3 2400.94   34.50
   1  -4   3 2404.64   34.24
   1  -4   3 2343.16   33.96
   1  -4   3 2357.75   34.03
   1   4  -3 2381.55   34.05
   1  -4   3 2353.87   34.10
  -1   4   3 2328.89   34.36
   1  -4   2 1250.51   18.81
   1  -4   2 1260.91   18.04
  -1   4   2 1263.75   18.94
  -1   4   2 1276.26   18.95
   1   4  -2 1266.43   18.72
  -1  -4  -2 1280.81   18.49
   1  -4   2 1257.27   18.65
   1  -4   2 1273.98   19.24
   1   4  -2 1272.54   18.80
   1   4  -2 1274.33   18.65
   1  -4   2 1289.73   18.47
   1   4  -2 1249.05   18.63
  -1   4   2 1251.52   19.02
   1  -4   2 1287.97   18.66
   1  -4   2 1265.69   18.94
   1  -4   2 1282.92   18.78
   1  -4   2 1250.06   18.83
   1  -4   2 1270.83   18.38
   1  -4   2 1277.60   18.59
   1  -4   1  891.98   13.04
   1   4  -1  892.85   13.53
   1   4  -1  913.96   13.54
   1   4  -1  876.77   13.37
   1  -4   1  895.70   13.39
  -1  -4  -1  933.76   13.41
  -1   4   1  910.66   13.75
  -1   4   1  913.47   13.73
   1  -4   1  912.36   13.62
  -1   4   1  895.32   13.48
   1  -4   1  908.70   13.44
   1   4  -1  897.74   13.52
   1  -4   1  900.98   13.55
   1   4  -1  905.52   13.33
   1   4  -1  872.41   13.72
  -1   4   1  904.12   13.83
   1  -4   0  114.31    2.38
   1   4   0  104.37    2.29
   1   4   0  114.07    2.42
   1   4   0  109.43    2.39
  -1   4   0  109.99    2.60
  -1   4   0  105.50    2.55
   1  -4   0  115.01    2.62
  -1  -4   0  111.99    2.42
   1   4   0  115.37    2.38
  -1   4   0  110.91    2.46
   1   4   0  112.73    2.53
   1   4   0  113.87    2.13
   1   4   0  112.58    2.15
  -1   4   0  107.02    2.65
   1   4   0  115.41    2.58
   1   4   1  898.53   13.34
   1   4   1  885.61   13.11
   1  -4  -1  888.01   13.32
   1  -4  -1  892.71   13.32
  -1   4  -1  898.57   13.46
   1   4   1  869.08   13.21
   1   4   1  898.35   13.23
  -1   4  -1  889.95   13.51
  -1  -4   1  911.93   13.25
  -1   4  -1  893.33   13.23
   1  -4  -1  871.36   13.81
  -1  -4   1  888.61   12.58
   1   4   1  867.28   13.31
   1   4   1  879.93   13.42
   1   4   1  858.65   12.87
   1  -4  -1  902.57   12.94
  -1   4  -1  880.88   13.63
   1   4   1  913.97   13.36
   1   4   1  889.92   12.70
   1   4   2 1245.63   18.39
   1   4   2 1258.99   18.68
   1  -4  -2 1258.09   17.58
   1   4   2 1245.16   18.34
  -1   4  -2 1278.67   18.61
   1   4   2 1269.23   18.37
  -1   4  -2 1276.94   18.66
  -1  -4   2 1246.62   18.49
   1  -4  -2 1257.81   18.91
   1   4   2 1282.27   18.80
  -1   4  -2 1229.73   18.42
  -1  -4   2 1250.74   17.87
   1   4   2 1271.08   18.39
   1   4   2 1260.25   18.65
   1  -4  -2 1247.16   18.04
   1   4   2 1261.08   18.46
   1   4   3 2337.86   33.97
   1   4   3 2350.78   33.52
   1   4   3 2368.33   34.01
   1   4   3 2380.18   33.59
  -1   4  -3 2412.82   33.92
   1   4   3 2385.62   33.32
  -1  -4   3 2368.52   33.84
   1  -4  -3 2368.15   34.19
  -1   4  -3 2331.17   33.74
  -1  -4   3 2347.93   33.21
   1  -4  -3 2331.60   33.29
   1   4   3 2323.66   33.88
   1   4   3 2277.68   33.98
   1   4   3 2356.02   33.66
  -1   4  -3 2369.31   33.99
   1   4   4  211.87    4.34
   1   4   4  214.87    4.35
   1   4   4  203.10    4.17
   1   4   4  208.14    3.99
  -1  -4   4  213.55    4.31
   1   4   4  217.41    3.77
   1  -4  -4  213.53    4.45
  -1  -4   4  215.02    3.75
   1   4   4  211.27    4.11
  -1   4  -4  221.11    4.39
   1   4   4  214.33    4.05
   1   4   5  772.14   11.96
  -1   4  -5  786.26   12.18
   1   4   5  779.98   11.70
  -1  -4   5  787.61   12.34
   1   4   5  762.78   12.35
   1   4   5  744.89   12.34
   1  -4  -5  775.78   11.47
   1  -4  -5  786.97   12.45
  -1  -4   5  767.42   11.71
   1   4   5  742.38   12.39
   1   4   5  768.76   12.28
   1   4   5  780.56   12.04
   1   4   6  251.84    4.62
   1   4   6  251.26    5.45
  -1   4  -6  247.55    4.89
  -1  -4   6  243.33    5.10
   1   4   6  239.57    4.34
   1   4   6  251.24    5.14
   1   4   6  242.88    5.32
  -1  -4   6  243.82    4.56
   1   4   6  252.21    4.93
   1   4   6  241.69    5.09
   1   4   6  252.58    4.82
   1   4   7 1258.57   20.28
  -1   4  -7 1302.61   19.70
  -1  -4   7 1293.84   19.98
   1   4   7 1304.45   19.02
   1   4   7 1280.54   20.21
  -1  -4   7 1281.32   19.34
   1   4   7 1293.38   19.56
   1   4   7 1278.48   19.60
  -1   4  -8  138.77    3.59
   1   4   8  135.17    3.07
  -1  -4   8  142.32    3.87
   1   4   8  146.71    3.32
   1   4   8  140.56    3.95
   1   4   8  142.58    3.92
  -1  -4   8  148.73    3.44
   1   4   8  139.44    3.40
   1   4   8  142.60    4.03
   1   4   8  142.80    3.90
   1   4   8  144.05    3.60
  -1   4  -9  141.03    3.77
   1   4   9  134.76    3.17
   1   4   9  141.20    3.42
   1   4   9  149.43    4.14
  -1  -4   9  143.59    3.59
   1   4   9  141.25    4.04
   1   4   9  142.38    4.05
   1   4  10  139.88    3.61
  -1  -4  10  136.19    4.12
   1   4  10  148.67    4.40
   1   4  10  146.35    4.36
  -1  -4  10  148.51    3.64
   1   4  10  144.99    4.12
   1   4  10  146.53    4.02
   1   4  10  143.88    4.31
   1   4  11   25.15    1.59
  -1  -4  11   26.53    2.07
   1   4  11   26.16    2.07
  -1   4 -11   25.12    2.07
  -1  -4  11   26.38    1.75
  -1  -4  11   25.74    1.59
  -1   4 -11   25.31    1.81
   1   4  11   24.81    1.96
   1   4  11   23.86    1.76
  -1  -4  12    5.71    1.45
  -1   4 -12    5.24    1.39
   1   4  12    9.31    1.53
   1   4  12    8.57    1.50
  -1  -4  12    5.92    1.19
  -1  -4  12    7.80    1.18
  -1   4 -12    5.76    1.27
   1   4  12    5.23    1.26
  -1  -4  12    7.22    1.19
  -1  -4  13   80.60    3.44
   1   4  13   72.58    3.56
  -1   4 -13   77.01    3.58
  -1  -4  13   79.37    2.92
  -1   4 -13   80.42    3.24
  -1   4 -13   69.81    3.27
   1   4  13   73.57    3.15
  -1  -4  13   75.22    3.07
   1   4  13   74.32    3.51
  -1  -4  14   58.67    3.02
   1   4  14   63.67    3.49
  -1   4 -14   59.67    3.39
  -1  -4  14   68.33    2.82
  -1   4 -14   57.38    2.97
  -1  -4  14   65.19    3.05
  -1   4 -14   64.52    3.33
   1   4  14   58.49    3.34
   1   4  14   66.72    3.07
  -1  -4  15   92.86    3.88
   1   4  15   89.14    4.14
  -1   4 -15   88.46    4.15
   1   4  15   93.79    4.28
  -1  -4  15   95.25    3.53
  -1   4 -15   93.84    3.72
  -1   4 -15   84.21    3.83
  -1  -4  15   95.71    3.81
  -1   4 -16  412.90    9.24
  -1  -4  16  431.48    9.61
   1  -4 -16  436.21    9.71
   1   4  16  421.26   10.23
   1   4  16  428.39   10.31
  -1  -4  16  427.57    9.10
   1   4  16  424.22   10.34
  -1   4 -16  422.19    9.85
  -1  -4  16  419.95    9.48
  -1   4 -17  290.39    7.36
   1   4  17  312.12    8.48
   1  -4 -17  313.23    7.79
  -1  -4  17  305.73    7.66
   1   4  17  290.50    8.35
  -1   4 -17  316.88    8.14
  -1  -4  18   16.99    1.79
  -1  -4  18   16.92    1.85
  -1  -4  18   15.56    1.85
   1   4  18   16.12    2.15
  -1   4 -18   20.21    1.90
  -1  -4  19   78.41    3.46
  -1  -4  19   81.05    3.51
   1   4  19   79.97    3.98
   1   4  19   82.75    4.07
  -1  -4  20   69.35    3.00
  -1  -4  20   79.03    3.34
  -1   4 -20   75.69    3.36
  -1  -4  20   73.34    3.23
   1   4  20   73.91    3.73
   1   4  20   82.88    3.89
   1  -4 -21    5.93    1.31
  -1  -4  21    6.19    1.09
  -1   4 -21    7.26    1.36
  -1  -4  21    7.65    1.44
  -1  -4  21    5.92    1.29
   1   4  21    6.52    1.55
   1   4  21    7.31    1.61
   1   4  21   12.28    1.79
   1  -4 -22   12.16    1.35
  -1   4 -22   13.39    1.37
  -1  -4  22   10.33    1.38
  -1  -4  22   11.64    1.42
   1   4  22   14.11    1.55
   1   4  22   12.80    1.59
  -1  -4  22   10.18    1.36
   1   4  22   11.33    1.50
   1  -4 -23   -0.26    0.78
  -1   4 -23    0.07    0.71
   1   5 -23   20.24    1.27
   1   5 -23   20.46    1.19
   1   5 -22    6.49    1.08
  -1   5  22    5.25    1.14
   1  -5  22    6.31    1.23
  -1  -5 -22    7.09    1.12
  -1   5  21    0.23    1.00
  -1   5  21    2.11    1.10
  -1   5  21    1.88    1.19
   1   5 -21   -0.46    1.06
   1  -5  21   -0.92    1.19
   1  -5  21   -0.42    1.20
  -1   5  21   -0.72    0.96
   1  -5  21   -0.14    1.22
   1  -5  20    6.30    1.58
   1  -5  20    6.81    1.59
   1   5 -20    7.38    1.50
  -1   5  20   10.91    1.59
  -1   5  20    7.01    1.35
   1   5 -20    9.03    1.51
   1  -5  20    8.07    1.64
  -1   5  20    8.67    1.78
  -1   5  19   13.04    1.53
  -1   5  19   13.03    1.74
  -1   5  19   14.77    1.81
   1  -5  19   13.05    1.98
   1  -5  19    9.73    1.88
  -1   5  19    9.61    1.86
   1   5 -18   37.15    2.70
  -1   5  18   40.55    2.52
   1   5 -18   31.23    2.51
   1  -5  18   36.36    2.85
  -1   5  18   39.26    2.88
  -1   5  18   37.77    2.48
  -1   5  17   20.19    2.19
  -1   5  17   23.34    2.09
   1   5 -17   26.18    2.45
   1   5 -16  214.13    6.56
  -1   5  16  215.53    6.39
  -1   5  16  211.15    6.13
   1  -5  16  221.48    6.67
   1  -5  16  219.92    6.68
  -1   5  16  214.04    5.82
   1  -5  16  209.19    6.73
  -1   5  16  216.96    6.86
   1   5 -15   15.56    2.04
  -1   5  15   17.54    2.04
  -1   5  15   15.12    1.94
   1  -5  15   14.74    2.06
   1  -5  15   12.45    1.92
  -1   5  15   17.41    1.71
   1  -5  15   14.48    2.08
  -1   5  15   17.31    2.27
  -1   5  14  230.50    6.45
  -1   5  14  240.85    6.68
   1  -5  14  247.77    6.85
   1  -5  14  235.24    6.75
  -1   5  14  232.93    5.88
   1   5 -14  223.43    6.59
   1   5 -14  241.80    7.34
  -1   5  14  241.08    7.08
  -1   5  13   81.65    3.53
  -1   5  13   79.67    3.54
   1   5 -13   72.97    3.78
   1  -5  13   72.12    3.41
  -1   5  13   78.85    2.97
   1   5 -13   79.58    3.57
   1  -5  13   81.83    3.58
  -1   5  13   82.10    3.94
   1   5 -13   81.92    4.01
  -1   5  12   44.26    2.59
   1  -5  12   45.39    2.64
   1   5 -12   45.81    2.89
  -1   5  12   49.09    2.23
   1   5 -12   44.18    2.66
   1  -5  12   43.14    2.55
   1   5 -12   47.99    3.07
  -1   5  12   44.48    2.84
  -1   5  11   20.23    1.85
   1   5 -11   21.19    2.02
   1  -5  11   17.05    1.71
   1  -5  11   17.81    1.80
  -1   5  11   19.40    1.42
   1   5 -11   16.28    1.80
   1  -5  11   18.32    1.51
  -1   5  11   17.48    1.88
   1   5 -11   18.46    2.05
  -1   5  10    6.52    1.33
   1   5 -10    4.57    1.26
  -1   5  10    5.86    1.39
   1   5 -10    7.36    1.54
   1  -5  10    6.50    1.40
   1   5 -10    7.20    1.42
   1  -5  10    8.07    1.28
   1  -5  10    5.78    1.20
   1   5  -9   45.74    2.49
   1  -5   9   39.75    2.24
   1  -5   9   45.41    2.22
  -1   5   9   42.59    2.48
   1  -5   9   49.62    2.32
   1   5  -9   44.62    2.42
   1   5  -8  451.93    8.87
  -1   5   8  437.89    8.87
   1  -5   8  446.13    8.64
   1  -5   8  448.24    8.38
   1   5  -8  434.51    8.61
   1  -5   8  444.64    8.39
  -1   5   7 1232.50   19.64
  -1   5   7 1213.53   18.73
   1  -5   7 1224.46   18.78
   1   5  -7 1258.39   19.41
  -1   5   7 1246.36   19.79
   1  -5   6  391.33    6.90
   1   5  -6  395.06    7.35
  -1   5   6  379.58    7.51
   1  -5   6  389.38    7.60
  -1   5   6  389.16    6.79
   1  -5   6  386.96    7.14
   1  -5   6  398.31    7.20
   1   5  -6  390.09    7.28
   1  -5   6  382.32    7.21
   1   5  -6  400.61    7.52
   1  -5   6  383.56    7.32
  -1   5   6  369.16    7.54
   1  -5   5  456.21    7.77
   1   5  -5  461.71    8.13
  -1   5   5  450.32    8.31
   1   5  -5  447.20    8.02
   1   5  -5  452.32    8.17
   1  -5   5  462.55    8.06
   1  -5   5  462.33    8.00
   1  -5   5  449.23    8.43
  -1   5   5  452.43    7.55
   1  -5   4  919.27   14.20
   1  -5   4  945.32   14.23
   1   5  -4  923.59   14.32
  -1   5   4  907.90   14.55
   1  -5   4  898.38   14.04
   1  -5   4  921.82   14.77
  -1   5   4  904.44   13.77
   1   5  -4  894.58   14.28
   1  -5   4  933.00   14.47
   1  -5   4  906.72   14.15
   1  -5   4  890.70   14.01
  -1   5   4  920.80   14.67
   1  -5   4  900.97   14.22
   1  -5   3  923.39   14.30
   1  -5   3  934.40   14.32
   1  -5   3  930.09   13.79
  -1   5   3  946.69   14.68
  -1   5   3  937.91   14.64
  -1  -5  -3  926.68   14.15
   1   5  -3  925.10   14.41
   1  -5   3  933.31   14.29
   1  -5   3  926.76   14.89
   1   5  -3  943.43   14.52
   1  -5   3  949.66   14.86
   1  -5   3  927.49   14.11
   1  -5   3  922.40   14.25
  -1   5   3  918.25   14.76
   1  -5   3  937.17   14.34
   1  -5   3  939.27   14.29
  -1   5   2  630.92   10.27
  -1  -5  -2  617.51    9.81
  -1   5   2  627.32   10.22
   1  -5   2  622.95    9.99
   1   5  -2  617.47   10.09
   1  -5   2  627.75    9.36
   1   5  -2  608.28    9.52
   1  -5   2  622.75    9.68
   1   5  -2  630.45    9.79
   1   5  -2  626.23   10.00
   1  -5   2  625.19    9.83
   1  -5   2  622.75    9.91
   1  -5   2  634.15   10.13
   1  -5   2  622.15    9.81
   1   5  -2  629.64   10.28
  -1   5   2  617.97   10.33
   1  -5   1  310.40    4.63
   1   5  -1  306.93    5.06
   1   5  -1  306.34    5.23
   1   5  -1  305.83    5.23
   1  -5   1  311.91    5.10
   1   5  -1  315.20    5.48
   1  -5   1  313.15    5.63
  -1   5   1  319.78    5.76
  -1   5   1  307.52    5.74
  -1  -5  -1  308.75    5.42
   1  -5   1  316.57    5.10
   1   5  -1  302.14    5.54
  -1  -5  -1  305.86    4.48
  -1   5   1  306.76    5.52
   1  -5   1  307.75    5.55
   1   5  -1  301.70    4.66
   1  -5   1  315.37    5.30
  -1   5   1  308.54    5.81
   1  -5   1  311.40    5.21
   1   5  -1  304.33    5.73
  -1   5   0  629.42   10.05
  -1  -5   0  614.76    9.73
   1  -5   0  610.03    9.99
  -1   5   0  640.08   10.02
   1   5   0  623.42    9.73
   1  -5   0  613.02    9.48
  -1   5   0  609.07    9.78
   1   5   0  614.59    9.88
  -1  -5   0  618.52    8.92
  -1   5   0  612.57   10.10
   1   5   0  632.58    9.97
   1   5   0  588.14    9.25
   1   5   1  314.34    5.27
   1  -5  -1  305.43    5.17
   1  -5  -1  308.09    5.17
   1   5   1  314.62    5.41
   1   5   1  303.28    5.44
  -1   5  -1  312.35    5.63
  -1  -5   1  305.61    5.39
  -1   5  -1  312.95    5.70
  -1  -5   1  291.33    4.80
   1  -5  -1  309.90    5.91
   1   5   1  309.90    5.17
   1   5   1  312.46    5.28
   1   5   1  307.38    4.76
  -1   5  -1  306.25    5.77
   1   5   1  306.88    5.55
   1   5   2  630.84    9.12
   1  -5  -2  616.90    9.24
   1   5   2  641.27    9.38
  -1   5  -2  642.26    9.64
   1   5   2  636.35    9.41
  -1  -5   2  653.06    9.46
  -1   5  -2  629.86    9.68
   1  -5  -2  625.14    9.93
   1   5   2  621.62    9.60
  -1   5  -2  629.30    9.44
   1   5   2  631.99    9.38
   1   5   2  628.36    9.53
   1   5   3  913.71   14.25
   1   5   3  939.38   13.83
   1   5   3  929.49   14.29
   1   5   3  937.73   14.17
   1   5   3  936.16   14.19
  -1  -5   3  956.59   14.32
  -1   5  -3  963.21   14.54
   1  -5  -3  906.86   14.69
  -1  -5   3  922.46   13.57
  -1   5  -3  909.81   14.27
   1   5   3  922.60   14.23
   1   5   3  917.71   14.21
   1   5   3  928.38   14.26
  -1   5  -3  944.05   14.61
   1   5   4  912.25   14.21
   1   5   4  912.31   14.22
   1   5   4  919.24   14.04
   1   5   4  895.63   13.99
  -1  -5   4  925.77   14.23
   1   5   4  913.83   13.73
   1  -5  -4  900.16   14.55
  -1   5  -4  905.29   14.16
  -1  -5   4  922.60   13.54
   1   5   4  903.22   13.87
  -1   5  -4  906.31   14.51
   1   5   4  919.65   14.09
   1   5   5  453.27    7.80
  -1  -5   5  450.48    7.98
   1   5   5  447.03    7.46
   1  -5  -5  453.02    8.23
   1  -5  -5  447.36    7.16
  -1  -5   5  462.55    7.38
   1   5   5  456.68    7.98
   1   5   5  441.45    7.96
   1   5   5  446.13    7.99
   1   5   5  466.25    7.61
   1   5   6  397.67    7.17
   1   5   6  396.56    6.82
  -1  -5   6  397.34    7.37
   1  -5  -6  410.87    7.59
   1   5   6  394.06    7.34
   1   5   6  384.59    7.31
  -1  -5   6  395.10    6.77
  -1  -5   6  401.93    6.79
   1   5   6  398.04    7.40
   1   5   6  393.76    7.17
   1   5   6  396.12    6.74
   1   5   7 1216.60   19.61
  -1   5  -7 1244.55   19.05
  -1  -5   7 1245.03   19.23
   1   5   7 1210.97   18.28
   1   5   7 1231.00   19.51
  -1  -5   7 1233.05   18.54
  -1  -5   7 1230.70   18.46
   1   5   7 1180.86   18.67
   1   5   7 1219.80   18.94
   1   5   8  434.99    8.77
  -1   5  -8  428.54    8.21
   1   5   8  441.64    7.57
   1   5   8  447.28    8.55
  -1  -5   8  445.97    7.91
  -1  -5   8  443.59    7.76
   1   5   8  457.39    7.95
   1   5   8  440.94    8.48
  -1   5  -9   46.28    2.19
   1   5   9   43.14    1.82
   1   5   9   43.47    2.28
   1   5   9   47.48    2.42
   1   5   9   46.96    2.32
   1   5   9   47.83    2.17
   1   5  10    6.89    0.99
  -1  -5  10    6.86    1.32
   1   5  10    7.73    1.38
   1   5  10    5.89    1.39
   1   5  10    7.31    1.35
  -1  -5  10    5.51    0.96
   1   5  10    6.22    1.28
   1   5  10    6.38    1.19
  -1  -5  11   15.49    1.69
  -1   5 -11   15.44    1.82
   1   5  11   16.65    1.76
   1   5  11   15.38    1.70
   1   5  11   19.00    1.87
  -1  -5  11   19.44    1.48
  -1   5 -11   16.61    1.58
   1   5  11   13.88    1.52
  -1  -5  12   46.96    2.61
  -1   5 -12   43.28    2.71
   1   5  12   45.68    2.72
  -1  -5  12   45.02    2.20
  -1   5 -12   48.23    2.52
   1   5  12   47.01    2.75
  -1  -5  12   49.28    2.36
   1   5  12   43.49    2.38
  -1  -5  13   80.00    3.46
   1   5  13   79.50    3.73
  -1   5 -13   77.14    3.77
   1   5  13   76.75    3.60
  -1  -5  13   75.50    2.96
  -1   5 -13   74.83    3.24
   1   5  13   77.23    3.29
  -1  -5  13   87.72    3.35
  -1   5 -14  230.88    6.20
  -1  -5  14  236.26    6.39
  -1   5 -14  226.86    6.78
   1   5  14  236.89    6.86
   1   5  14  243.93    6.94
  -1  -5  14  233.12    5.94
   1   5  14  236.79    6.84
  -1  -5  14  235.83    6.18
  -1   5 -14  233.91    6.68
   1   5  14  233.19    6.22
  -1   5 -15   14.32    1.81
  -1  -5  15   13.81    1.91
   1   5  15   18.75    2.24
   1  -5 -15   16.73    1.99
  -1   5 -15   12.10    2.08
   1   5  15   18.66    2.23
  -1  -5  15   12.60    1.65
   1   5  15   15.70    2.16
  -1  -5  15   12.31    1.73
  -1   5 -15   14.24    2.05
  -1   5 -16  215.30    6.06
  -1  -5  16  206.25    6.12
  -1   5 -16  207.56    6.43
  -1  -5  16  215.13    6.18
   1   5  16  213.70    6.77
  -1   5 -16  219.50    6.80
   1  -5 -16  207.95    6.26
   1   5  16  208.89    6.66
   1   5  16  218.42    6.80
  -1  -5  17   24.54    2.29
  -1   5 -17   27.13    2.43
  -1  -5  17   23.00    2.21
   1  -5 -17   21.62    2.34
  -1  -5  18   39.13    2.56
  -1  -5  18   35.46    2.40
   1   5  18   31.10    2.65
  -1  -5  18   37.87    2.49
  -1  -5  19   13.38    1.64
  -1  -5  19    9.72    1.51
   1   5  19   10.88    1.83
   1   5  19   11.61    1.85
  -1  -5  20    6.81    1.26
  -1  -5  20    5.11    1.32
  -1  -5  20    7.84    1.46
  -1   5 -20    8.24    1.48
   1   5  20    7.13    1.67
   1   5  20    9.44    1.66
   1   5  20   10.64    1.71
  -1  -5  21    0.09    0.80
   1  -5 -21    0.91    1.03
  -1   5 -21    0.69    0.90
  -1   5 -21   -1.15    1.13
  -1  -5  21   -0.12    1.03
  -1  -5  21   -0.12    1.00
   1   5  21    0.27    1.19
   1   5  21   -0.14    1.14
   1   5  21    0.55    1.14
   1  -5 -22    4.48    1.03
   1   5  22    5.39    1.13
  -1  -5  22    5.11    1.06
  -1   5 -22    5.33    1.05
  -1   5 -23   22.63    1.23
   1  -5 -23   19.54    1.17
   1   6 -23    8.82    0.89
   1   6 -22    6.86    1.01
  -1  -6 -22    7.87    1.09
  -1   6  22    8.33    1.10
   1   6 -22    9.03    1.15
  -1   6  21    0.71    0.98
  -1  -6 -21    2.95    1.19
  -1   6  21    2.41    1.02
  -1   6  21    0.23    1.02
   1  -6  21    0.24    1.02
   1  -6  21    3.33    1.16
   1   6 -21    2.04    1.03
  -1   6  20    8.29    1.35
  -1   6  20    8.10    1.38
   1   6 -20    6.91    1.38
  -1   6  20    7.50    1.52
   1  -6  20    8.50    1.54
   1  -6  20    8.06    1.45
   1  -6  19    7.76    1.67
   1  -6  19    7.23    1.68
   1   6 -19    3.10    1.28
  -1   6  19    5.57    1.23
   1   6 -19    6.54    1.40
  -1   6  19    7.14    1.67
   1  -6  19    6.18    1.51
  -1   6  19    6.85    1.39
  -1   6  19    7.16    1.47
   1   6 -18   11.60    1.93
  -1   6  18   12.78    1.69
  -1   6  18   14.70    1.67
   1   6 -18   10.62    1.72
   1  -6  18   13.08    1.99
   1  -6  18   13.15    1.97
  -1   6  18   14.17    2.03
   1   6 -17   60.70    3.33
   1   6 -17   54.36    3.17
  -1   6  17   58.27    3.04
  -1   6  17   52.92    3.08
   1  -6  17   54.76    3.32
  -1   6  17   50.87    2.79
   1   6 -16  104.67    4.39
  -1   6  16  106.89    4.33
  -1   6  16  101.96    4.08
   1   6 -16  101.80    4.32
  -1   6  16  112.64    3.95
   1  -6  16  103.51    4.57
  -1   6  16  110.90    4.00
  -1   6  16  105.61    4.70
   1   6 -15   46.21    3.06
  -1   6  15   49.71    2.91
  -1   6  15   53.44    3.07
   1  -6  15   53.83    3.17
  -1   6  15   45.91    2.51
   1   6 -15   45.27    2.95
   1  -6  15   46.84    3.09
  -1   6  15   45.00    3.19
   1   6 -14   85.91    3.94
  -1   6  14   81.88    3.68
  -1   6  14   85.90    3.75
   1  -6  14   81.28    3.78
   1  -6  14   84.86    3.85
   1   6 -14   85.95    4.22
  -1   6  14   82.02    3.19
   1   6 -14   85.37    3.86
   1  -6  14   81.54    3.92
   1   6 -14   85.72    4.31
  -1   6  14   89.55    4.22
   1   6 -13  175.39    5.46
  -1   6  13  161.48    5.21
  -1   6  13  141.91    5.02
   1  -6  13  152.03    5.13
   1  -6  13  158.57    5.18
   1   6 -13  160.61    5.61
  -1   6  13  164.69    4.50
   1  -6  13  162.80    5.33
   1   6 -13  176.57    5.95
  -1   6  13  161.11    5.64
   1  -6  12  391.39    8.01
   1   6 -12  420.63    9.22
  -1   6  12  399.97    8.95
   1  -6  12  392.92    8.82
   1  -6  12  400.28    8.89
   1   6 -12  408.13    9.39
  -1   6  12  401.69    7.95
   1  -6  12  410.40    9.06
   1   6 -12  408.65    9.62
  -1   6  12  382.86    9.31
   1  -6  11   91.58    3.08
   1   6 -11   94.69    3.75
  -1   6  11   96.69    3.77
  -1   6  11   92.16    2.98
   1  -6  11   91.47    3.55
   1   6 -11   96.06    4.05
   1  -6  11   87.26    3.64
  -1   6  11   80.10    3.75
   1  -6  11   98.63    3.63
   1   6 -11   89.66    3.79
   1  -6  11   91.03    3.53
   1   6 -10  474.85    9.45
   1  -6  10  433.49    8.95
   1   6 -10  447.95    9.42
   1  -6  10  439.64    8.97
   1  -6  10  449.59    9.12
   1   6 -10  451.44    9.68
  -1   6  10  440.62    9.58
   1  -6  10  447.52    9.31
   1  -6   9   96.57    3.06
   1   6  -9   98.98    3.55
  -1   6   9  104.23    3.64
   1   6  -9  103.74    3.54
   1  -6   9  102.92    3.42
   1   6  -9  107.34    3.83
   1  -6   9  100.79    3.52
  -1   6   9  104.79    3.84
   1  -6   9  103.48    3.38
   1   6  -9  103.17    3.70
   1  -6   9  103.60    3.39
   1  -6   8   77.23    2.63
  -1   6   8   86.00    2.69
   1  -6   8   87.06    2.95
   1   6  -8   77.74    3.04
   1  -6   8   83.87    2.91
   1  -6   8   87.76    3.03
   1   6  -8   83.24    3.25
  -1   6   8   79.91    3.24
   1  -6   8   85.03    3.04
  -1   6   7  850.42   13.44
   1  -6   7  830.29   14.26
   1   6  -7  831.49   14.04
   1  -6   7  833.78   13.55
   1   6  -7  833.14   14.05
   1   6  -7  813.65   14.30
   1  -6   7  833.44   13.99
  -1   6   7  839.93   14.49
   1   6  -6 1145.36   18.38
   1  -6   6 1171.96   17.97
  -1   6   6 1133.41   18.59
   1  -6   6 1159.89   18.73
  -1   6   6 1161.08   17.74
   1   6  -6 1156.52   18.35
  -1   6   6 1159.96   18.78
   1  -6   6 1172.05   18.14
   1  -6   6 1166.67   18.12
   1  -6   5  210.62    4.56
   1  -6   5  215.18    4.59
   1   6  -5  218.24    4.86
   1  -6   5  217.90    4.57
  -1   6   5  215.04    5.07
   1   6  -5  212.51    4.83
  -1   6   5  223.67    5.15
   1  -6   5  217.00    4.70
   1  -6   5  210.89    4.64
   1  -6   5  213.81    4.54
   1  -6   5  211.79    5.10
  -1   6   5  219.07    4.37
   1  -6   4    5.56    0.92
   1  -6   4    5.11    0.92
   1  -6   4    5.02    1.16
  -1   6   4    7.35    1.21
   1  -6   4    5.71    0.95
   1   6  -4    4.63    1.04
   1  -6   4    5.63    1.13
   1  -6   4    5.63    0.77
   1  -6   4    5.70    0.91
   1  -6   4    6.29    0.96
   1  -6   3   17.86    0.81
   1   6  -3   19.08    0.86
  -1   6   3   18.52    1.42
  -1   6   3   18.42    1.44
  -1  -6  -3   17.49    1.21
   1  -6   3   20.61    1.33
   1  -6   3   19.97    1.59
   1  -6   3   17.91    1.11
   1   6  -3   17.68    1.35
   1   6  -3   19.89    1.33
   1  -6   3   20.24    1.47
   1  -6   3   18.57    1.03
   1  -6   3   18.62    1.00
   1  -6   3   19.62    1.19
   1  -6   3   17.62    1.21
  -1   6   2  115.92    3.17
   1  -6   2  116.40    2.98
  -1   6   2  111.91    3.09
  -1  -6  -2  118.97    2.88
   1   6  -2  114.33    2.93
   1  -6   2  112.07    2.10
   1  -6   2  115.39    2.55
   1   6  -2  115.84    2.55
   1   6  -2  113.21    2.22
   1   6  -2  113.19    2.53
   1   6  -2  109.54    2.92
   1  -6   2  116.84    2.67
   1  -6   2  117.04    2.56
  -1   6   2  109.79    3.19
   1  -6   2  108.68    2.64
   1  -6   2  117.26    2.91
   1   6  -2  114.53    3.17
   1  -6   1   50.00    1.89
  -1   6   1   50.50    1.97
  -1  -6  -1   42.89    1.67
  -1   6   1   52.48    2.03
   1   6  -1   51.65    1.81
   1  -6   1   45.89    1.25
   1   6  -1   49.08    1.20
   1   6  -1   51.23    1.42
  -1   6   1   49.82    1.85
   1   6  -1   45.86    1.82
   1  -6   1   49.80    1.90
   1  -6   1   49.66    1.72
   1  -6   1   47.66    1.49
  -1   6   1   45.11    2.01
   1   6  -1   47.58    2.03
  -1  -6   0  103.47    2.64
   1   6   0  100.39    2.66
   1  -6   0  107.97    2.86
  -1   6   0  104.27    2.83
  -1   6   0  105.92    2.86
   1   6   0  103.37    2.61
   1   6   0   99.87    2.12
   1   6   0  102.20    2.72
   1  -6   0  103.83    2.04
  -1   6   0  104.43    2.66
  -1  -6   0   99.73    1.76
   1   6   0  108.03    2.32
   1  -6   0  102.06    2.11
   1   6   0  106.27    2.84
  -1   6   0  106.11    2.94
   1  -6  -1   47.49    1.32
   1  -6  -1   50.97    2.01
  -1  -6   1   45.18    1.75
  -1   6  -1   49.61    1.92
   1   6   1   48.82    1.78
   1   6   1   46.39    1.77
  -1   6  -1   50.45    1.97
  -1  -6   1   46.13    1.29
  -1   6  -1   49.71    1.89
  -1  -6   1   49.94    1.21
   1   6   1   48.31    1.31
  -1   6  -1   48.51    2.03
   1   6   1   50.85    1.48
   1   6   2  112.96    2.39
   1  -6  -2  108.15    2.42
   1  -6  -2  111.47    2.44
   1   6   2  105.87    2.81
  -1  -6   2  117.47    2.85
   1   6   2  109.16    2.82
  -1   6  -2  113.73    3.01
  -1   6  -2  115.27    3.06
  -1   6  -2  112.94    2.86
   1  -6  -2  114.80    3.24
   1   6   2  108.08    2.75
  -1  -6   2  110.84    2.24
   1   6   2  106.36    2.49
   1   6   2  114.91    2.96
  -1   6  -3   16.94    1.36
   1   6   3   17.08    1.18
   1   6   3   16.76    1.16
  -1  -6   3   17.63    1.26
  -1   6  -3   15.84    1.32
   1  -6  -3   18.62    1.48
  -1   6  -3   16.58    1.18
  -1  -6   3   17.05    0.88
   1   6   3   16.61    1.08
   1   6   3   18.55    1.03
   1   6   3   17.79    1.28
   1   6   4    7.13    0.91
   1   6   4    8.27    0.91
   1   6   4    6.34    0.84
   1   6   4    5.16    0.90
  -1   6  -4    6.81    1.11
   1   6   4    5.82    0.76
  -1  -6   4    6.95    1.02
   1  -6  -4    7.28    1.28
  -1  -6   4    6.85    0.74
  -1   6  -4    6.04    0.96
   1   6   4    7.16    0.68
   1   6   4    6.49    0.90
   1   6   4    6.21    0.98
   1   6   5  219.23    4.27
   1   6   5  213.76    4.32
  -1   6  -5  211.39    4.84
  -1  -6   5  221.59    4.80
   1   6   5  221.27    4.64
  -1   6  -5  222.86    4.78
  -1  -6   5  223.15    4.18
   1   6   5  213.80    4.63
   1   6   5  215.78    4.63
   1   6   5  225.25    4.74
   1   6   5  213.39    4.66
   1   6   6 1169.36   17.75
  -1  -6   6 1152.52   18.34
  -1  -6   6 1195.85   17.61
  -1   6  -6 1190.09   18.35
   1   6   6 1167.25   18.23
   1   6   6 1153.91   18.06
   1   6   6 1148.82   18.20
   1   6   6 1148.31   17.45
   1   6   7  852.03   13.48
  -1  -6   7  860.52   13.34
  -1   6  -7  837.58   14.04
   1   6   7  820.70   13.58
   1   6   7  838.97   14.61
   1  -6  -7  860.06   14.37
   1   6   8   87.66    2.95
   1  -6  -8   81.68    3.11
   1   6   8   84.04    2.96
   1   6   8   81.62    2.95
   1   6   8   89.33    2.64
   1   6   8   86.13    3.05
   1   6   8   75.63    3.17
  -1  -6   9  105.51    3.52
   1   6   9  101.55    3.64
   1   6   9  108.10    3.58
   1   6   9  106.45    3.55
  -1  -6   9  108.56    3.06
   1   6   9  101.83    3.69
   1   6   9   98.56    3.46
   1   6   9  106.50    3.43
  -1  -6  10  445.44    9.04
   1   6  10  440.02    9.14
   1   6  10  452.33    9.37
   1   6  10  454.76    9.23
  -1  -6  10  444.69    8.35
   1   6  10  454.73    9.29
   1   6  10  457.73    9.03
  -1   6 -11   86.18    3.33
  -1  -6  11   90.06    3.47
   1   6  11   85.65    3.60
   1   6  11   81.70    3.48
   1   6  11   89.60    3.56
  -1  -6  11   90.44    3.05
   1   6  11   93.69    3.71
   1   6  11   99.01    3.49
  -1   6 -12  389.37    8.51
  -1  -6  12  386.21    8.62
  -1   6 -12  396.86    9.13
   1  -6 -12  404.42    9.04
   1   6  12  388.07    8.91
   1   6  12  388.71    8.96
  -1  -6  12  395.44    8.05
  -1  -6  12  402.54    8.33
   1   6  12  400.68    8.62
   1   6  12  421.18    9.18
  -1  -6  13  160.13    5.05
   1  -6 -13  153.12    5.13
   1   6  13  157.60    5.28
  -1   6 -13  154.07    5.38
   1   6  13  160.77    5.32
  -1  -6  13  152.14    4.52
  -1  -6  13  164.97    4.85
   1   6  13  166.30    5.01
   1   6  13  160.90    5.31
  -1  -6  14   83.49    3.68
   1  -6 -14   80.76    3.82
   1   6  14   81.83    3.89
  -1   6 -14   88.09    4.12
   1   6  14   84.27    3.98
  -1  -6  14   80.35    3.31
  -1  -6  14   81.34    3.50
  -1   6 -14   81.39    3.85
   1   6  14   82.23    3.94
  -1  -6  15   48.42    2.87
  -1  -6  15   45.88    2.81
  -1   6 -15   43.42    2.93
   1   6  15   50.84    3.19
   1  -6 -15   48.31    2.99
   1   6  15   45.18    3.08
  -1   6 -15   45.99    3.17
  -1  -6  16  104.01    4.16
  -1   6 -16  101.86    4.57
   1  -6 -16  112.46    4.53
  -1   6 -16  101.05    4.42
  -1  -6  16  104.65    4.21
  -1  -6  16  104.66    3.87
   1   6  16  102.83    4.52
   1   6  16  100.35    4.50
  -1  -6  17   59.72    3.10
   1  -6 -17   61.05    3.39
  -1   6 -17   58.34    3.25
  -1   6 -17   53.41    3.26
  -1  -6  17   54.36    2.84
  -1  -6  17   58.27    3.21
   1   6  17   54.02    3.33
  -1  -6  18   10.43    1.63
  -1  -6  18   16.02    1.70
   1  -6 -18   11.60    1.73
  -1  -6  18   12.43    1.54
  -1   6 -18   15.03    1.97
  -1   6 -18   10.43    1.88
   1   6  18   11.50    1.95
   1   6  18   13.60    1.98
  -1  -6  19    4.53    1.33
   1  -6 -19    7.86    1.51
  -1  -6  19    6.87    1.43
  -1  -6  19    5.09    1.33
  -1   6 -19    4.56    1.38
   1   6  19    7.39    1.61
   1   6  19    4.02    1.44
   1   6  19    6.28    1.59
  -1  -6  20    6.33    1.16
  -1   6 -20    9.06    1.29
  -1  -6  20    7.68    1.35
  -1  -6  20    7.85    1.37
  -1   6 -20   10.59    1.48
   1   6  20    8.29    1.55
   1   6  20    6.08    1.41
   1   6  20    7.87    1.44
  -1  -6  21    0.97    0.81
   1  -6 -21    1.27    1.08
  -1   6 -21    2.79    1.10
  -1   6 -21    1.27    0.84
   1   6  21    0.90    1.03
  -1  -6  21    0.96    1.00
   1  -6 -22    8.14    1.08
  -1   6 -22    8.29    1.07
   1   7 -22    1.82    0.74
  -1  -7 -22    1.34    0.84
   1   7 -22    1.14    0.81
   1   7 -21    1.07    0.97
  -1  -7 -21    1.96    1.09
  -1   7  21    0.80    0.99
   1   7 -21    0.62    1.02
   1   7 -20   38.61    2.25
  -1  -7 -20   38.13    2.34
   1  -7  20   39.82    2.31
  -1   7  20   34.88    2.29
   1   7 -19   16.20    1.80
  -1   7  19   21.12    2.08
   1  -7  19   21.04    1.97
   1  -7  19   20.46    1.95
  -1   7  18   18.03    2.08
  -1   7  18   19.02    1.80
  -1   7  18   19.08    1.81
   1  -7  18   15.89    1.92
   1  -7  18   16.21    1.98
   1  -7  18   17.75    2.02
   1  -7  17  104.62    4.38
   1   7 -17   97.56    4.23
  -1   7  17  102.35    4.08
  -1   7  17   97.12    3.85
  -1   7  17   97.83    3.76
   1   7 -17   99.07    4.15
   1  -7  17   99.05    4.21
  -1   7  17   95.19    3.70
  -1   7  17  102.67    4.50
  -1   7  16  235.36    6.44
  -1   7  16  239.28    6.69
   1   7 -16  227.82    6.69
   1  -7  16  231.95    6.89
   1   7 -16  225.69    6.71
   1   7 -15  158.68    5.47
  -1   7  15  149.29    5.17
  -1   7  15  155.96    5.12
  -1   7  15  153.44    4.66
  -1   7  15  150.92    4.59
   1   7 -15  163.86    5.47
   1  -7  15  152.08    5.36
   1  -7  15  148.63    5.36
   1   7 -15  166.80    6.20
  -1   7  15  146.98    4.59
  -1   7  15  159.27    5.81
   1   7 -14  108.06    4.45
  -1   7  14  103.80    4.16
  -1   7  14  113.90    4.43
   1   7 -14  117.63    4.89
   1   7 -14  102.90    4.36
  -1   7  14  110.51    3.72
   1  -7  14  105.72    4.36
   1   7 -14  108.28    4.92
  -1   7  14  111.90    4.73
   1   7 -13   62.92    3.35
  -1   7  13   63.10    3.30
   1   7 -13   65.77    3.67
   1   7 -13   63.71    3.35
  -1   7  13   65.72    2.75
   1  -7  13   63.12    3.34
   1   7 -13   60.90    3.68
  -1   7  13   64.47    3.70
   1  -7  12  711.20   12.72
   1   7 -12  712.34   13.75
  -1   7  12  707.70   13.69
   1  -7  12  684.29   13.38
   1   7 -12  708.02   14.15
  -1   7  12  702.82   12.37
   1   7 -12  712.45   13.75
   1  -7  12  726.99   13.70
   1   7 -12  709.63   14.38
  -1   7  12  710.34   14.25
   1  -7  11  292.34    6.57
   1   7 -11  289.94    7.26
  -1   7  11  289.71    7.27
   1   7 -11  291.36    7.46
   1  -7  11  287.86    6.97
   1   7 -11  285.81    7.18
  -1   7  11  299.52    6.23
   1  -7  11  298.02    7.22
  -1   7  11  295.77    7.69
   1   7 -11  283.49    7.68
   1  -7  11  293.20    7.31
   1   7 -10  152.83    4.77
   1  -7  10  155.03    4.25
  -1   7  10  154.70    4.89
   1   7 -10  152.84    4.91
   1  -7  10  145.59    4.44
   1   7 -10  152.59    4.78
   1  -7  10  153.64    4.58
   1  -7  10  153.46    4.79
  -1   7  10  145.60    5.06
   1   7 -10  161.69    5.18
   1  -7   9   70.84    2.70
   1   7  -9   73.62    3.11
  -1   7   9   67.09    3.09
   1   7  -9   71.21    3.15
   1   7  -9   73.40    3.10
   1  -7   9   69.92    2.87
   1   7  -9   67.36    3.21
   1  -7   9   75.60    3.09
  -1   7   9   69.22    3.24
   1   7  -8  222.78    5.53
  -1   7   8  208.33    5.52
   1   7  -8  211.94    5.42
   1  -7   8  212.28    5.17
  -1   7   8  200.22    4.78
   1   7  -8  222.93    5.71
   1  -7   8  218.84    5.35
  -1   7   8  208.63    5.70
  -1   7   7  254.97    5.40
   1  -7   7  258.95    5.59
   1   7  -7  262.69    6.13
   1  -7   7  261.18    5.83
  -1   7   7  253.24    6.26
   1  -7   7  255.33    5.62
   1  -7   6  957.20   15.29
   1  -7   6  940.19   15.25
   1  -7   6  944.67   15.34
  -1   7   6  962.85   15.10
   1  -7   6  959.04   15.21
  -1   7   6  929.16   16.12
   1  -7   5  351.66    6.49
   1  -7   5  340.68    6.46
   1  -7   5  341.94    6.68
  -1   7   5  347.04    7.22
   1   7  -5  344.50    6.98
  -1   7   5  341.41    6.42
   1  -7   5  338.64    6.70
   1  -7   5  344.33    6.38
  -1   7   5  346.05    7.30
   1  -7   4 1018.76   16.14
   1  -7   4 1029.69   15.68
   1   7  -4 1015.44   16.27
   1   7  -4 1028.03   16.43
   1  -7   4 1016.84   15.62
   1  -7   4 1021.35   16.36
  -1   7   4 1021.73   16.76
   1  -7   4  998.63   15.99
  -1   7   3  616.27   10.75
  -1  -7  -3  606.77   10.20
  -1   7   3  599.26   10.64
   1  -7   3  596.47   10.30
   1   7  -3  589.01   10.32
   1   7  -3  628.24   10.54
   1   7  -3  597.41    9.52
   1   7  -3  603.17    9.53
   1   7  -3  596.93   10.35
   1  -7   3  606.13    9.44
   1  -7   3  605.29    9.55
   1  -7   3  594.47    9.97
  -1   7   3  593.76   10.75
   1  -7   3  612.19    9.93
   1   7  -3  620.51   10.77
  -1   7   2  731.87   12.17
  -1   7   2  720.71   12.13
  -1  -7  -2  712.78   11.69
   1  -7   2  724.68   11.90
   1   7  -2  737.03   11.88
   1  -7   2  723.31   11.09
   1   7  -2  717.93   11.90
   1  -7   2  697.57   11.08
   1  -7   2  698.24   11.30
   1  -7   2  722.25   11.56
   1   7  -1    1.84    0.58
  -1   7   1    3.65    1.07
  -1  -7  -1    1.82    0.87
  -1   7   1    1.63    0.99
   1  -7   1    3.43    1.06
   1   7  -1    3.38    0.94
   1   7  -1    3.54    1.01
  -1   7   1    1.96    0.92
   1  -7   1    2.55    0.70
   1  -7   1    1.74    0.54
   1  -7   1    2.76    0.87
   1  -7   0    0.74    0.35
  -1   7   0    0.16    0.94
   1   7   0    0.35    0.80
  -1   7   0    1.15    1.02
   1  -7   0   -0.47    0.95
  -1  -7   0    0.20    0.83
   1   7   0    0.83    0.83
  -1   7   0    1.15    0.87
   1  -7   0    0.40    0.40
   1  -7   0    1.56    0.78
  -1  -7   0    0.04    0.61
   1   7   0    0.63    0.51
   1   7   1    2.87    0.95
  -1   7  -1    2.26    0.97
   1   7   1    3.51    0.86
  -1  -7   1    1.90    0.88
   1  -7  -1    3.27    1.15
  -1  -7   1    2.40    0.60
  -1   7  -1    2.79    0.92
   1   7   1    1.63    0.71
   1   7   1    2.07    0.48
   1   7   2  727.05   11.79
  -1  -7   2  710.91   11.89
   1   7   2  732.64   11.88
  -1   7  -2  724.48   12.09
  -1   7  -2  743.15   12.20
   1  -7  -2  712.05   12.34
   1   7   2  695.47   11.43
  -1   7  -2  736.05   11.98
  -1  -7   2  725.52   10.85
   1   7   2  720.46   12.01
   1  -7  -2  708.24   10.76
   1  -7  -3  604.58    9.48
   1  -7  -3  598.47    9.45
  -1   7  -3  628.23   10.65
  -1   7  -3  602.09   10.34
  -1   7  -3  622.56   10.59
   1   7   3  612.52   10.27
   1   7   3  595.80   10.23
  -1  -7   3  600.81   10.37
  -1  -7   3  611.21   10.32
  -1  -7   3  604.91    9.40
   1   7   3  597.49    9.65
  -1   7  -3  603.99   10.76
   1   7   3  606.28   10.43
   1   7   4 1020.79   15.46
  -1   7  -4  994.86   16.28
   1   7   4  971.06   15.95
  -1   7  -4  998.41   16.36
  -1  -7   4 1007.43   16.07
  -1   7  -4 1010.79   16.11
  -1  -7   4 1037.59   15.18
   1   7   4  989.54   15.46
  -1   7  -4 1019.14   16.58
   1   7   5  340.91    6.48
   1   7   5  348.32    6.49
   1   7   5  353.19    6.75
   1   7   5  351.98    6.14
   1   7   5  334.51    6.74
  -1  -7   5  351.32    6.90
  -1   7  -5  342.53    7.07
   1   7   5  343.92    6.42
   1  -7  -5  337.58    7.20
  -1  -7   5  344.20    6.11
  -1   7  -5  363.03    6.97
   1   7   5  348.29    6.49
  -1   7  -5  363.50    7.35
   1   7   6  970.67   15.51
  -1   7  -6  922.44   15.67
   1   7   6  941.14   14.96
   1  -7  -6  978.56   16.01
  -1  -7   6  957.40   14.69
  -1   7  -6  932.47   15.54
   1   7   6  935.70   15.19
   1   7   6  956.58   15.16
   1   7   6  915.44   15.20
   1   7   6  953.59   15.22
   1   7   7  253.58    5.28
   1  -7  -7  252.38    6.15
   1   7   7  254.87    5.72
   1   7   7  254.92    5.61
   1   7   7  248.71    5.25
  -1  -7   8  207.78    5.24
   1   7   8  205.48    5.55
   1  -7  -8  219.10    5.63
  -1  -7   8  209.47    4.61
  -1   7  -8  211.22    5.29
   1   7   8  210.62    5.18
   1   7   8  216.54    5.21
   1   7   8  206.68    4.63
   1   7   8  211.22    5.17
  -1  -7   9   69.91    2.98
   1  -7  -9   72.35    3.22
   1   7   9   71.23    3.10
  -1   7  -9   69.63    2.96
  -1  -7   9   74.47    2.56
   1   7   9   70.78    2.90
   1   7   9   68.40    2.88
  -1  -7  10  153.22    4.67
   1  -7 -10  153.93    4.91
   1   7  10  143.93    4.73
  -1   7 -10  152.52    4.64
  -1  -7  10  158.89    4.16
   1   7  10  153.75    4.53
   1   7  10  152.70    4.65
   1   7  10  159.45    4.92
  -1  -7  11  300.22    7.12
   1  -7 -11  298.92    7.43
   1   7  11  298.14    7.45
   1   7  11  290.92    7.17
  -1  -7  11  295.32    6.49
  -1   7 -11  297.86    7.19
   1   7  11  294.86    7.02
   1   7  11  292.07    7.21
  -1  -7  12  683.18   13.37
   1   7  12  735.17   13.92
   1  -7 -12  723.97   13.95
  -1   7 -12  703.81   13.96
   1   7  12  691.34   13.56
  -1   7 -12  718.78   13.68
  -1  -7  12  714.79   12.81
  -1  -7  12  725.34   13.05
   1   7  12  688.98   13.27
   1   7  12  712.61   13.68
  -1  -7  13   67.98    3.33
   1  -7 -13   66.97    3.56
  -1   7 -13   57.84    3.37
  -1  -7  13   62.52    2.88
  -1   7 -13   66.38    3.41
   1   7  13   61.00    3.02
  -1  -7  13   63.62    3.07
   1   7  13   62.67    3.30
  -1  -7  14  114.20    4.31
   1  -7 -14  108.87    4.50
  -1   7 -14  105.68    4.60
  -1   7 -14  105.58    4.32
  -1  -7  14  105.83    4.04
  -1   7 -14  104.82    4.46
   1   7  14   98.43    4.40
   1   7  14  116.10    4.56
  -1  -7  15  149.95    5.10
   1  -7 -15  162.26    5.56
  -1   7 -15  146.87    5.55
  -1   7 -15  151.40    5.28
  -1  -7  15  154.16    5.12
  -1   7 -15  140.86    5.29
  -1  -7  15  144.20    4.49
   1   7  15  147.87    5.33
   1   7  15  146.42    5.35
  -1  -7  16  225.15    6.47
   1  -7 -16  232.94    6.96
  -1   7 -16  233.29    7.05
  -1   7 -16  228.97    6.71
  -1   7 -16  227.85    6.93
  -1  -7  16  229.12    6.56
   1   7  16  235.67    6.93
  -1   7 -17  103.99    4.21
  -1  -7  17   99.46    4.02
  -1  -7  17   96.06    3.69
  -1  -7  17   94.26    3.66
   1  -7 -18   18.51    2.00
  -1  -7  18   15.07    1.62
  -1  -7  18   20.92    1.82
   1   7  18   19.36    2.05
  -1   7 -18   17.19    2.06
  -1   7 -19   19.32    1.88
   1  -7 -19   17.78    1.82
   1   7  19   14.94    1.80
  -1   7 -19   17.74    1.86
  -1  -7  19   22.99    1.81
  -1   7 -20   37.57    2.22
  -1   7 -20   35.30    2.05
  -1  -7  20   31.53    1.92
  -1   7 -21    1.14    0.95
  -1   7 -21   -0.40    0.80
   1  -7 -21    0.28    1.00
  -1   7 -22    1.38    0.70
   1  -7 -22    2.11    0.82
   1   8 -22    2.04    0.79
  -1  -8 -21   16.29    1.51
  -1   8  21   14.56    1.34
   1   8 -21   13.39    1.36
   1   8 -21   13.44    1.31
   1   8 -20   11.15    1.39
  -1  -8 -20    8.59    1.42
  -1   8  20   12.10    1.50
   1   8 -20    9.27    1.43
   1   8 -19   22.38    1.91
  -1   8  19   24.22    2.06
  -1  -8 -19   23.48    2.10
   1   8 -18    2.93    1.36
  -1   8  18    1.26    1.13
  -1   8  18    0.17    1.30
   1   8 -17   59.65    3.27
  -1   8  17   59.86    3.14
  -1   8  17   59.16    3.44
  -1   8  16   39.85    2.69
  -1   8  16   39.38    2.54
   1   8 -15  190.04    5.99
   1   8 -15  176.51    6.24
   1   8 -15  186.24    6.60
  -1   8  15  172.73    6.12
  -1   8  15  175.79    5.56
  -1   8  15  187.31    5.83
  -1   8  14  152.95    4.43
   1   8 -14  154.40    5.38
   1   8 -14  152.49    5.67
   1   8 -14  153.78    5.87
  -1   8  14  148.17    5.65
  -1   8  14  153.54    5.20
  -1   8  14  153.52    5.24
  -1   8  13  200.86    6.14
   1   8 -13  226.68    6.93
  -1   8  13  209.25    5.28
   1   8 -13  222.44    6.50
   1  -8  13  214.18    5.58
   1   8 -13  205.70    6.34
   1   8 -13  222.13    7.04
  -1   8  13  221.10    6.83
  -1   8  12  207.74    6.21
   1   8 -12  216.86    6.57
  -1   8  12  213.95    5.17
   1   8 -12  212.34    6.26
   1  -8  12  218.31    5.62
   1   8 -12  206.36    6.26
   1   8 -12  219.10    6.77
  -1   8  12  227.34    6.80
  -1   8  11  284.93    7.35
   1   8 -11  298.57    7.74
   1   8 -11  288.34    7.38
  -1   8  11  298.60    6.24
   1  -8  11  297.83    6.75
   1   8 -11  280.36    7.33
   1   8 -11  282.53    7.80
   1  -8  11  291.30    7.40
  -1   8  11  282.70    7.75
  -1   8  10   32.18    2.38
   1   8 -10   22.67    2.10
   1   8 -10   26.07    2.16
   1   8 -10   26.10    2.22
   1  -8  10   32.22    2.00
   1   8 -10   25.90    2.36
   1  -8  10   27.32    2.18
  -1   8  10   22.49    2.27
  -1   8   9   56.78    2.95
   1   8  -9   56.19    2.96
   1   8  -9   57.33    2.88
   1  -8   9   57.49    2.57
   1  -8   9   58.02    2.77
   1   8  -9   63.57    3.16
  -1   8   9   56.38    3.12
  -1   8   8   31.51    2.19
   1  -8   8   26.99    2.09
   1   8  -8   31.77    2.14
   1  -8   8   26.58    1.75
   1  -8   8   28.36    1.97
   1   8  -8   28.27    2.19
  -1   8   8   26.54    2.32
   1   8  -7  256.21    6.17
   1  -8   7  256.54    6.36
  -1   8   7  259.21    5.59
   1   8  -7  262.79    6.28
   1  -8   7  252.39    5.90
  -1   8   7  248.78    6.41
  -1   8   7  252.11    6.33
   1   8  -6  121.80    3.86
   1  -8   6  128.33    3.67
  -1   8   6  128.12    4.19
  -1   8   6  128.21    4.09
  -1   8   6  123.59    3.45
   1  -8   6  129.13    4.14
   1  -8   5  211.27    5.51
  -1   8   5  223.06    5.55
   1  -8   5  208.43    5.02
  -1   8   5  221.39    5.62
  -1   8   4  236.76    5.73
   1  -8   4  248.74    5.46
   1   8  -4  237.65    5.49
   1  -8   4  241.15    5.87
   1   8  -4  237.66    5.49
   1  -8   4  240.65    5.50
   1  -8   4  248.94    5.17
  -1   8   4  239.66    5.83
   1   8  -3  352.66    7.14
  -1   8   3  355.60    7.47
  -1  -8  -3  357.47    6.98
   1  -8   3  357.57    7.10
   1  -8   3  361.53    6.66
  -1   8   3  356.72    7.53
   1   8  -3  363.49    7.55
   1   8  -3  359.95    7.19
   1   8  -2   61.76    2.40
   1   8  -2   66.47    2.53
  -1   8   2   58.32    2.51
  -1  -8  -2   57.49    2.28
   1  -8   2   61.24    2.40
   1  -8   2   63.39    2.01
  -1   8   2   59.84    2.60
   1   8  -2   62.10    2.66
   1  -8   2   60.47    2.08
   1   8  -1   33.00    1.81
  -1  -8  -1   38.08    1.60
   1  -8   1   33.78    1.89
  -1   8   1   35.16    1.99
  -1  -8  -1   39.14    1.85
   1   8  -1   38.73    1.93
   1  -8   1   35.84    1.41
  -1   8   1   38.66    2.15
   1   8  -1   39.02    2.09
   1  -8   1   39.21    1.71
   1   8  -1   39.20    2.01
  -1   8   1   36.01    1.90
  -1  -8   0    3.35    0.75
  -1   8   0    2.23    1.09
  -1  -8   0    2.76    1.01
   1  -8   0    3.04    1.08
   1   8   0    3.02    0.97
   1  -8   0    1.95    0.81
  -1   8   0    3.53    1.18
   1   8   0    5.28    1.19
  -1   8   0    4.42    1.11
  -1  -8   1   40.40    1.89
   1   8   1   37.41    1.88
   1   8   1   36.59    1.86
  -1   8  -1   38.63    2.14
   1   8   1   37.08    1.98
   1   8   1   35.02    1.56
  -1   8  -1   36.78    1.90
  -1   8  -2   64.91    2.62
  -1   8  -2   59.48    2.44
   1   8   2   58.15    2.29
  -1  -8   2   61.83    2.39
   1   8   2   61.64    2.37
   1   8   2   56.51    2.41
  -1   8  -2   61.25    2.64
  -1   8  -3  357.24    7.40
   1  -8  -3  352.34    7.49
  -1   8  -3  351.36    7.23
  -1  -8   3  365.50    7.15
   1   8   3  358.16    7.07
   1   8   3  363.07    7.06
   1   8   3  354.77    7.20
  -1   8  -3  359.14    7.57
  -1   8  -4  233.24    5.46
   1  -8  -4  248.89    5.90
  -1  -8   4  247.81    4.70
   1   8   4  237.87    5.40
   1   8   4  256.75    5.68
  -1   8  -4  247.97    5.96
  -1   8  -5  221.88    5.40
   1   8   5  214.45    4.78
   1  -8  -5  232.89    5.67
  -1  -8   5  222.63    4.47
  -1   8  -5  204.66    5.11
   1   8   5  211.72    4.87
   1   8   5  227.28    5.28
  -1   8  -5  214.14    5.56
  -1  -8   6  127.93    3.82
   1  -8  -6  128.53    4.20
  -1  -8   6  135.58    3.27
   1   8   6  133.15    3.51
   1   8   6  124.65    3.79
  -1  -8   7  255.78    6.13
  -1   8  -7  262.76    6.43
   1  -8  -7  283.52    6.74
  -1   8  -7  280.33    6.33
   1   8   7  259.63    5.51
   1   8   7  269.30    6.19
  -1   8  -8   27.18    2.07
  -1  -8   8   24.05    1.90
   1  -8  -8   33.82    2.34
   1   8   8   27.13    2.07
  -1  -8   8   29.66    1.63
  -1   8  -8   26.20    1.95
   1   8   8   24.89    1.81
   1   8   8   29.26    2.20
  -1   8  -9   56.69    2.84
  -1  -8   9   56.48    2.76
   1  -8  -9   59.43    3.03
   1   8   9   60.59    3.03
  -1   8  -9   59.97    2.86
  -1  -8   9   58.06    2.40
   1   8   9   58.17    2.80
   1   8   9   58.25    3.02
  -1  -8  10   28.38    2.17
   1  -8 -10   30.35    2.39
   1   8  10   25.04    2.28
  -1  -8  10   25.36    1.73
  -1   8 -10   26.54    2.05
   1   8  10   30.55    2.29
   1   8  10   27.26    2.01
  -1   8 -11  283.24    7.25
  -1  -8  11  283.65    6.55
   1   8  11  298.50    7.54
   1  -8 -11  298.97    7.72
   1   8  11  291.93    7.12
  -1  -8  11  286.38    7.19
  -1   8 -12  216.34    6.21
   1   8  12  204.37    6.30
   1  -8 -12  222.23    6.56
  -1   8 -12  219.12    6.58
   1   8  12  215.86    5.97
  -1  -8  12  217.40    5.81
  -1  -8  12  219.04    6.16
  -1   8 -13  222.12    6.42
   1  -8 -13  213.18    6.62
  -1   8 -13  208.45    6.60
  -1  -8  13  218.34    5.97
  -1  -8  13  211.66    6.22
  -1   8 -14  166.07    5.50
   1  -8 -14  172.96    5.87
  -1   8 -14  160.19    5.76
  -1   8 -14  153.50    5.51
  -1  -8  14  162.42    5.21
  -1  -8  14  158.90    5.31
   1  -8 -15  180.82    6.09
  -1   8 -15  178.03    6.10
  -1   8 -15  184.32    5.85
  -1  -8  15  177.85    5.63
  -1   8 -15  186.60    6.16
  -1  -8  15  183.22    5.68
  -1   8 -16   38.86    2.71
   1  -8 -16   43.06    3.05
  -1   8 -16   46.15    3.24
  -1  -8  16   39.71    2.73
  -1   8 -16   45.94    3.11
  -1  -8  16   46.62    2.93
  -1   8 -16   45.81    2.89
  -1   8 -17   63.73    3.54
   1  -8 -17   61.66    3.39
  -1   8 -17   67.04    3.33
  -1  -8  17   61.25    3.04
  -1   8 -17   56.58    3.36
  -1  -8  17   65.11    3.33
  -1   8 -18    2.07    1.28
   1  -8 -18    0.97    1.33
  -1   8 -18    0.92    1.20
  -1  -8  18    1.46    1.15
  -1   8 -18    2.77    1.51
  -1   8 -19   22.26    1.88
   1  -8 -19   20.15    1.91
  -1   8 -19   22.68    1.80
  -1  -8  19   22.54    1.72
  -1   8 -20   11.41    1.36
  -1   8 -20    9.61    1.24
  -1  -8  20    9.01    1.14
  -1   8 -21   13.92    1.10
  -1   8 -21   16.28    1.27
   1  -8 -21   13.98    1.31
  -1   8 -22    2.88    0.76
   1   9 -21    1.17    0.83
   1   9 -21    3.54    0.97
  -1  -9 -21    0.80    0.90
  -1  -9 -20    6.66    1.35
   1   9 -20    8.46    1.29
  -1   9  20    8.92    1.31
  -1  -9 -19   46.54    2.65
  -1   9  19   53.20    2.66
   1   9 -19   47.60    2.50
   1   9 -19   44.66    2.51
   1   9 -18   -0.48    0.99
   1   9 -18   -0.14    1.17
  -1  -9 -18    0.15    1.36
  -1   9  18    1.01    1.08
   1   9 -18    0.59    1.21
  -1   9  18    0.77    1.30
  -1   9  17   94.63    3.54
  -1   9  17   92.59    4.09
   1   9 -16   27.56    2.35
  -1   9  16   23.30    2.38
  -1   9  16   25.48    2.11
  -1   9  16   24.78    2.21
   1   9 -15  137.99    5.01
   1   9 -15  134.07    5.33
   1   9 -15  127.26    5.49
  -1   9  15  135.02    4.73
  -1   9  15  136.27    4.85
   1   9 -14   32.25    2.65
   1   9 -14   31.61    2.87
   1   9 -14   35.76    3.03
  -1   9  14   29.10    2.69
  -1   9  14   37.64    2.57
  -1   9  14   34.52    2.64
  -1   9  13  148.39    5.10
   1   9 -13  145.54    5.48
   1   9 -13  152.56    5.33
   1  -9  13  145.38    4.50
   1   9 -13  137.00    5.52
  -1   9  13  142.13    5.48
  -1   9  12   42.98    2.88
   1   9 -12   39.90    2.95
   1  -9  12   41.05    2.36
   1   9 -12   45.03    3.18
  -1   9  12   41.26    3.02
   1   9 -12   38.03    2.77
   1   9 -11  126.58    4.88
   1   9 -11  135.31    4.84
   1  -9  11  128.36    4.20
   1   9 -11  123.00    4.99
  -1   9  11  126.78    5.02
   1  -9  11  138.15    4.82
  -1   9  10   31.26    2.49
   1   9 -10   31.97    2.55
   1   9 -10   29.77    2.36
   1  -9  10   28.02    2.00
   1   9 -10   33.61    2.68
   1  -9  10   33.44    2.37
  -1   9  10   28.74    2.62
  -1   9   9  201.63    5.94
   1   9  -9  186.07    5.70
   1   9  -9  211.94    5.89
   1  -9   9  207.43    5.39
  -1   9   9  199.25    6.08
   1   9  -9  210.90    6.14
   1  -9   9  199.30    5.55
  -1   9   8   95.84    3.86
   1  -9   8   85.39    3.59
   1   9  -8   84.97    3.56
   1  -9   8   88.97    3.29
  -1   9   8   79.25    3.72
   1   9  -8   87.15    3.61
   1  -9   8   89.17    3.38
  -1   9   7  182.02    5.38
   1  -9   7  192.53    5.52
   1   9  -7  181.98    5.25
   1   9  -7  191.89    5.18
   1  -9   7  182.94    4.90
  -1   9   7  185.13    5.55
   1   9  -7  173.93    5.16
  -1   9   7  182.49    5.45
   1  -9   7  199.14    5.03
   1   9  -6  283.49    6.76
   1   9  -6  280.13    6.67
  -1   9   6  281.24    6.91
   1  -9   6  289.29    7.04
   1   9  -6  280.46    6.60
   1  -9   6  289.59    6.48
  -1   9   6  290.67    7.09
   1  -9   6  290.36    6.33
   1   9  -5  230.72    5.78
  -1   9   5  223.61    5.95
   1  -9   5  234.37    6.12
  -1   9   5  237.49    6.04
   1  -9   5  233.72    5.59
  -1   9   5  232.73    6.09
   1  -9   5  243.41    5.38
   1   9  -5  235.43    5.73
   1  -9   4    7.50    1.43
  -1   9   4    5.63    1.38
  -1   9   4    6.28    1.35
   1  -9   3   26.00    1.47
  -1   9   3   23.40    1.94
   1   9  -3   24.03    2.02
  -1   9   3   27.28    1.99
  -1   9   3   25.28    1.90
  -1  -9  -2  473.06    8.70
   1   9  -2  492.28    9.30
  -1   9   2  499.50    9.55
  -1  -9  -2  461.75    9.02
  -1   9   2  498.40    9.75
   1   9  -2  490.74    9.65
  -1  -9  -1  124.29    3.27
  -1   9   1  120.74    3.83
  -1  -9  -1  123.54    3.64
  -1   9   1  123.13    4.08
   1  -9   1  128.07    3.19
   1   9  -1  135.33    4.08
   1   9  -1  120.25    3.68
  -1   9   0  199.65    5.38
   1   9   0  213.39    5.34
   1  -9   0  211.65    4.56
  -1   9   0  207.99    5.31
   1   9   0  211.47    5.08
   1   9   1  132.35    3.76
  -1   9  -1  131.40    4.00
   1   9   1  129.42    3.97
   1  -9  -1  121.85    3.31
   1   9   2  507.54    9.57
  -1   9  -2  485.47    9.80
   1   9   2  494.91    9.32
  -1   9  -2  505.51    9.73
   1  -9  -3   26.84    2.06
   1   9   3   24.01    1.78
  -1   9  -3   27.32    1.95
   1   9   3   21.46    1.78
  -1   9  -3   27.30    2.04
  -1   9  -4    6.65    1.34
   1  -9  -4    5.60    1.40
  -1   9  -4    6.56    1.24
  -1   9  -4    6.20    1.33
   1   9   4    6.73    1.20
  -1  -9   4    6.30    1.21
   1   9   4    6.16    1.33
  -1   9  -4    7.17    1.52
   1   9   5  230.68    5.59
  -1  -9   5  242.05    5.73
  -1   9  -5  235.93    5.92
   1  -9  -5  238.78    6.10
  -1   9  -5  231.90    5.64
  -1   9  -5  226.43    5.88
   1   9   5  226.12    5.24
   1   9   5  224.39    5.17
   1   9   5  250.00    5.89
  -1   9  -5  225.29    6.03
  -1   9  -6  290.41    6.68
  -1   9  -6  286.75    6.87
   1  -9  -6  288.66    7.02
  -1   9  -6  278.63    6.76
  -1  -9   6  289.22    6.66
   1   9   6  290.29    6.71
  -1   9  -7  197.17    5.47
   1  -9  -7  193.60    5.59
  -1   9  -7  192.00    5.22
  -1  -9   7  184.88    5.15
   1   9   7  186.99    5.20
  -1  -9   8   89.38    3.52
  -1   9  -8   94.94    3.71
   1  -9  -8   83.73    3.74
   1   9   8   94.46    3.81
  -1   9  -8   92.49    3.56
   1   9   8   91.87    3.94
   1   9   8   88.42    3.45
  -1  -9   9  206.13    5.74
  -1   9  -9  209.79    5.93
   1  -9  -9  209.30    6.26
   1   9   9  206.25    6.03
  -1   9  -9  212.34    5.82
   1   9   9  208.80    5.73
   1   9   9  212.95    6.23
  -1  -9  10   30.63    2.35
  -1   9 -10   28.47    2.28
   1  -9 -10   31.80    2.64
   1   9  10   30.50    2.45
  -1   9 -10   33.44    2.40
   1   9  10   30.07    2.48
   1   9  10   31.86    2.35
  -1   9 -11  129.37    4.73
   1  -9 -11  140.66    5.21
   1   9  11  127.85    4.80
  -1   9 -11  131.71    4.66
  -1  -9  11  130.46    4.64
   1   9  11  128.89    4.49
  -1   9 -12   37.85    2.65
   1   9  12   41.34    2.86
   1  -9 -12   40.20    3.06
  -1   9 -12   39.98    2.75
  -1  -9  12   42.52    2.77
   1   9  12   40.74    2.59
  -1  -9  12   43.46    2.58
  -1   9 -13  148.55    5.19
   1  -9 -13  154.60    5.57
  -1   9 -13  158.73    5.66
  -1   9 -13  137.56    5.06
  -1  -9  13  151.17    5.15
  -1  -9  13  147.28    4.88
  -1   9 -14   33.35    2.64
   1  -9 -14   34.85    2.81
  -1   9 -14   35.81    2.86
  -1  -9  14   34.06    2.53
  -1   9 -14   28.78    2.61
  -1   9 -14   33.36    2.55
  -1   9 -15  131.01    4.88
   1  -9 -15  132.61    5.14
  -1   9 -15  137.48    5.34
  -1  -9  15  133.78    4.73
  -1   9 -15  135.61    5.17
  -1  -9  15  133.79    4.82
  -1   9 -15  144.76    5.09
  -1   9 -16   22.91    2.23
  -1  -9  16   20.92    2.00
  -1   9 -16   22.36    2.18
  -1   9 -17   92.00    4.13
   1  -9 -17   97.21    4.12
  -1   9 -17   93.09    3.59
  -1   9 -17   99.68    4.19
  -1  -9  17   89.01    3.81
  -1   9 -18    1.65    1.16
   1  -9 -18    0.62    1.35
  -1   9 -18   -0.14    1.15
  -1  -9  18    2.84    1.15
  -1   9 -18   -0.49    1.44
   1  -9 -19   47.97    2.58
  -1   9 -19   50.08    2.40
  -1   9 -19   51.20    2.53
  -1  -9  19   47.79    2.27
  -1   9 -20    6.45    1.12
  -1   9 -20    6.91    1.09
  -1  -9  20    6.79    0.98
  -1   9 -21    1.70    0.86
   1  -9 -21    2.22    0.79
   1  10 -21    5.37    0.85
   1  10 -20    9.46    1.21
   1  10 -20    9.61    1.17
  -1 -10 -20   11.30    1.37
  -1  10  20   11.16    1.19
  -1 -10 -19   33.87    2.24
   1  10 -19   32.03    1.99
  -1  10  19   30.65    2.05
  -1 -10 -18   19.56    1.95
  -1  10  18   19.06    1.89
  -1  10  18   19.74    1.64
   1  10 -18   21.71    1.91
   1  10 -18   23.60    1.97
   1  10 -17   66.39    2.97
  -1 -10 -17   66.01    3.34
  -1  10  17   65.50    2.76
   1  10 -17   64.73    3.13
  -1  10  17   63.18    2.96
   1  10 -17   72.04    3.32
  -1  10  17   61.96    3.25
  -1  10  16   22.77    2.29
  -1 -10 -16   30.72    2.49
   1  10 -15  105.15    4.08
   1  10 -15  108.78    4.35
  -1  10  15  109.06    4.59
  -1  10  15   98.64    3.90
   1  10 -15   98.15    4.21
  -1  10  15  103.25    4.09
   1  10 -14    7.94    1.77
   1  10 -14    9.60    1.67
   1  10 -14    9.18    1.93
   1  10 -14   10.26    2.16
   1  10 -14    7.59    1.64
  -1  10  14    8.02    1.60
  -1  10  14    7.79    1.56
  -1  10  13   31.16    2.42
   1  10 -13   34.36    2.67
   1  10 -13   33.69    2.88
   1  10 -13   33.99    2.49
   1  10 -13   36.16    2.75
   1 -10  13   33.57    2.24
  -1  10  13   33.46    2.82
   1  10 -13   35.81    3.04
   1  10 -12   13.85    1.92
  -1  10  12   13.96    1.86
   1  10 -12   12.74    2.14
   1  10 -12   14.54    1.86
   1  10 -12   13.56    1.94
   1 -10  12   13.39    1.62
   1  10 -12   13.52    2.17
  -1  10  12   13.93    2.10
   1  10 -11    6.10    1.61
   1  10 -11    4.35    1.62
   1  10 -11    6.19    1.54
   1  10 -11    5.61    1.58
   1 -10  11    5.78    1.36
  -1  10  11    5.90    1.72
   1  10 -11    6.65    1.83
   1  10 -10   93.79    4.02
  -1  10  10  102.13    4.26
   1  10 -10   91.25    4.02
   1  10 -10   92.34    4.13
   1  10 -10   98.51    4.00
   1 -10  10   94.87    3.62
  -1  10  10   93.96    4.26
   1  10 -10  104.39    4.41
   1 -10  10   93.14    3.90
  -1  10   9    3.44    1.49
   1  10  -9    2.30    1.38
   1  10  -9    2.52    1.44
   1  10  -9    1.86    1.23
   1  10  -9    1.82    1.30
   1 -10   9    1.63    1.17
   1 -10   9    2.39    1.33
  -1  10   9    3.28    1.64
   1  10  -9    2.31    1.46
   1  10  -8   94.91    3.88
  -1  10   8   96.95    4.03
   1  10  -8   92.92    3.87
   1 -10   8   87.26    3.84
   1  10  -8   97.01    3.80
   1 -10   8   94.05    3.55
   1  10  -8   98.23    3.99
  -1  10   8   84.70    3.98
   1 -10   8   87.46    3.52
   1  10  -7   96.66    3.85
  -1  10   7   99.90    4.02
   1  10  -7  105.00    3.99
   1 -10   7  101.13    4.07
   1  10  -7   96.15    3.74
   1 -10   7   94.57    3.57
   1  10  -7  108.15    4.00
  -1  10   7  100.36    4.19
   1 -10   7  103.78    3.59
  -1  10   6   54.38    2.91
   1  10  -6   53.02    2.76
   1 -10   6   49.20    2.89
   1  10  -6   51.38    2.67
   1 -10   6   48.17    2.55
  -1  10   6   53.41    2.99
   1 -10   6   48.02    2.38
   1  10  -5   34.14    2.22
  -1  10   5   39.59    2.50
   1 -10   5   35.65    2.53
   1  10  -5   38.23    2.30
   1 -10   5   37.66    2.21
  -1  10   5   37.10    2.45
  -1  10   5   36.97    2.55
   1 -10   5   31.42    1.90
   1  10  -4   39.02    2.34
   1 -10   4   43.89    2.66
  -1 -10  -4   41.50    2.17
   1  10  -4   45.91    2.47
  -1  10   4   41.96    2.60
   1 -10   4   41.62    2.31
  -1  10   4   48.70    2.76
   1 -10   4   40.25    1.93
   1  10  -3  200.02    5.32
  -1 -10  -3  194.04    4.88
  -1 -10  -3  195.97    5.15
  -1  10   3  209.94    5.61
   1 -10   3  197.08    5.26
  -1  10   3  196.39    5.51
   1  10  -3  199.34    5.34
  -1  10   3  205.21    5.74
   1  10  -3  197.35    5.60
   1  10  -3  209.42    5.43
   1  10  -2  438.68    8.82
   1  10  -2  425.17    8.82
  -1  10   2  434.71    9.32
   1  10  -2  436.82    9.20
  -1  10   2  420.78    9.00
  -1 -10  -2  416.76    8.57
  -1  10   2  433.34    9.06
   1 -10   2  427.88    8.79
   1  10  -2  424.65    8.78
  -1  10   1   65.44    3.11
   1  10  -1   72.35    3.16
  -1  10   1   64.92    2.97
   1 -10   1   67.06    2.89
  -1  10   1   55.92    2.80
   1  10  -1   66.34    2.84
  -1 -10  -1   61.22    2.70
  -1  10   0  535.85   10.38
  -1  10   0  534.86   10.82
   1  10   0  554.28   10.73
  -1  10   0  534.08   10.65
   1 -10   0  552.63   10.60
   1  10   0  565.07   10.51
  -1  10   0  543.71   10.70
  -1 -10   0  537.75   10.28
  -1  10  -1   72.25    3.00
  -1  10  -1   68.99    3.20
   1  10   1   70.86    3.15
  -1  10  -1   66.74    3.03
  -1  10  -1   73.10    3.14
  -1 -10   1   65.32    2.79
   1  10   1   69.13    2.88
  -1  10  -2  426.84    8.80
   1  10   2  445.20    8.97
  -1  10  -2  412.30    9.18
  -1  10  -2  429.07    9.08
   1  10   2  418.48    8.66
  -1  10  -2  428.80    9.06
  -1 -10   2  439.94    8.71
  -1  10  -3  190.33    5.28
   1  10   3  204.56    5.26
   1  10   3  203.50    5.24
  -1  10  -3  191.84    5.45
  -1 -10   3  203.10    5.31
  -1  10  -3  196.38    5.67
  -1  10  -4   41.75    2.54
   1 -10  -4   44.88    2.69
  -1  10  -4   39.10    2.33
   1  10   4   41.50    2.32
  -1 -10   4   39.53    2.26
  -1  10  -4   43.51    2.53
   1  10   4   42.99    2.50
  -1  10  -4   41.42    2.73
  -1  10  -5   33.56    2.39
   1 -10  -5   36.13    2.46
  -1  10  -5   33.91    2.34
  -1 -10   5   37.29    2.32
   1  10   5   38.75    2.25
  -1  10  -5   33.93    2.41
   1  10   5   39.92    2.46
  -1  10  -5   36.13    2.54
  -1  10  -6   50.98    2.81
  -1 -10   6   55.46    2.76
  -1  10  -6   54.96    2.89
   1  10   6   57.08    2.85
   1 -10  -6   55.52    3.07
  -1  10  -7   98.82    3.96
  -1  10  -7  103.09    3.80
  -1  10  -7  104.78    3.98
   1  10   7  104.16    3.90
   1 -10  -7  100.09    4.16
  -1  10  -8   92.32    3.89
  -1  10  -8   97.53    3.79
   1 -10  -8   89.96    4.10
   1  10   8   91.91    3.96
  -1  10  -8   98.27    3.90
  -1 -10   8  100.44    3.81
   1  10   8   86.72    3.64
  -1 -10   9    1.98    1.23
  -1  10  -9    0.48    1.36
  -1  10  -9    3.02    1.43
   1  10   9    2.61    1.47
   1 -10  -9    2.19    1.76
  -1  10  -9    0.95    1.19
   1  10   9    0.75    1.44
   1  10   9    2.01    1.39
  -1 -10  10   96.98    3.90
  -1  10 -10   94.09    4.07
   1 -10 -10   88.14    4.20
   1  10  10   88.45    3.99
  -1  10 -10  100.51    3.99
   1  10  10   88.44    4.04
   1  10  10  100.00    3.97
  -1  10 -11    3.76    1.50
   1  10  11    4.04    1.62
   1 -10 -11    6.71    1.80
  -1  10 -11    4.66    1.40
  -1 -10  11    4.92    1.51
   1  10  11    3.74    1.50
  -1 -10  11    2.87    1.18
  -1  10 -12   13.93    1.95
   1 -10 -12   12.76    2.27
   1  10  12   11.53    1.90
  -1  10 -12   14.24    1.89
  -1 -10  12   12.71    1.78
  -1 -10  12   11.66    1.68
  -1  10 -13   29.02    2.45
   1 -10 -13   31.98    2.82
  -1  10 -13   37.53    2.90
  -1  10 -13   30.36    2.49
  -1 -10  13   33.38    2.50
  -1 -10  13   26.66    2.24
  -1  10 -14    8.95    1.69
  -1  10 -14    7.27    1.90
   1 -10 -14    8.14    2.00
  -1  10 -14    9.38    1.68
  -1 -10  14   10.22    1.76
  -1  10 -14   10.83    1.97
  -1 -10  14   10.95    1.71
  -1  10 -14   10.60    1.74
  -1 -10  15  103.41    4.02
  -1  10 -15   96.91    4.13
  -1  10 -16   24.71    2.04
  -1 -10  16   25.43    2.20
  -1  10 -16   24.97    2.43
  -1  10 -16   21.36    2.38
   1 -10 -16   25.85    2.45
  -1  10 -17   62.38    3.08
  -1  10 -17   65.51    3.09
  -1 -10  17   64.90    2.93
  -1  10 -17   55.74    2.69
  -1  10 -17   62.45    3.27
  -1  10 -17   65.72    3.44
   1 -10 -17   71.93    3.50
  -1  10 -18   20.36    1.78
  -1  10 -18   22.75    1.84
   1 -10 -18   21.70    2.05
  -1 -10  18   18.21    1.60
  -1  10 -18   16.56    1.93
  -1  10 -19   29.12    1.91
  -1  10 -19   31.27    1.88
  -1 -10  19   29.94    1.73
  -1  10 -20   10.97    1.24
  -1  10 -20    7.67    1.00
  -1 -10  20   11.25    1.01
  -1  10 -21    6.00    0.82
   1  11 -20   23.47    1.37
   1  11 -20   22.64    1.41
  -1 -11 -20   23.54    1.52
   1  11 -19   19.92    1.61
   1  11 -19   17.20    1.50
  -1  11  19   19.98    1.58
  -1 -11 -19   19.58    1.68
   1  11 -18   11.82    1.53
  -1 -11 -18   11.35    1.60
   1  11 -18   13.72    1.56
  -1  11  18   13.50    1.61
   1  11 -17   43.45    2.31
  -1 -11 -17   42.28    2.68
  -1  11  17   47.68    2.72
  -1  11  17   43.40    2.36
   1  11 -17   44.54    2.62
   1  11 -16    8.61    1.37
  -1 -11 -16   12.13    1.88
  -1  11  16    9.55    1.47
  -1  11  16    8.83    1.26
   1  11 -16    7.40    1.56
  -1  11  16    8.60    1.71
  -1  11  15    4.21    1.69
  -1 -11 -15    2.64    1.54
   1  11 -15    2.05    1.47
   1  11 -14   22.81    2.14
  -1  11  14   21.93    2.36
   1  11 -14   24.35    2.34
  -1  11  14   23.85    2.08
  -1  11  14   21.34    2.11
   1  11 -14   21.83    2.16
  -1  11  13   37.66    2.67
   1  11 -13   41.39    2.86
   1  11 -13   40.07    2.89
   1  11 -13   38.88    2.91
   1  11 -13   45.79    2.86
   1 -11  13   40.19    2.39
   1  11 -13   36.71    3.03
  -1  11  12   37.61    2.65
   1  11 -12   38.15    2.76
   1  11 -12   41.39    2.97
   1  11 -12   35.09    2.81
   1  11 -12   39.15    2.68
   1 -11  12   45.53    2.61
  -1  11  12   32.86    2.85
   1  11 -12   42.33    3.12
   1  11 -11   89.00    4.08
   1  11 -11   88.91    4.09
   1  11 -11   95.91    4.30
   1  11 -11   85.62    3.90
   1 -11  11   99.21    3.77
  -1  11  11   86.00    4.24
   1  11 -11   84.64    4.20
   1  11 -10   32.53    2.66
  -1  11  10   43.13    2.87
   1  11 -10   40.88    2.78
   1  11 -10   34.62    2.72
   1  11 -10   30.67    2.46
   1 -11  10   40.43    2.49
  -1  11  10   33.41    2.85
   1  11 -10   33.72    2.65
   1  11  -9   27.42    2.39
  -1  11   9   27.51    2.44
   1  11  -9   29.56    2.57
   1  11  -9   26.66    2.27
   1 -11   9   32.45    2.29
   1  11  -9   30.31    2.58
  -1  11   9   30.90    2.74
   1 -11   9   29.83    2.25
  -1  11   8  199.42    6.21
   1  11  -8  206.73    6.13
   1 -11   8  189.12    6.04
   1  11  -8  199.18    5.87
   1 -11   8  207.18    5.73
   1  11  -8  209.61    6.22
  -1  11   8  210.07    6.44
   1 -11   8  192.07    5.57
   1  11  -7   40.08    2.70
  -1  11   7   39.85    2.77
   1 -11   7   44.47    2.88
  -1 -11  -7   41.81    2.60
   1  11  -7   41.52    2.64
   1 -11   7   41.04    2.51
   1  11  -7   45.70    2.79
  -1  11   7   38.58    2.82
   1 -11   7   39.90    2.34
  -1  11   6   50.12    2.98
   1  11  -6   52.65    2.92
  -1 -11  -6   53.49    2.78
   1 -11   6   55.28    3.19
   1  11  -6   54.77    2.88
   1 -11   6   49.33    2.71
   1  11  -6   57.04    2.91
  -1  11   6   50.79    3.15
   1 -11   6   53.15    2.52
  -1  11   5   33.73    2.53
   1  11  -5   38.38    2.53
   1 -11   5   36.61    2.67
  -1 -11  -5   38.33    2.34
   1  11  -5   36.84    2.44
   1  11  -5   35.14    2.49
   1 -11   5   37.12    2.38
  -1  11   5   37.60    2.71
   1 -11   5   32.96    1.94
   1  11  -4  273.00    6.85
   1 -11   4  266.74    7.20
  -1 -11  -4  272.03    6.45
   1  11  -4  281.85    6.93
   1  11  -4  278.21    6.92
  -1  11   4  257.99    7.00
   1 -11   4  274.20    6.75
  -1  11   4  268.76    7.23
   1  11  -3  106.09    3.89
   1 -11   3  104.89    4.20
   1  11  -3  100.24    3.87
  -1  11   3  104.44    4.23
  -1  11   3  105.53    4.09
   1 -11   3  101.96    3.82
   1  11  -3  101.35    3.85
  -1  11   3  103.97    4.08
   1  11  -2   18.58    2.00
  -1  11   2   20.87    2.15
  -1 -11  -2   18.08    1.75
  -1  11   2   18.88    1.91
   1 -11   2   20.12    1.90
  -1  11   2   19.23    1.95
   1  11  -2   21.19    1.92
  -1  11   1   82.80    3.73
   1  11  -1   76.65    3.56
  -1  11   1   83.17    3.55
   1 -11   1   75.59    3.31
   1  11  -1   76.38    3.26
  -1 -11  -1   82.73    3.29
  -1  11   1   87.37    3.61
   1  11  -1   82.91    3.40
  -1  11   0  333.13    7.96
   1  11   0  317.43    7.76
  -1  11   0  331.80    7.85
   1  11   0  320.77    7.44
  -1  11   0  334.20    7.83
  -1 -11   0  334.15    7.45
   1  11   0  325.14    7.54
  -1  11  -1   79.29    3.36
  -1  11  -1   85.78    3.75
   1  11   1   78.00    3.48
   1  11   1   80.08    3.25
  -1  11  -1   80.22    3.49
  -1 -11   1   75.22    3.22
  -1  11  -2   22.84    1.99
   1  11   2   19.28    2.08
  -1  11  -2   20.97    2.24
   1  11   2   21.86    1.91
  -1  11  -2   19.62    2.04
  -1  11  -2   20.66    2.05
  -1 -11   2   17.64    1.80
   1  11   2   19.03    1.81
  -1  11  -3  113.46    4.01
   1  11   3  106.21    4.02
  -1  11  -3  107.61    4.34
  -1  11  -3  103.22    4.09
  -1 -11   3  103.54    3.81
   1  11   3   98.48    3.69
  -1  11  -3  102.92    4.05
   1  11   3  114.13    3.94
  -1  11  -4  270.99    6.83
   1  11   4  276.77    6.73
  -1  11  -4  268.99    7.04
  -1 -11   4  280.01    6.78
  -1  11  -4  269.98    7.30
  -1  11  -5   31.68    2.42
   1 -11  -5   34.57    2.67
  -1  11  -5   38.40    2.51
  -1 -11   5   36.16    2.42
   1  11   5   37.23    2.33
  -1  11  -5   33.42    2.46
   1  11   5   35.88    2.49
  -1  11  -5   32.39    2.63
  -1  11  -6   54.61    3.08
   1 -11  -6   47.17    3.09
  -1  11  -6   49.72    2.87
  -1 -11   6   54.36    2.91
  -1  11  -6   51.68    3.02
   1  11   6   44.80    2.76
  -1  11  -7   41.72    2.85
   1 -11  -7   44.31    3.05
  -1  11  -7   38.52    2.70
  -1 -11   7   40.31    2.57
  -1  11  -7   40.47    2.75
   1  11   7   37.51    2.58
  -1  11  -8  211.05    6.26
   1 -11  -8  200.76    6.42
   1  11   8  207.30    6.34
  -1  11  -8  199.94    6.06
  -1  11  -8  216.19    6.19
  -1 -11   8  198.98    5.94
   1  11   8  205.66    6.04
  -1 -11   9   28.32    2.40
  -1  11  -9   31.47    2.52
   1 -11  -9   24.71    2.55
   1  11   9   28.74    2.44
  -1  11  -9   28.66    2.40
   1  11   9   27.47    2.57
   1  11   9   31.52    2.42
  -1 -11  10   39.65    2.72
  -1  11 -10   36.62    2.60
   1 -11 -10   39.48    2.99
   1  11  10   34.97    2.71
  -1  11 -10   34.80    2.50
  -1  11 -10   34.54    2.63
   1  11  10   36.48    2.87
   1  11  10   36.34    2.60
  -1  11 -11   92.63    4.11
  -1  11 -11   91.91    3.99
  -1 -11  11   87.09    3.88
  -1  11 -11   87.32    3.88
   1  11  11   90.69    3.92
  -1 -11  11   90.42    3.64
   1 -11 -11   81.59    4.17
   1  11  11   87.77    4.02
  -1  11 -12   38.91    2.82
  -1  11 -12   40.43    2.78
  -1 -11  12   36.85    2.71
  -1  11 -12   34.46    2.55
  -1 -11  12   39.37    2.56
   1  11  12   42.79    2.92
   1 -11 -12   39.39    3.11
  -1  11 -13   39.83    2.77
  -1  11 -13   38.07    2.82
  -1 -11  13   42.66    2.82
  -1  11 -13   41.25    2.76
  -1 -11  13   37.22    2.55
   1 -11 -13   35.78    2.92
  -1  11 -13   35.33    2.96
  -1 -11  14   24.37    2.16
  -1  11 -14   19.48    2.07
  -1  11 -14   22.73    2.17
  -1  11 -15    5.27    1.85
   1 -11 -15    2.10    1.54
  -1  11 -15    4.82    1.40
  -1 -11  15    3.98    1.42
  -1  11 -15    4.10    1.70
  -1  11 -16    8.66    1.55
  -1  11 -16    9.48    1.89
   1 -11 -16    8.79    1.83
  -1  11 -16   12.56    1.81
  -1 -11  16    9.48    1.43
  -1  11 -16    7.64    1.35
  -1 -11  16    7.61    1.63
  -1  11 -16    8.65    1.80
  -1  11 -17   45.43    2.51
  -1  11 -17   46.82    2.82
   1 -11 -17   47.25    2.78
  -1  11 -17   42.60    2.26
  -1 -11  17   45.54    2.42
  -1  11 -17   45.51    2.80
  -1  11 -17   44.85    2.57
  -1  11 -18   14.10    1.46
  -1  11 -18   13.14    1.59
  -1  11 -18   15.18    1.75
  -1 -11  18   12.97    1.35
  -1 -11  19   18.78    1.28
  -1  11 -19   16.21    1.48
  -1  11 -20   24.86    1.41
   1  12 -19   53.31    2.10
   1  12 -19   60.13    2.19
  -1 -12 -19   59.35    2.31
   1  12 -18    3.58    1.11
   1  12 -18    4.62    1.14
  -1  12  18    5.03    1.15
  -1 -12 -18    3.76    1.25
   1  12 -17   22.11    1.81
  -1  12  17   22.45    1.56
  -1 -12 -17   25.90    2.04
   1  12 -17   24.77    1.93
  -1  12  17   21.61    1.91
  -1  12  16   13.69    1.46
   1  12 -16   12.78    1.64
  -1 -12 -16   13.71    1.80
   1  12 -16   13.78    1.51
   1  12 -16   16.18    1.82
  -1  12  16   15.66    1.87
   1  12 -15   86.91    3.47
  -1 -12 -15   87.12    3.90
  -1  12  15   90.36    3.35
   1  12 -15   86.61    3.74
  -1  12  15   88.84    3.48
  -1  12  15   84.92    3.84
  -1  12  14   12.87    1.98
   1  12 -14   13.17    2.10
   1  12 -14   13.87    2.04
  -1 -12 -14   11.91    1.96
   1  12 -13   11.90    1.74
  -1  12  13   10.58    1.98
  -1  12  13    7.94    1.54
   1  12 -13   10.59    1.90
  -1  12  12  168.35    5.47
   1  12 -12  167.45    5.72
  -1 -12 -12  162.07    5.59
   1  12 -12  165.62    5.78
   1  12 -12  166.36    5.43
   1 -12  12  160.76    4.97
   1  12 -12  162.36    5.81
  -1  12  11   43.31    2.84
   1  12 -11   45.33    3.00
  -1 -12 -11   46.89    3.11
   1  12 -11   40.16    2.87
   1  12 -11   48.61    2.97
   1 -12  11   41.88    2.60
  -1  12  11   45.64    3.22
   1  12 -11   36.76    2.92
   1  12 -10   42.42    2.90
  -1  12  10   43.53    2.91
  -1 -12 -10   47.52    3.06
   1  12 -10   41.88    3.00
   1  12 -10   43.98    2.86
   1 -12  10   44.60    2.66
  -1  12  10   50.61    3.32
   1  12 -10   49.54    3.19
   1  12  -9   14.86    2.04
  -1  12   9   14.86    2.09
   1  12  -9   16.45    2.07
  -1 -12  -9   17.45    2.02
   1  12  -9   18.38    2.10
   1 -12   9   14.61    1.72
  -1  12   9   15.16    2.17
   1  12  -9   15.93    2.11
   1  12  -8    5.97    1.59
  -1  12   8    6.18    1.59
   1 -12   8    5.06    1.58
  -1 -12  -8    3.50    1.45
   1  12  -8    7.61    1.67
   1 -12   8    3.78    1.41
   1  12  -8    3.48    1.42
  -1  12   8    6.03    1.79
   1  12  -8    5.03    1.57
  -1  12   7   22.65    2.32
   1  12  -7   27.07    2.37
   1 -12   7   24.38    2.38
  -1 -12  -7   22.28    2.20
   1  12  -7   21.76    2.20
   1  12  -7   20.83    2.30
   1 -12   7   23.57    2.09
   1  12  -7   26.34    2.34
  -1  12   7   23.23    2.48
   1 -12   7   24.07    1.91
   1  12  -6   94.66    4.04
  -1  12   6   99.61    4.27
   1 -12   6  100.88    4.39
  -1 -12  -6   90.52    3.81
   1  12  -6  102.78    4.15
   1 -12   6   95.76    3.90
   1  12  -6   94.42    4.13
   1  12  -6  101.53    4.02
  -1  12   6  100.95    4.47
   1 -12   6  103.92    3.67
  -1  12   5   20.73    2.16
   1  12  -5   17.51    2.01
   1 -12   5   17.33    2.31
  -1 -12  -5   18.60    1.88
   1  12  -5   20.13    2.13
   1 -12   5   18.87    2.00
   1  12  -5   16.73    1.96
  -1  12   5   24.88    2.61
   1  12  -5   20.89    1.91
   1  12  -4  155.44    5.13
   1 -12   4  155.18    5.46
  -1  12   4  150.57    5.26
   1 -12   4  151.62    5.00
   1  12  -4  163.69    5.24
  -1  12   4  147.42    5.38
   1  12  -4  162.89    5.19
   1 -12   3  130.51    5.01
  -1  12   3  138.54    5.14
  -1  12   3  129.07    4.82
   1  12  -3  139.21    4.75
   1 -12   3  131.25    4.65
  -1  12   2  163.90    5.64
   1  12  -2  164.07    5.57
   1  12  -2  167.72    5.24
  -1 -12  -2  168.37    5.15
   1 -12   2  165.44    5.23
  -1  12   2  168.83    5.55
   1  12  -2  169.81    5.31
  -1  12   2  174.59    5.60
   1  12  -1  746.12   14.49
  -1  12   1  734.92   14.51
  -1  12   1  741.58   14.41
   1  12  -1  737.00   14.00
   1 -12   1  734.69   14.10
  -1 -12  -1  753.86   13.92
  -1  12   1  729.83   14.36
   1  12  -1  762.14   14.18
  -1  12   0  425.20    9.98
   1  12   0  424.94    9.80
  -1  12   0  433.54    9.81
   1  12   0  443.83    9.50
  -1 -12   0  435.10    9.42
  -1  12   0  444.35    9.89
   1  12   0  429.60    9.51
  -1  12  -1  745.16   14.76
   1  12   1  751.02   14.45
   1  12   1  737.99   13.99
  -1  12  -1  736.30   14.41
   1  12   1  760.17   14.09
  -1  12  -1  752.02   14.52
  -1 -12   1  751.29   14.03
  -1  12  -2  172.99    5.33
   1  12   2  174.57    5.51
  -1  12  -2  170.02    5.74
  -1  12  -2  159.01    5.39
   1  12   2  166.30    5.15
  -1  12  -2  154.49    5.31
  -1 -12   2  168.50    5.19
   1  12   2  168.53    5.18
  -1  12  -3  134.16    4.73
   1  12   3  139.24    4.85
  -1  12  -3  127.72    5.06
  -1  12  -3  128.98    4.88
   1  12   3  138.00    4.59
  -1  12  -3  130.29    4.83
  -1 -12   3  126.58    4.46
   1  12   3  128.61    4.47
  -1  12  -4  155.19    5.17
  -1  12  -4  144.28    5.42
   1  12   4  151.62    5.07
  -1  12  -4  151.19    5.31
   1  12   4  152.34    4.91
  -1  12  -4  159.72    5.36
  -1 -12   4  159.05    5.05
  -1  12  -5   19.91    2.13
  -1  12  -5   17.07    2.34
   1  12   5   19.63    2.13
   1  12   5   20.72    1.94
  -1 -12   5   20.95    2.10
  -1  12  -5   25.64    2.35
  -1  12  -6   98.16    4.26
  -1 -12   6  101.33    4.13
  -1  12  -6   99.71    4.21
  -1  12  -7   25.70    2.51
   1 -12  -7   27.75    2.66
  -1  12  -7   23.35    2.29
  -1  12  -7   28.51    2.38
  -1 -12   7   26.44    2.30
   1  12   7   25.51    2.36
  -1  12  -8    5.79    1.64
  -1 -12   8    6.92    1.64
  -1  12  -8    4.96    1.60
   1  12   8    5.32    1.55
   1 -12  -8    4.74    1.89
  -1  12  -8    6.73    1.58
   1  12   8    4.96    1.75
   1  12   8    5.72    1.66
  -1 -12   9   13.88    1.86
  -1  12  -9   13.98    1.94
  -1  12  -9   15.33    2.02
   1  12   9   15.96    2.09
   1 -12  -9   13.44    2.19
  -1  12  -9   13.22    1.93
   1  12   9   14.31    2.12
   1  12   9   13.76    1.88
  -1 -12  10   44.29    2.86
  -1  12 -10   48.18    3.03
  -1  12 -10   49.17    3.15
   1 -12 -10   42.77    3.21
   1  12  10   52.87    3.11
  -1  12 -10   49.17    3.19
   1  12  10   40.42    3.06
   1  12  10   51.26    3.00
  -1 -12  10   43.98    2.58
  -1  12 -11   46.25    3.04
   1  12  11   42.90    2.97
   1 -12 -11   41.65    3.17
  -1  12 -11   42.72    2.97
  -1 -12  11   40.86    2.80
  -1  12 -11   40.65    2.81
  -1 -12  11   43.91    2.61
  -1  12 -12  167.66    5.66
   1  12  12  157.61    5.42
   1 -12 -12  152.94    5.76
  -1  12 -12  172.14    5.91
  -1 -12  12  162.96    5.35
  -1  12 -12  152.87    5.28
  -1 -12  12  173.01    5.22
  -1  12 -12  152.51    5.50
  -1  12 -13   11.27    1.88
  -1 -12  13    6.66    1.59
  -1  12 -13    9.27    1.79
  -1  12 -14   11.14    1.97
   1 -12 -14   16.01    2.25
  -1  12 -14   11.44    1.59
  -1 -12  14   12.42    1.77
  -1  12 -14    9.97    1.94
  -1  12 -15   88.67    3.73
   1 -12 -15   84.39    3.96
  -1  12 -15   90.65    4.04
  -1  12 -15   90.44    3.78
  -1  12 -15   93.01    3.58
  -1 -12  15   85.17    3.48
  -1  12 -15   81.04    3.84
  -1 -12  15   91.29    3.72
  -1  12 -16   13.38    1.58
  -1  12 -16   11.90    1.79
  -1  12 -16   18.15    1.86
  -1  12 -16   12.92    1.48
  -1 -12  16   13.63    1.56
  -1 -12  16   13.06    1.67
  -1  12 -16   11.27    1.84
  -1  12 -17   24.85    1.83
  -1  12 -17   26.15    2.08
  -1  12 -17   22.33    1.57
  -1 -12  17   23.82    1.71
  -1  12 -17   24.03    2.04
  -1  12 -17   24.47    1.90
  -1  12 -18    3.30    1.06
  -1 -12  18    3.52    0.98
  -1  12 -19   53.26    2.09
  -1 -12  19   55.42    1.80
   1  13 -18   18.21    1.40
  -1 -13 -18   17.79    1.48
   1  13 -17    5.93    1.27
  -1 -13 -17    8.99    1.44
   1  13 -17    5.22    1.15
  -1  13  17    6.04    1.23
  -1  13  16   13.43    1.30
   1  13 -16   16.30    1.67
  -1 -13 -16   13.35    1.62
   1  13 -16   13.60    1.41
   1  13 -16   14.68    1.63
  -1  13  16   15.45    1.70
   1  13 -15   25.81    2.07
  -1  13  15   27.54    1.85
  -1 -13 -15   26.83    2.18
   1  13 -15   27.97    1.94
   1  13 -15   28.04    2.15
  -1  13  15   24.22    2.16
  -1  13  14   26.46    1.91
   1  13 -14   24.30    2.13
  -1  13  14   24.58    1.96
   1  13 -14   26.09    2.29
  -1 -13 -14   25.00    2.24
   1  13 -14   26.40    2.04
   1  13 -14   26.19    2.22
  -1  13  14   27.75    2.40
  -1  13  13   34.40    2.27
  -1 -13 -13   35.96    2.63
   1  13 -13   38.48    2.78
   1  13 -13   37.91    2.62
  -1  13  13   36.30    2.78
   1  13 -13   29.26    2.60
  -1  13  12   12.14    2.05
  -1  13  12    9.12    1.63
   1  13 -12    6.69    1.69
   1  13 -12    8.86    1.67
   1  13 -11   91.98    3.98
   1  13 -11   84.75    4.02
   1 -13  11   89.27    3.64
  -1  13  11   82.39    3.81
   1  13 -11   91.49    4.11
   1  13 -10  132.07    4.95
  -1  13  10  127.39    4.88
  -1 -13 -10  121.86    4.73
   1  13 -10  128.27    4.85
   1  13 -10  122.28    4.73
   1 -13  10  129.45    4.54
   1  13 -10  121.64    4.89
   1  13 -10  124.24    4.91
   1  13  -9    5.72    1.65
  -1  13   9    7.16    1.64
   1  13  -9    4.58    1.67
  -1 -13  -9    8.91    1.70
   1  13  -9    5.63    1.59
   1 -13   9    7.99    1.54
   1  13  -9    5.17    1.66
  -1  13   9    7.39    1.91
   1  13  -9    4.68    1.50
   1  13  -8   53.45    3.22
  -1  13   8   54.40    3.29
   1 -13   8   45.04    3.02
  -1 -13  -8   51.67    3.03
   1  13  -8   50.58    3.09
   1 -13   8   56.41    3.04
   1  13  -8   54.32    3.29
   1  13  -8   53.49    3.15
  -1  13   8   50.92    3.48
  -1  13   7   61.80    3.49
   1  13  -7   61.67    3.39
   1 -13   7   61.22    3.53
  -1 -13  -7   54.74    3.04
   1  13  -7   59.14    3.35
   1 -13   7   62.95    3.22
   1  13  -7   61.80    3.48
   1  13  -7   55.59    3.08
  -1  13   7   55.07    3.49
   1  13  -6   35.24    2.68
  -1  13   6   33.39    2.73
  -1 -13  -6   32.38    2.32
   1 -13   6   35.16    2.92
   1  13  -6   27.42    2.49
   1 -13   6   33.44    2.49
   1  13  -6   32.75    2.63
   1  13  -6   32.31    2.43
  -1  13   6   31.91    2.91
  -1  13   5  292.50    7.88
   1 -13   5  270.79    7.88
   1  13  -5  271.60    7.40
   1  13  -5  275.06    7.50
   1 -13   5  289.50    7.46
  -1  13   5  273.84    7.90
  -1  13   4   94.08    4.29
   1 -13   4   99.62    4.55
  -1  13   4  103.21    4.60
   1  13  -4   95.86    4.10
  -1  13   4   98.01    4.46
   1 -13   4   94.79    4.10
   1  13  -4  111.49    4.38
   1 -13   3  127.96    5.24
  -1  13   3  134.08    5.19
   1  13  -3  142.18    4.98
   1 -13   3  130.27    4.78
  -1  13   3  133.72    5.15
   1  13  -3  135.04    4.90
   1 -13   2   56.50    3.56
  -1  13   2   61.78    3.58
   1  13  -2   68.87    3.66
   1  13  -2   66.02    3.36
   1 -13   2   57.93    3.22
  -1  13   2   64.85    3.52
   1  13  -2   58.57    3.25
  -1  13   2   60.26    3.49
   1  13  -1    7.23    1.85
  -1  13   1    8.41    2.15
  -1  13   1   11.18    1.98
  -1 -13  -1   10.33    1.72
   1  13  -1    7.21    1.67
   1  13  -1   10.78    1.71
  -1  13   1   11.63    1.96
   1  13   0   18.51    2.28
  -1  13   0   17.68    2.44
  -1  13   0   20.19    2.34
   1  13   0   16.25    1.93
  -1 -13   0   19.66    2.11
  -1  13   0   22.72    2.41
   1  13   0   16.36    1.88
  -1  13  -1   13.76    2.23
   1  13   1    8.77    1.95
  -1 -13   1    9.70    1.74
   1  13   1    8.96    1.73
  -1  13  -1    8.69    1.89
  -1  13  -1    7.16    1.73
   1  13   1   11.32    1.73
   1  13   2   57.45    3.43
  -1  13  -2   70.77    3.92
   1  13   2   60.44    3.19
  -1  13  -2   64.56    3.58
  -1 -13   2   62.80    3.25
  -1  13  -2   65.92    3.63
   1  13   2   58.25    3.15
  -1  13  -3  126.62    4.81
   1  13   3  147.70    5.17
  -1  13  -3  141.08    5.46
  -1  13  -3  124.23    4.98
   1  13   3  142.68    4.87
  -1 -13   3  131.38    4.77
  -1  13  -4   97.84    4.20
   1  13   4  104.55    4.35
  -1  13  -4   95.65    4.46
  -1  13  -4   96.41    4.39
   1  13   4   91.77    3.94
  -1 -13   4  105.91    4.22
  -1  13  -4   94.23    4.38
  -1  13  -5  285.79    7.62
   1  13   5  269.11    7.43
  -1  13  -5  284.88    7.85
  -1 -13   5  273.51    7.29
  -1  13  -5  284.66    7.75
  -1  13  -6   34.50    2.71
  -1  13  -6   30.81    2.64
  -1  13  -6   38.01    2.83
  -1 -13   6   34.10    2.60
   1  13   6   40.48    2.84
  -1  13  -7   54.32    3.31
   1  13   7   65.03    3.57
  -1  13  -7   54.93    3.34
  -1 -13   7   62.23    3.29
   1  13   7   56.85    3.19
  -1  13  -8   51.83    3.17
  -1 -13   8   49.02    3.06
   1  13   8   54.05    3.27
  -1  13  -8   51.10    3.21
   1  13   8   52.35    3.51
  -1 -13   9    4.04    1.45
  -1  13  -9    9.04    1.80
  -1  13  -9    5.30    1.63
   1  13   9    2.86    1.48
  -1  13  -9    4.35    1.69
   1  13   9    6.26    1.81
  -1 -13   9    6.11    1.35
  -1  13 -10  122.44    4.85
   1  13  10  123.60    4.81
   1 -13 -10  121.24    5.11
  -1  13 -10  127.09    4.88
  -1  13 -10  117.36    4.69
  -1 -13  10  126.96    4.69
  -1 -13  10  124.91    4.31
  -1  13 -11   84.70    3.95
   1  13  11   90.26    3.99
   1 -13 -11   88.98    4.37
  -1  13 -11   86.01    4.00
  -1  13 -11   81.83    3.81
  -1 -13  11   81.14    3.74
  -1 -13  11   82.81    3.54
  -1  13 -12    8.26    1.69
  -1 -13  12    9.46    1.70
  -1  13 -12    7.48    1.74
   1  13  12   11.19    1.76
  -1  13 -13   33.50    2.71
  -1  13 -13   38.36    2.54
  -1  13 -13   40.15    2.81
  -1 -13  13   38.79    2.52
  -1  13 -14   27.60    2.20
  -1  13 -14   20.19    2.27
  -1  13 -14   27.47    2.16
  -1 -13  14   26.99    2.14
  -1  13 -14   26.12    2.43
  -1 -13  14   25.52    2.08
  -1  13 -14   28.76    2.24
  -1  13 -15   23.98    2.23
  -1  13 -15   31.80    2.08
  -1 -13  15   29.68    2.03
  -1  13 -15   30.47    2.38
  -1 -13  15   28.72    2.12
  -1  13 -15   27.22    2.13
  -1  13 -16   14.54    1.77
  -1  13 -16   11.33    1.33
  -1 -13  16   11.64    1.36
  -1  13 -16   12.00    1.68
  -1  13 -16   13.77    1.63
  -1  13 -17    6.26    1.11
  -1 -13  17    9.23    1.16
  -1  13 -17    6.28    1.43
  -1  13 -17    6.75    1.22
  -1  13 -18   16.24    1.18
  -1 -13  18   17.17    1.17
  -1  13 -18   15.01    1.32
   1  14 -17    8.12    1.11
   1  14 -17    6.96    1.05
  -1 -14 -16    1.44    1.14
  -1  14  16    1.00    1.06
   1  14 -16   -0.50    1.07
  -1 -14 -15   12.24    1.57
   1  14 -15   13.47    1.60
  -1  14  15   13.38    1.67
  -1  14  14    9.95    1.27
   1  14 -14   12.72    1.62
  -1 -14 -14   11.52    1.65
   1  14 -14   12.18    1.43
   1  14 -14   11.82    1.56
  -1  14  14   11.94    1.65
  -1  14  13    1.24    1.02
   1  14 -13    3.37    1.32
  -1  14  13    4.44    1.25
   1  14 -13    4.33    1.43
  -1 -14 -13    4.06    1.41
   1  14 -13    2.90    1.18
   1  14 -13    3.07    1.38
  -1  14  13    3.12    1.47
  -1  14  12   17.93    1.78
   1  14 -12   14.44    1.89
  -1 -14 -12   17.15    1.91
   1  14 -12   17.68    2.03
   1 -14  12   12.72    1.53
   1  14 -12   17.94    1.91
  -1  14  12   20.15    2.20
   1  14 -12   14.85    1.96
  -1  14  11   25.33    2.60
   1  14 -11   26.25    2.35
   1  14 -11   24.71    2.27
  -1 -14 -11   26.40    2.25
   1  14 -10    9.59    1.79
  -1  14  10    5.80    1.54
   1  14 -10    4.36    1.48
   1 -14  10    4.31    1.35
  -1  14  10    4.01    1.74
   1  14  -9   19.96    2.12
   1  14  -9   13.76    2.04
   1  14  -9   18.55    2.20
   1 -14   9   18.12    1.95
   1  14  -9   15.62    2.05
  -1  14   9   21.81    2.25
  -1  14   8   30.81    2.52
  -1 -14  -8   28.36    2.32
   1  14  -8   27.67    2.42
   1  14  -8   27.44    2.40
   1 -14   8   27.68    2.33
   1  14  -8   31.33    2.64
   1  14  -8   30.02    2.42
  -1  14   7  116.99    4.74
   1 -14   7  110.38    4.40
   1  14  -7  111.59    4.68
  -1  14   7  120.96    5.01
   1 -14   7  117.20    4.83
  -1  14   6   19.53    2.21
   1  14  -6   17.71    2.20
   1  14  -6   15.85    2.13
   1 -14   6   17.72    2.08
  -1  14   6   20.24    2.41
   1 -14   6   16.59    2.36
  -1  14   5   50.30    3.27
   1  14  -5   57.18    3.24
   1 -14   5   48.62    3.07
   1  14  -5   47.55    3.11
  -1  14   5   52.39    3.45
   1 -14   5   49.33    3.37
   1  14  -4   41.49    2.94
   1 -14   4   45.22    2.92
   1  14  -4   46.19    3.10
  -1  14   4   47.74    3.13
   1 -14   4   43.99    3.26
   1 -14   3  260.20    7.82
  -1  14   3  264.67    7.83
   1  14  -3  270.94    7.40
  -1  14   3  274.66    7.78
   1  14  -3  271.19    7.47
   1 -14   2    4.92    1.87
  -1  14   2    8.81    1.98
   1  14  -2    8.19    1.73
   1  14  -2    5.71    1.58
  -1  14   2    4.86    1.82
   1 -14   1  184.95    6.32
  -1  14   1  173.90    6.20
   1  14  -1  169.67    5.95
   1  14  -1  165.20    5.50
  -1  14   1  171.57    5.92
   1  14  -1  173.28    5.66
  -1  14   1  173.35    6.13
   1  14   0  521.14   11.78
  -1  14   0  517.79   12.07
  -1  14   0  529.50   11.95
   1  14   0  534.53   11.43
  -1 -14   0  556.39   11.57
  -1  14   0  523.17   11.86
   1  14   0  529.02   11.45
  -1  14  -1  175.11    6.31
   1  14   1  166.59    5.90
  -1  14  -1  171.92    6.00
  -1 -14   1  176.57    5.72
   1  14   1  174.17    5.68
  -1  14  -1  168.52    5.89
   1  14   1  180.74    5.71
  -1  14  -2    5.85    2.05
   1  14   2    6.93    1.96
  -1  14  -2    2.03    1.57
   1  14   2    4.98    1.56
  -1  14  -2    7.07    1.90
  -1 -14   2    6.73    1.72
   1  14   3  263.42    7.52
  -1  14  -3  261.06    7.82
  -1  14  -3  273.14    7.76
   1  14   3  263.33    7.21
  -1 -14   3  270.33    7.35
  -1  14  -3  260.67    7.52
  -1  14  -4   45.60    3.25
   1  14   4   50.84    3.20
  -1  14  -4   44.66    3.15
   1  14   4   42.60    2.77
  -1 -14   4   44.18    2.92
  -1  14  -5   46.48    3.12
   1  14   5   48.92    3.13
  -1  14  -5   46.97    3.22
  -1 -14   5   48.11    3.02
  -1  14  -5   50.41    3.29
  -1  14  -6   20.41    2.22
  -1  14  -6   16.53    2.16
  -1  14  -6   16.21    2.20
  -1 -14   6   14.42    1.90
   1  14   6   18.07    2.25
  -1  14  -7  112.72    4.67
   1  14   7  116.25    4.77
  -1  14  -7  112.53    4.71
  -1 -14   7  118.26    4.60
  -1  14  -7  126.21    4.96
  -1  14  -8   29.51    2.63
  -1  14  -8   30.50    2.60
  -1 -14   8   29.21    2.46
  -1  14  -8   34.55    2.72
   1  14   8   27.43    2.52
   1  14   8   30.88    2.78
  -1 -14   8   35.36    2.19
  -1  14  -9   17.55    2.03
  -1  14  -9   17.09    2.17
  -1 -14   9   18.27    2.13
  -1  14  -9   15.79    2.05
   1  14   9   14.60    1.97
   1  14   9   13.72    2.13
   1  14   9   18.49    1.98
  -1 -14   9   13.05    1.66
  -1  14 -10    3.02    1.41
  -1 -14  10    1.18    1.36
   1  14  10    6.94    1.60
  -1  14 -10    4.77    1.62
  -1  14 -11   20.31    2.10
  -1 -14  11   21.98    2.15
  -1 -14  11   24.36    2.04
  -1  14 -11   21.87    2.29
  -1  14 -12   16.39    2.16
  -1  14 -12   17.12    1.91
  -1 -14  12   18.96    1.82
  -1  14 -12   16.67    2.04
  -1  14 -13    1.14    1.50
  -1  14 -13    4.26    1.29
  -1  14 -13    3.56    1.35
  -1 -14  13    3.99    1.28
  -1 -14  13    3.38    1.26
  -1  14 -13    6.52    1.67
  -1  14 -13    2.89    1.31
  -1  14 -14   14.77    1.97
  -1  14 -14   11.22    1.48
  -1  14 -14    9.20    1.44
  -1 -14  14   10.25    1.40
  -1 -14  14   11.08    1.58
  -1  14 -14    9.15    1.69
  -1  14 -14   10.12    1.54
  -1  14 -15   14.35    1.78
  -1 -14  15   16.92    1.53
  -1  14 -15   12.30    1.38
  -1  14 -15   12.90    1.50
  -1  14 -15   14.17    1.65
  -1  14 -15   15.92    1.61
  -1  14 -16    0.22    1.17
  -1  14 -16    2.67    1.13
  -1  14 -16    1.36    1.20
  -1  14 -16    1.69    0.95
  -1 -14  16    1.11    0.94
  -1  14 -17    7.47    1.07
  -1 -14  17    7.23    0.90
  -1  14 -17    5.91    0.96
   1  15 -16    3.96    0.94
   1  15 -16    3.87    0.88
   1  15 -15    2.12    1.03
   1  15 -15    1.57    1.01
  -1  15  15    1.90    1.09
   1  15 -14    3.69    1.19
   1  15 -14    5.03    1.19
  -1  15  13    9.94    1.23
   1  15 -13    7.58    1.42
   1  15 -13   12.97    1.61
  -1  15  13    7.21    1.51
   1  15 -13    9.06    1.43
  -1 -15 -13    9.90    1.54
  -1  15  12   13.41    1.42
   1  15 -12   15.00    1.80
  -1  15  12   13.60    1.83
   1  15 -12   13.89    1.70
  -1 -15 -12   14.76    1.71
  -1  15  11   31.64    2.19
   1 -15  11   31.56    2.10
   1  15 -11   28.14    2.35
  -1  15  11   35.61    2.65
   1  15 -11   31.30    2.36
  -1 -15 -11   34.64    2.33
   1  15 -11   32.17    2.35
  -1  15  10   15.11    1.72
   1  15 -10   18.26    2.01
   1 -15  10   14.61    1.72
  -1  15  10   14.65    2.04
   1  15 -10   19.72    1.94
   1  15 -10   15.51    1.84
  -1 -15 -10   13.08    1.77
  -1  15   9   47.50    3.14
   1  15  -9   47.76    2.83
  -1  15   8   14.11    1.91
   1  15  -8   16.17    2.02
   1 -15   8   14.18    1.81
  -1  15   8   17.91    2.35
   1  15  -8   14.13    1.84
   1  15  -7   86.75    4.09
   1 -15   7   86.48    3.83
   1  15  -7   85.29    4.03
  -1  15   7   90.86    4.07
   1  15  -6    6.52    1.65
   1  15  -6    2.60    1.55
   1 -15   6    4.23    1.47
  -1  15   6    5.58    1.63
   1 -15   6    6.78    1.83
   1  15  -5   52.84    3.16
   1  15  -5   54.13    3.29
  -1  15   5   53.34    3.31
   1 -15   5   48.22    3.37
   1  15  -4   32.33    2.57
   1  15  -4   33.46    2.70
  -1  15   4   32.29    2.75
   1 -15   4   33.34    2.96
  -1  15   3   39.60    3.03
   1 -15   3   43.65    3.29
  -1  15   3   42.91    3.25
   1  15  -3   45.25    2.95
  -1  15   3   40.53    3.07
   1 -15   2   59.40    3.76
  -1  15   2   60.67    3.89
   1  15  -2   68.99    3.57
  -1  15   2   70.98    3.90
   1  15  -2   69.85    3.60
   1 -15   1  579.00   13.03
  -1  15   1  587.14   13.01
   1  15  -1  569.78   12.18
  -1  15   1  577.72   12.73
   1  15  -1  589.15   12.38
   1 -15   0  591.83   13.17
   1  15   0  576.77   12.73
  -1  15   0  587.16   13.14
  -1  15   0  586.38   12.94
   1  15   0  598.59   12.46
  -1  15   0  592.36   12.93
   1  15   0  573.94   12.33
   1 -15  -1  591.34   13.11
  -1  15  -1  568.89   13.06
   1  15   1  566.06   12.60
  -1  15  -1  583.08   12.84
  -1 -15   1  603.46   12.41
   1  15   1  563.21   12.22
  -1  15  -1  595.81   12.87
   1  15   1  587.56   12.26
  -1  15  -2   67.17    3.99
   1  15   2   67.27    3.73
  -1  15  -2   69.63    3.87
   1  15   2   72.29    3.64
  -1 -15   2   67.37    3.53
  -1  15  -2   70.20    3.85
   1  15   3   39.80    3.09
  -1  15  -3   46.31    3.31
  -1  15  -3   48.87    3.26
   1  15   3   47.81    2.96
  -1 -15   3   46.91    2.98
  -1  15  -3   45.59    3.18
  -1  15  -4   34.25    2.83
  -1 -15   4   37.14    2.77
  -1  15  -4   31.55    2.75
  -1  15  -5   56.79    3.42
  -1 -15   5   48.06    3.04
  -1  15  -5   56.36    3.37
   1  15   6    4.48    1.57
  -1 -15   6    3.94    1.58
  -1  15  -6    4.80    1.80
  -1  15  -6    4.07    1.65
  -1 -15   6    4.47    1.15
   1  15   6    5.40    1.59
  -1  15  -7   84.90    4.13
  -1 -15   7   89.18    3.96
  -1  15  -7   97.18    4.28
   1  15   7   93.26    4.20
   1  15   7   93.16    4.57
   1  15   7   89.93    4.04
  -1 -15   8   14.40    1.91
  -1  15  -8   12.73    1.94
  -1  15  -8   13.68    2.03
   1  15   8   20.35    2.16
   1  15   8   15.51    2.20
   1  15   8   15.37    1.92
   1 -15  -9   46.87    2.99
  -1  15  -9   48.20    3.09
  -1 -15   9   50.74    2.96
   1  15   9   46.06    2.79
  -1 -15   9   48.81    2.53
  -1  15  -9   46.16    3.06
   1 -15 -10   15.86    1.85
  -1  15 -10   14.40    1.84
  -1 -15  10   15.72    1.61
   1  15  11   29.08    2.21
  -1  15 -11   32.75    2.56
  -1  15 -11   28.67    2.35
  -1 -15  11   30.49    2.27
  -1  15 -11   30.91    2.29
  -1  15 -11   30.94    2.37
  -1 -15  11   32.36    2.12
  -1  15 -11   30.15    2.44
  -1  15 -12   11.18    1.85
  -1  15 -12   14.41    1.72
  -1 -15  12   10.66    1.52
  -1  15 -12   15.41    1.72
  -1 -15  12   14.42    1.59
  -1  15 -12   14.56    1.86
  -1  15 -12   11.94    1.68
  -1  15 -13    8.29    1.64
  -1 -15  13   10.32    1.43
  -1  15 -13    9.08    1.51
  -1 -15  13   10.36    1.40
  -1  15 -13    8.96    1.59
  -1  15 -13   10.30    1.48
  -1  15 -14    9.55    1.52
  -1 -15  14    8.58    1.28
  -1  15 -14    7.10    1.28
  -1  15 -14    5.56    1.06
  -1  15 -14    7.33    1.42
  -1  15 -14    8.01    1.40
  -1  15 -15    1.44    1.17
  -1 -15  15    0.92    0.91
  -1  15 -15    2.09    1.00
  -1  15 -15    2.12    0.76
  -1  15 -15    1.70    1.19
  -1  15 -15    2.18    0.96
  -1  15 -16    4.31    1.14
  -1  15 -16    4.65    0.87
  -1 -15  16    5.93    0.90
   1  16 -15    7.55    0.92
  -1  16  14   18.17    1.54
   1  16 -14   18.78    1.38
   1  16 -14   19.96    1.51
  -1  16  13    2.42    1.18
   1  16 -13    3.31    1.15
   1  16 -13   -0.10    0.97
   1  16 -12   11.60    1.53
   1  16 -12   12.01    1.47
  -1  16  12   12.20    1.66
  -1  16  12   13.14    1.31
   1  16 -11    1.52    1.30
   1  16 -11    1.59    1.17
  -1  16  11    1.59    1.38
  -1  16  11    3.39    1.06
   1  16 -10   11.32    1.72
   1  16 -10   10.17    1.62
  -1  16  10    9.38    1.82
  -1  16  10   11.08    1.46
   1  16  -9   -0.48    1.47
   1  16  -9   -0.47    1.22
  -1  16   9    1.37    1.53
  -1  16   9    0.59    1.14
   1  16  -8   18.49    1.99
   1  16  -8   20.41    2.11
  -1  16   8   20.05    2.34
  -1  16   8   20.55    2.02
   1  16  -7   59.15    3.27
  -1  16   7   58.21    3.45
   1 -16   6   10.69    1.91
   1  16  -6   10.74    1.77
  -1  16   6    8.42    1.87
  -1  16   6   10.98    1.88
   1  16  -5   20.69    2.14
  -1  16   5   18.37    2.37
  -1  16   5   19.91    2.27
   1  16  -4  112.54    4.47
   1  16  -4  117.00    4.66
  -1  16   4  111.48    4.85
  -1  16   4  111.93    4.65
   1  16  -3  247.79    6.89
   1  16  -3  234.68    6.88
  -1  16   3  232.78    7.03
  -1  16   3  240.70    7.35
   1 -16   2   88.69    4.48
   1  16  -2   82.42    3.86
  -1  16   2   94.84    4.39
   1  16  -2   92.21    4.07
  -1  16   2   78.17    3.98
  -1  16   2   94.22    4.49
   1  16  -1    4.66    1.44
  -1  16   1    4.99    1.81
   1  16  -1    7.31    1.61
  -1  16   1    5.41    1.96
   1 -16   1    8.64    2.09
   1  16   0    5.13    1.51
  -1  16   0    2.27    1.61
   1  16   0    6.94    1.65
  -1  16   0    5.24    1.96
   1 -16   0    3.09    1.87
  -1  16  -1    3.52    1.80
   1  16   1    5.05    1.50
  -1  16  -1    3.50    1.61
  -1  16  -1    7.35    1.98
   1 -16  -1    6.39    1.86
  -1 -16   2   84.45    3.94
   1  16   2   86.95    3.93
  -1  16  -2   82.59    4.12
  -1  16  -2   85.73    4.21
   1  16   2   83.53    4.07
  -1  16  -2   86.56    4.40
   1 -16  -2   85.68    4.38
  -1  16  -3  241.89    7.21
  -1 -16   3  246.15    6.90
  -1  16  -3  231.82    7.07
   1  16   3  247.65    7.14
   1 -16  -3  228.95    7.30
  -1  16  -4  116.15    4.84
  -1 -16   4  127.37    4.76
  -1  16  -4  118.42    4.90
   1  16   4  112.56    4.66
  -1  16  -5   20.69    2.30
  -1 -16   5   21.62    2.17
   1  16   5   20.72    2.21
  -1  16  -6   10.71    1.90
  -1 -16   6    9.20    1.67
   1  16   6    9.75    1.77
   1 -16  -6   14.89    2.23
   1  16   6   12.45    1.84
  -1  16  -7   57.16    3.18
  -1 -16   7   55.58    2.52
   1  16   7   59.77    3.16
   1 -16  -7   58.20    3.40
  -1  16  -8   18.49    1.96
   1  16   8   20.36    2.24
  -1 -16   8   19.34    1.61
   1  16   8   18.39    1.96
   1 -16  -8   17.49    2.14
  -1 -16   9   -0.30    1.26
  -1  16  -9    1.79    1.39
  -1  16  -9    0.15    1.15
   1  16   9    0.52    1.37
   1  16   9   -0.15    1.22
   1 -16  -9   -0.81    1.26
  -1 -16   9   -0.12    0.99
   1  16  10    9.34    1.51
  -1 -16  10    9.58    1.29
  -1  16 -10   11.14    1.65
  -1 -16  10   10.98    1.64
  -1  16 -10    7.88    1.55
  -1  16 -10    7.68    1.41
  -1  16 -11    2.15    1.34
  -1 -16  11    2.36    1.09
  -1  16 -11    1.09    1.24
  -1 -16  11    2.15    1.17
  -1  16 -11    2.49    1.27
  -1  16 -11    1.92    1.14
  -1  16 -12   10.71    1.62
  -1 -16  12   10.39    1.28
  -1  16 -12   13.69    1.67
  -1 -16  12   13.58    1.52
  -1  16 -12   11.14    1.53
  -1  16 -12   11.90    1.46
  -1  16 -13    2.51    1.16
  -1  16 -13    2.89    1.25
  -1  16 -13    0.31    1.04
  -1  16 -13    2.85    0.94
  -1 -16  13    0.48    0.88
  -1  16 -14   16.41    1.54
  -1  16 -14   18.24    1.55
  -1  16 -14   17.32    1.42
  -1 -16  14   15.56    1.34
  -1  16 -14   17.99    1.25
  -1  16 -15    6.29    1.03
  -1  16 -15    5.60    1.04
  -1  16 -15    5.64    0.83
  -1 -16  15    8.27    0.94
   1  17 -13    0.54    0.73
   1  17 -13    2.48    0.90
  -1  17  12    2.69    1.14
   1  17 -12    4.04    0.98
   1  17 -12    4.44    1.08
  -1  17  11   10.28    1.53
   1  17 -11   11.61    1.36
  -1  17  10    0.13    1.35
   1  17 -10    0.58    1.00
   1  17  -9    8.42    1.38
  -1  17   9    7.56    1.71
  -1  17   9    8.23    1.24
   1  17  -8    2.06    1.19
   1  17  -8    3.59    1.35
  -1  17   8    3.36    1.55
  -1  17   8    2.79    1.18
   1  17  -7   24.27    2.10
   1  17  -7   24.99    2.12
  -1  17   7   27.79    2.45
  -1  17   7   28.48    2.15
   1  17  -6   56.16    3.01
   1  17  -6   59.71    3.12
  -1  17   6   58.97    3.06
  -1  17   6   63.72    3.50
   1 -17   5    3.23    1.45
   1  17  -5    5.31    1.41
   1  17  -5    6.01    1.50
  -1  17   5    4.13    1.39
  -1  17   5    5.71    1.74
   1  17  -4   17.55    1.94
   1  17  -4   15.40    1.88
  -1  17   4   19.94    2.41
   1 -17   4   15.84    2.09
   1  17  -3   25.58    2.21
  -1  17   3   21.25    2.47
   1 -17   3   26.50    2.56
   1  17  -2    6.05    1.60
  -1  17   2    7.57    1.90
   1 -17   2    8.38    1.94
   1  17  -1   75.07    3.58
  -1  17   1   82.47    4.12
   1 -17   1   82.64    4.22
   1  17   0    7.51    1.53
  -1  17   0    8.59    2.02
   1 -17   0    9.02    1.91
   1  17   1   81.58    3.66
  -1  17  -1   78.80    4.03
   1 -17  -1   85.70    4.23
  -1  17  -2    4.85    1.69
   1 -17  -2   10.04    2.03
  -1  17  -3   28.48    2.48
   1 -17  -3   18.72    2.43
  -1  17  -4   16.45    2.01
   1  17   4   16.30    2.00
   1 -17  -4   20.38    2.33
  -1 -17   5    8.40    1.64
  -1  17  -5    3.05    1.49
   1  17   5    4.87    1.72
   1  17   5    3.46    1.33
   1 -17  -5    6.42    1.69
   1  17   5    6.40    1.55
   1  17   6   62.87    3.60
  -1  17  -6   62.34    3.35
  -1 -17   6   63.92    3.18
  -1  17  -6   64.80    3.27
   1 -17  -6   66.42    3.47
   1  17   6   64.80    3.18
   1  17   7   25.47    2.37
  -1  17  -7   26.32    2.24
  -1 -17   7   29.41    2.20
  -1  17  -7   30.22    2.31
   1 -17  -7   29.63    2.45
   1  17   7   27.66    2.12
   1  17   8    2.58    1.40
   1 -17  -8    4.80    1.45
   1  17   8    2.13    1.15
  -1  17  -8    2.98    1.42
  -1  17  -8    2.70    1.25
  -1 -17   8    0.96    1.20
   1 -17  -9   10.71    1.57
   1  17   9    7.18    1.26
  -1  17  -9    8.66    1.40
  -1  17  -9   11.14    1.62
  -1  17  -9    9.52    1.44
  -1 -17   9    9.28    1.50
  -1  17 -10    0.89    1.23
  -1  17 -10   -0.12    1.03
  -1  17 -10    0.75    1.13
  -1  17 -10   -0.12    1.04
  -1 -17  10    0.46    1.02
  -1  17 -11   10.49    1.54
  -1  17 -11   10.54    1.36
  -1  17 -11    8.25    1.32
  -1 -17  11    7.54    1.22
  -1  17 -11   10.16    1.30
  -1  17 -12    4.60    1.21
  -1  17 -12    4.06    1.13
  -1  17 -12    3.82    1.04
  -1  17 -12    4.75    0.96
  -1 -17  12    4.42    1.02
  -1  17 -13    1.48    0.99
  -1  17 -13    1.31    0.90
  -1  17 -13    2.44    0.86
  -1 -17  13    2.39    0.87
   1  18 -11    6.44    0.93
   1  18 -11    5.91    1.02
  -1  18  10    5.15    1.24
   1  18 -10    4.36    0.95
   1  18 -10    4.79    1.05
  -1  18   9    3.36    1.27
   1  18  -9    4.29    1.13
   1  18  -9    4.64    1.16
   1  18  -8   14.27    1.46
   1  18  -8   14.72    1.54
  -1  18   8   17.16    1.82
  -1  18   8   16.83    1.41
   1  18  -7    2.32    1.10
   1  18  -7    1.48    1.08
  -1  18   7    0.84    1.33
  -1  18   7    2.02    0.99
   1  18  -6   34.00    2.26
   1  18  -6   31.08    2.07
  -1  18   6   32.23    2.41
  -1  18   6   30.11    2.05
   1  18  -5   40.21    2.44
   1  18  -5   36.58    2.29
  -1  18   5   41.96    2.44
  -1  18   5   37.64    2.68
   1 -18   4   33.41    2.51
   1  18  -4   31.27    2.23
   1  18  -4   32.42    2.22
  -1  18   4   34.67    2.35
  -1  18   4   34.49    2.67
   1 -18   3   88.16    3.87
   1  18  -3   88.69    3.61
  -1  18   3   87.58    3.62
  -1  18   3   85.17    3.90
   1 -18   2   13.69    2.01
   1  18  -2   16.86    1.84
  -1  18   2   18.05    1.95
  -1  18   2   15.08    2.01
   1 -18   1   73.78    3.75
   1  18  -1   71.45    3.24
  -1  18   1   69.53    3.35
  -1  18   1   74.76    3.69
   1 -18   0   -0.92    1.58
   1  18   0    0.86    1.14
  -1  18   0    0.16    1.26
   1 -18  -1   71.75    3.69
  -1  18  -1   71.97    3.48
  -1  18  -1   71.61    3.46
  -1  18  -2   17.01    2.02
  -1 -18   2   16.54    1.81
   1 -18  -2   18.08    2.21
  -1  18  -3   89.72    3.82
   1 -18  -3   87.80    4.03
  -1 -18   3   92.72    3.55
   1  18   3   94.47    3.74
   1  18   4   28.66    2.61
  -1  18  -4   36.81    2.46
  -1  18  -4   35.29    2.44
   1 -18  -4   36.12    2.73
   1  18   4   34.08    2.29
   1  18   5   31.89    2.59
  -1  18  -5   33.11    2.34
  -1  18  -5   34.51    2.44
   1 -18  -5   39.81    2.73
   1  18   5   37.46    2.29
   1  18   6   36.59    2.59
  -1  18  -6   34.59    2.30
  -1  18  -6   29.56    2.23
   1 -18  -6   30.59    2.35
   1  18   6   32.10    2.05
   1  18   7    3.73    1.38
  -1  18  -7    0.66    1.16
  -1  18  -7    2.26    1.13
   1 -18  -7    1.96    1.32
   1  18   7    3.68    1.08
   1  18   8   17.32    1.64
   1 -18  -8   16.90    1.76
   1  18   8   15.67    1.48
  -1  18  -8   16.68    1.61
  -1  18  -8   19.92    1.76
  -1  18  -9    3.22    1.22
  -1  18  -9    4.67    1.23
  -1  18  -9    3.14    1.10
  -1  18 -10    2.66    1.10
  -1  18 -10    2.47    1.03
  -1  18 -10    1.89    0.91
  -1  18 -11    4.32    1.05
  -1  18 -11    3.84    0.92
  -1 -19  -9    5.05    1.00
   1  19  -9    5.74    0.91
  -1  19   8   20.05    1.59
   1  19  -8   18.14    1.35
  -1  19   7   55.60    2.54
   1  19  -7   54.67    2.28
  -1  19   6   27.33    1.66
   1  19  -6   25.41    1.91
  -1  19   6   25.30    2.00
   1  19  -6   26.90    1.79
   1  19  -5   68.98    2.73
  -1  19   5   67.68    3.01
  -1  19   5   73.25    2.71
   1  19  -4   45.91    2.30
  -1  19   4   51.28    2.66
  -1  19   4   46.81    2.32
  -1  19   3   24.86    1.80
   1  19  -3   23.02    1.75
  -1  19   2   25.68    1.89
   1  19  -2   26.62    1.84
  -1 -19  -1    4.38    1.29
   1 -19   1    6.29    1.56
  -1  19   1    4.94    1.25
  -1 -19   0   11.95    1.57
   1 -19   0   13.69    1.89
  -1  19   0    9.79    1.45
   1  19   1    2.69    1.55
  -1 -19   1    5.38    1.28
   1 -19  -1    2.57    1.47
  -1  19  -1    5.21    1.36
   1  19   2   26.58    2.35
  -1 -19   2   22.91    1.75
   1 -19  -2   28.59    2.34
   1  19   2   22.17    1.78
  -1  19  -2   24.75    2.01
   1  19   3   25.25    2.27
   1 -19  -3   24.35    2.25
   1  19   3   27.13    1.85
  -1  19  -3   25.80    1.96
   1  19   4   50.61    2.83
  -1  19  -4   48.94    2.53
   1 -19  -4   53.32    2.87
   1  19   4   45.18    2.23
   1  19   5   63.63    3.05
  -1  19  -5   65.66    2.79
   1 -19  -5   71.86    3.15
   1  19   5   64.20    2.53
  -1  19  -6   26.09    1.84
   1  19   6   26.87    1.93
   1 -19  -6   28.59    2.07
   1  19   6   24.41    1.56
  -1  19  -7   55.36    2.35
   1  19   7   50.67    2.27
   1 -19  -7   54.33    2.49
   1  19   7   53.47    2.02
  -1  19  -7   56.55    2.39
  -1  19  -8   20.80    1.44
   1 -19  -8   18.49    1.45
  -1  19  -8   18.42    1.46
  -1  19  -9    7.43    1.07
  -1 -20  -6    7.19    1.14
   1  20  -5   17.76    1.39
  -1 -20  -5   18.08    1.48
   1  20  -4    6.43    1.30
  -1  20   4    5.21    0.88
  -1 -20  -4    5.34    1.16
   1  20  -3   10.43    1.48
  -1  20   3    9.16    1.05
  -1 -20  -3   11.51    1.36
   1  20  -2    7.31    1.44
  -1  20   2    7.70    1.06
  -1 -20  -2    6.12    1.20
   1  20  -1   12.64    1.65
  -1  20   1    8.64    1.13
  -1 -20  -1    9.29    1.26
   1  20  -1    8.99    1.10
   1  20   0    0.25    1.22
  -1  20   0    0.26    0.86
   1  20   0    0.72    0.80
  -1 -20   0    0.35    0.98
   1 -20   0   -1.09    1.18
   1  20   1    8.11    1.46
  -1  20  -1    6.84    1.15
   1  20   1    8.38    1.04
  -1 -20   1    8.13    1.11
   1 -20  -1   10.96    1.52
   1  20   2    7.29    1.43
  -1  20  -2    5.39    1.09
   1  20   2    8.10    0.96
   1 -20  -2    7.65    1.39
   1  20   3    9.53    1.48
  -1  20  -3   13.08    1.27
   1  20   3   10.19    1.05
   1 -20  -3   10.51    1.48
   1  20   4    7.39    1.29
   1  20   4    5.60    0.75
   1 -20  -4    6.30    1.27
  -1  20  -4    6.31    1.06
   1 -20  -5   17.62    1.53
  -1  20  -5   14.91    1.20
  -1  20  -5   19.64    1.36
   1  20   5   15.79    1.39
  -1  20  -6    6.62    0.99
   2   0   0   17.59    1.40
   2   0   0   18.35    1.46
   2   0   0   18.31    1.51
  -2   0   0   19.36    0.64
  -2   0   0   19.90    0.87
   2   0   0   22.43    1.60
   2   0   0   18.84    0.69
   2   0   0   21.10    1.66
   2   0   0   15.87    1.47
   2   0   0   20.42    1.68
   2   0   0   21.77    1.72
   2   0   0   22.22    1.54
   2   0  -1   93.83    2.78
   2   0   1   95.35    2.95
  -2   0   1   96.92    2.21
  -2   0  -1   94.19    1.87
  -2   0  -1   98.38    1.76
   2   0  -1   96.46    2.87
   2   0   1   92.71    1.97
   2   0   1   91.28    2.91
   2   0   1   96.98    3.05
   2   0  -1   90.96    3.04
   2   0   1   95.92    3.13
   2   0  -1   94.73    3.05
   2   0  -1   90.43    3.17
   2   0   1   92.23    3.05
   2   0  -1   97.14    2.92
   2   0   1   90.06    2.77
   2   0  -1   93.93    2.95
   2   0   1   94.28    2.82
   2   0  -1   97.58    2.98
   2   0   1   96.95    2.89
   2   0  -2  139.83    3.34
   2   0   2  137.94    3.69
  -2   0   2  142.78    3.01
  -2   0  -2  134.79    2.22
  -2   0  -2  128.90    2.10
   2   0   2  135.50    3.65
   2   0   2  134.59    2.71
   2   0   2  135.14    3.72
   2   0  -2  139.53    3.91
   2   0   2  138.48    3.81
   2   0   2  137.96    3.36
   2   0   2  137.01    3.84
   2   0  -2  130.51    3.72
   2   0   2  134.25    3.67
   2   0   2  139.40    3.61
   2   0  -2  137.94    3.69
   2   0  -2  143.83    3.70
   2   0   2  130.63    3.37
   2   0   3  130.44    3.26
   2   0  -3  131.98    3.08
   2   0   3  124.84    3.58
   2   0   3  130.13    3.21
  -2   0   3  125.84    2.97
   2   0   3  130.34    3.57
   2   0   3  129.69    2.79
   2   0   3  125.25    3.72
   2   0   3  130.52    3.50
   2   0  -3  125.04    2.72
   2   0  -3  121.99    2.11
   2   0  -3  133.87    3.65
   2   0   3  127.13    3.74
   2   0   3  126.22    3.17
   2   0   3  119.78    3.35
   2   0   3  125.74    3.46
   2   0   3  129.25    3.30
   2   0   3  128.64    3.24
   2   0   4   34.18    1.59
   2   0   4   33.63    1.66
   2   0   4   36.30    1.56
  -2   0   4   32.94    1.59
   2   0   4   34.11    1.93
   2   0   4   32.55    1.89
   2   0  -4   34.62    1.10
   2   0  -4   35.84    1.99
   2   0   4   30.81    1.79
   2   0   4   37.91    1.81
   2   0   4   33.45    1.58
   2   0   4   33.98    1.65
   2   0  -4   35.51    1.39
   2   0   4   30.23    2.04
   2   0   4   34.59    2.04
   2   0   5   -0.11    1.28
   2   0   5    0.56    0.78
   2   0   5    1.54    0.77
   2   0   5    1.51    0.92
  -2   0   5    1.70    0.90
  -2   0   5    0.66    0.73
  -2   0  -5    1.28    0.51
   2   0   5    0.38    1.08
   2   0   5    1.33    1.16
   2   0   5   -0.22    0.91
   2   0  -5    0.56    1.04
   2   0   5   -0.07    0.83
   2   0   5    2.20    1.18
   2   0  -5    1.84    0.47
   2   0   6 1150.98   18.95
   2   0   6 1163.46   18.20
   2   0   6 1203.18   17.83
   2   0   6 1143.60   19.32
   2   0   6 1167.94   18.14
   2   0   6 1152.59   19.39
   2   0   6 1168.37   18.85
  -2   0   6 1207.15   18.27
  -2   0   6 1166.80   18.37
   2   0  -6 1196.73   18.80
   2   0   6 1176.07   19.34
   2   0   6 1162.21   18.14
  -2   0   7  346.34    7.04
  -2   0   7  363.06    7.03
   2   0   7  357.10    7.40
   2   0   7  371.73    7.97
   2   0   7  349.04    6.79
   2   0   7  366.64    7.98
   2   0   7  362.51    7.53
   2   0   7  354.93    6.67
   2   0   8  326.10    7.11
   2   0   8  315.36    6.88
   2   0   8  320.28    7.01
   2   0   8  315.37    7.51
   2   0   8  318.69    7.53
  -2   0   8  310.23    6.60
   2   0   9  156.40    4.58
   2   0   9  149.30    4.31
   2   0   9  148.25    4.97
   2   0   9  150.64    5.01
  -2   0   9  155.93    4.31
   2   0  10  515.16   10.09
   2   0  10  489.68    9.66
   2   0  10  504.68    9.88
   2   0  10  483.18   10.79
   2   0  10  491.66   10.83
  -2   0  10  518.73    9.89
  -2   0  10  492.80    9.80
   2   0  11  191.89    5.19
   2   0  11  190.32    6.15
   2   0  11  199.18    6.30
   2   0  11  189.44    5.38
  -2   0  11  199.58    5.39
  -2   0  11  200.56    5.44
   2   0  12    1.02    1.62
   2   0  12    3.47    1.88
  -2   0  12    0.88    0.95
   2   0  12    2.39    1.25
  -2   0  12    0.58    1.27
  -2   0  12    1.18    1.31
   2   0  13   32.95    3.02
   2   0  13   32.64    3.03
  -2   0  13   28.53    2.03
  -2   0  13   32.02    2.46
  -2   0  13   25.47    2.27
   2   0  14    2.06    1.68
   2   0  14    1.84    1.70
  -2   0  14    1.20    1.26
   2   0  15    9.04    2.13
   2   0  15    5.74    2.02
  -2   0  15    7.11    1.61
  -2   0  15    8.83    1.39
   2   0  16    2.92    1.88
   2   0  16    4.13    1.87
  -2   0  16    4.82    1.49
  -2   0  16    4.08    1.10
  -2   0  17    8.25    1.62
  -2   0  17    9.16    1.33
  -2   0  17   10.11    1.86
   2   0 -17    9.21    1.90
   2   0  17    8.97    2.06
   2   0 -18   -0.68    1.44
  -2   0  18    1.14    1.40
  -2   0  18    0.68    0.95
   2   0  18   -0.23    1.70
   2   0  18    0.67    1.68
  -2   0  19  116.62    3.65
   2   0  19  107.98    4.84
   2   0  19  117.44    5.07
   2   0  19  113.17    4.97
   2   0  20   34.11    2.80
   2   0  20   33.39    2.72
  -2   0  20   35.07    2.14
   2   0 -20   35.69    2.39
  -2   0  20   33.83    2.22
   2   0  20   32.16    2.61
  -2   0  20   31.70    2.12
  -2   0  20   37.98    2.58
   2   0  21   21.64    2.13
   2   0 -21   23.15    1.84
  -2   0  21   19.77    1.59
  -2   0  21   18.51    1.67
   2   0  21   19.18    2.07
  -2   0  21   24.77    1.79
  -2   0  21   22.98    1.98
   2   0  22   -0.61    1.18
   2   0 -22    0.61    0.93
  -2   0  22    0.28    0.75
  -2   0 -22    0.74    0.71
   2   0  22    0.82    1.18
  -2   0  22   -0.09    0.95
  -2   0  22    0.09    0.98
  -2   0  22    0.30    1.06
   2   0 -23    3.24    0.80
   2  -1  22    1.21    1.21
  -2   1  22   -0.14    0.72
   2   1 -22    0.26    0.93
  -2   1  22    0.18    1.00
  -2   1  22   -0.55    1.05
   2  -1  22    0.93    1.22
  -2   1  22   -0.10    1.05
   2  -1  21   27.24    2.28
  -2   1  21   30.80    1.80
   2   1 -21   26.59    1.94
  -2   1  21   27.59    1.92
   2  -1  21   27.87    2.23
  -2   1  21   30.93    2.26
  -2   1  21   26.72    1.87
   2  -1  20   65.64    3.61
   2  -1  20   65.53    3.55
   2   1 -20   64.56    3.05
  -2   1  20   67.73    2.96
  -2   1  20   69.03    2.97
   2  -1  20   71.81    3.56
  -2   1  20   68.25    2.96
  -2   1  20   63.97    3.29
  -2   1  19  156.17    5.41
  -2   1  19  148.22    4.17
   2  -1  19  158.51    5.72
   2  -1  19  157.02    5.78
   2  -1  19  157.50    5.77
   2   1 -18   31.84    2.52
  -2   1  18   36.75    2.03
  -2   1  18   34.16    2.58
   2  -1  18   40.90    3.22
   2  -1  18   37.40    3.09
   2   1 -17   49.18    3.06
   2  -1  17   53.42    3.68
  -2   1  17   50.75    2.88
  -2   1  17   58.96    2.55
   2   1 -16   14.03    1.93
   2  -1  16   16.91    2.50
   2  -1  16   12.30    2.26
  -2   1  16   16.21    1.56
  -2   1  16   15.54    1.88
  -2   1  15  158.36    4.92
  -2   1  15  156.18    4.38
   2  -1  15  140.90    5.78
   2  -1  15  152.51    6.00
  -2   1  15  150.67    5.21
  -2   1  14    7.67    1.53
   2  -1  14    6.55    1.96
   2  -1  14   13.63    2.27
  -2   1  14    8.58    1.77
  -2   1  14   10.16    1.80
  -2   1  13   18.71    1.68
   2  -1  13   17.15    1.93
   2  -1  13   18.60    2.41
   2  -1  13   15.45    2.20
  -2   1  13   15.99    1.93
  -2   1  13   17.52    2.01
   2  -1  12   94.56    3.71
  -2   1  12   86.89    3.62
  -2   1  12   88.69    3.72
   2  -1  12   96.90    4.41
   2  -1  12   98.42    4.45
   2  -1  11   10.69    1.54
   2  -1  11   10.09    1.45
   2  -1  11    9.17    1.82
   2  -1  11    9.34    1.86
  -2   1  11   10.60    1.56
  -2   1  11    8.65    1.41
   2  -1  10  300.39    7.20
   2  -1  10  316.00    7.95
   2  -1  10  314.34    6.94
   2  -1  10  295.46    7.79
  -2   1  10  313.29    7.09
  -2   1  10  313.56    7.03
   2  -1   9  701.42   12.93
   2  -1   9  710.20   13.58
   2  -1   9  690.46   13.46
  -2   1   9  709.90   12.58
  -2   1   9  701.46   12.50
   2  -1   8   69.67    3.01
   2  -1   8   75.00    2.39
   2  -1   8   72.94    3.30
   2  -1   8   77.10    3.37
   2  -1   8   75.32    2.94
   2  -1   7  290.39    6.86
   2   1  -7  294.58    6.11
   2  -1   7  293.19    5.81
   2  -1   7  287.45    6.91
   2  -1   7  290.56    6.41
  -2   1   7  293.35    6.24
   2   1  -6 1227.42   19.57
   2  -1   6 1259.70   20.42
   2  -1   6 1267.05   19.23
   2  -1   6 1257.96   20.00
   2  -1   6 1231.52   20.43
   2  -1   6 1243.26   19.38
   2  -1   6 1267.83   20.51
  -2   1   6 1280.92   19.64
   2  -1   5 1063.55   16.28
  -2   1   5 1054.24   16.51
   2  -1   5 1062.56   16.25
   2  -1   5 1023.16   16.46
   2   1  -5 1024.72   16.62
   2  -1   5 1060.86   16.03
   2  -1   5 1030.20   16.96
   2   1  -5 1029.42   15.77
   2  -1   5 1073.66   17.40
   2  -1   5 1054.01   16.25
   2  -1   4  465.51    8.11
   2  -1   4  459.14    8.13
  -2   1   4  459.08    8.18
   2  -1   4  472.32    8.21
   2   1  -4  471.11    7.33
   2   1  -4  454.37    8.88
   2  -1   4  475.04    8.43
   2  -1   4  470.06    8.46
   2   1  -4  469.54    8.53
   2   1  -4  471.67    7.97
   2  -1   4  471.17    8.03
   2  -1   4  477.23    9.01
   2  -1   4  467.34    8.73
   2  -1   4  472.37    8.09
   2  -1   3    6.55    0.95
   2   1  -3    6.30    1.19
   2   1  -3    6.73    1.02
   2  -1   3    6.47    0.99
   2  -1   3    6.74    1.26
   2  -1   3    7.02    1.15
  -2   1   3    6.74    0.87
   2   1  -3    5.77    0.59
   2   1  -3    7.56    0.47
   2  -1   3    6.15    1.20
   2  -1   3    6.53    1.13
   2  -1   3    6.61    1.22
   2  -1   3    6.81    1.35
   2  -1   3    7.22    1.34
   2   1  -3    6.15    1.33
   2   1  -3    6.49    1.12
   2  -1   3    6.66    0.94
   2  -1   3    7.21    1.41
   2  -1   3    5.48    0.95
   2  -1   2 2029.83   29.83
   2  -1   2 2039.10   30.42
   2   1  -2 2047.84   30.14
  -2   1   2 2057.50   29.54
   2  -1   2 2031.42   30.55
   2  -1   2 2043.67   30.50
   2   1  -2 2033.98   29.46
   2  -1   2 2071.37   30.81
   2  -1   2 2039.35   30.63
   2   1  -2 1985.62   30.42
   2  -1   2 1996.99   30.43
   2  -1   2 2046.78   30.40
   2   1  -2 2087.49   30.69
   2   1  -2 2038.53   30.34
   2  -1   2 2033.44   30.12
   2  -1   2 2054.16   30.20
   2   1  -2 2061.22   30.48
   2  -1   2 2046.17   30.02
   2  -1   1  361.56    6.87
   2   1  -1  357.87    6.84
   2  -1   1  373.50    6.91
   2  -1   1  369.56    6.85
   2   1  -1  363.10    6.91
   2  -1   1  364.53    6.79
   2   1  -1  365.52    6.94
   2   1  -1  359.27    6.93
   2   1  -1  350.08    5.50
  -2   1   1  359.05    6.05
   2  -1   1  364.03    7.02
   2   1  -1  356.87    6.31
   2  -1   1  365.67    7.02
   2  -1   1  368.07    7.30
   2   1  -1  375.01    7.22
   2  -1   1  352.44    7.06
   2  -1   1  367.64    7.26
  -2   1   1  359.15    5.88
   2  -1   0  181.84    4.21
   2   1   0  182.09    4.21
   2  -1   0  178.98    4.19
   2   1   0  173.46    4.15
   2  -1   0  180.05    4.17
   2   1   0  183.31    4.18
  -2   1   0  171.82    3.03
  -2  -1   0  176.46    3.03
  -2  -1   0  170.86    2.82
  -2   1   0  177.76    3.31
   2  -1   0  172.84    4.24
   2   1   0  173.30    4.07
   2   1   0  169.71    3.78
   2   1   0  179.48    4.48
   2  -1   0  174.76    4.26
   2   1   0  176.39    4.30
   2  -1   0  174.26    4.27
   2   1   0  179.80    4.40
   2  -1   0  171.97    4.46
   2  -1   0  179.62    4.62
   2   1   0  180.45    4.26
   2  -1   0  176.03    4.07
   2  -1  -1  370.57    6.71
   2   1   1  370.26    7.13
  -2   1  -1  357.01    5.82
  -2  -1   1  369.04    5.91
  -2  -1   1  363.00    5.72
   2   1   1  364.11    6.90
   2  -1  -1  369.83    7.00
   2  -1  -1  375.64    7.18
   2   1   1  350.36    6.65
   2   1   1  361.10    7.18
   2   1   1  361.94    7.20
   2   1   1  355.30    7.10
   2  -1  -1  383.48    7.35
   2   1   1  361.65    6.93
   2  -1  -1  353.90    6.94
   2   1   1  361.21    6.89
   2   1   1  367.82    6.85
   2  -1  -1  368.52    7.05
   2  -1  -1  367.40    7.00
   2  -1  -2 2013.62   29.83
   2   1   2 2055.46   30.62
  -2  -1   2 2027.08   29.32
  -2  -1   2 2035.76   29.17
   2  -1  -2 2032.73   30.26
   2   1   2 2032.44   30.35
   2   1   2 2036.09   29.42
   2   1   2 2053.67   30.55
   2   1   2 2049.38   30.18
   2   1   2 2090.88   30.52
   2   1   2 2051.35   30.26
   2   1   2 1986.29   29.83
   2   1   2 2035.78   30.62
   2  -1  -2 2082.70   30.81
   2   1   2 2057.71   30.06
   2  -1  -2 2043.30   30.44
   2  -1  -3    5.97    0.82
   2   1   3    7.40    1.36
   2   1   3    6.71    1.14
   2   1   3    6.26    1.00
   2   1   3    6.49    0.91
  -2  -1   3    7.49    0.83
  -2  -1   3    7.00    0.78
   2   1   3    6.66    1.23
   2   1   3    8.04    0.83
   2  -1  -3    5.90    1.06
   2   1   3    7.03    1.18
   2   1   3    6.99    1.27
   2   1   3    6.36    1.09
   2   1   3    6.54    1.29
   2   1   3    6.88    1.46
   2  -1  -3    6.83    1.35
   2   1   3    4.76    1.08
   2   1   3    6.36    1.08
   2   1   3    5.88    1.34
   2   1   4  458.79    7.99
   2   1   4  461.66    8.25
   2   1   4  447.44    7.75
  -2  -1   4  456.73    7.88
  -2  -1   4  442.28    7.74
   2   1   4  467.40    8.52
   2   1   4  452.72    7.83
   2   1   4  465.73    8.53
   2   1   4  470.56    8.20
   2   1   4  451.58    8.46
   2  -1  -4  459.90    7.52
   2   1   4  476.22    8.32
   2   1   4  462.35    8.82
   2   1   4  459.73    8.00
   2   1   4  466.05    8.90
   2   1   4  473.52    8.15
   2   1   5 1051.47   16.21
   2   1   5 1038.31   16.40
   2   1   5 1048.04   17.44
   2   1   5 1057.91   16.60
   2   1   5 1034.86   17.27
  -2  -1   5 1063.39   16.36
  -2  -1   5 1072.33   16.25
   2   1   5 1055.85   16.34
   2   1   5 1057.86   16.94
   2   1   5 1045.50   16.95
   2   1   5 1050.23   16.71
   2   1   5 1058.60   16.49
   2   1   5 1038.87   16.51
   2   1   6 1222.48   18.84
   2   1   6 1251.13   20.17
   2   1   6 1241.30   20.40
   2   1   6 1236.53   19.37
   2   1   6 1257.94   19.11
   2   1   6 1242.01   20.41
   2   1   6 1233.43   19.28
   2   1   6 1255.53   19.76
  -2  -1   6 1262.93   19.30
  -2  -1   6 1263.10   19.21
   2   1   6 1272.04   20.41
   2   1   6 1242.51   19.21
  -2  -1   7  294.36    6.12
  -2  -1   7  299.54    6.07
  -2   1  -7  293.37    5.57
   2  -1  -7  294.12    5.86
   2   1   7  290.14    6.31
   2   1   7  300.38    7.00
   2   1   7  292.72    5.75
   2   1   7  297.55    6.99
   2   1   7  286.73    5.99
   2   1   7  300.32    6.72
   2   1   8   69.12    2.86
   2  -1  -8   70.71    2.47
   2   1   8   75.74    2.82
   2   1   8   75.57    3.35
   2   1   8   70.16    3.07
   2   1   8   70.82    3.25
  -2  -1   8   71.90    2.67
   2   1   9  722.75   12.91
   2   1   9  710.26   12.51
  -2  -1   9  724.30   12.64
   2   1   9  705.93   13.68
   2   1   9  708.55   13.69
  -2  -1  10  300.63    6.88
  -2  -1  10  307.32    6.94
   2   1  10  303.33    7.82
   2   1  10  301.09    7.11
   2   1  10  307.67    7.86
   2   1  10  315.14    7.13
  -2  -1  11   10.50    1.29
   2   1  11    9.49    2.07
   2   1  11   11.93    2.07
  -2  -1  11   11.18    1.58
  -2  -1  11   10.81    1.50
   2   1  11    9.25    1.39
  -2  -1  12   91.59    3.27
  -2  -1  12   86.69    3.58
   2   1  12   82.87    3.34
   2   1  12   88.91    4.35
   2   1  12   96.39    4.49
  -2  -1  13   19.71    1.81
   2   1  13   17.84    2.45
   2   1  13   18.20    2.52
  -2  -1  14   10.43    1.44
  -2  -1  14   10.98    1.57
   2   1  14   11.38    2.20
   2   1  14    7.85    2.05
  -2  -1  15  158.35    4.90
  -2  -1  15  156.62    4.50
   2   1  15  149.82    5.98
   2   1  15  146.14    5.91
  -2  -1  16   18.82    1.66
  -2  -1  16   16.74    1.87
  -2  -1  16   14.04    2.07
   2   1  16   20.09    2.58
   2   1  16   15.16    2.32
  -2  -1  17   53.51    2.57
  -2  -1  17   56.49    3.22
   2   1  17   50.85    3.64
   2  -1 -18   40.12    2.77
  -2  -1  18   38.36    2.65
  -2  -1  18   36.53    2.17
   2   1  18   47.90    3.43
   2   1  18   39.43    3.20
  -2  -1  19  153.97    4.41
   2   1  19  157.24    5.68
   2   1  19  159.03    5.88
   2   1  19  156.78    5.84
   2   1  20   67.29    3.61
   2   1  20   67.78    3.65
   2  -1 -20   66.49    3.10
  -2  -1  20   69.64    2.96
  -2  -1  20   66.00    2.90
   2   1  20   68.38    3.59
  -2  -1  20   62.27    2.88
  -2  -1  20   64.93    3.32
   2   1  21   30.16    2.39
   2  -1 -21   30.54    2.06
  -2  -1  21   27.85    1.76
  -2  -1  21   27.49    1.89
  -2   1 -21   27.24    1.71
   2   1  21   31.94    2.38
  -2  -1  21   26.81    2.08
  -2  -1  21   25.09    1.82
   2   1  22    0.48    1.16
   2  -1 -22    0.43    0.99
  -2  -1  22    0.57    0.76
  -2   1 -22    0.06    0.64
   2   1  22    0.12    1.19
  -2  -1  22    0.18    0.95
  -2  -1  22    0.36    1.01
  -2  -1  22   -0.88    1.06
   2  -1 -23    2.62    0.79
  -2   2  22   40.48    1.69
   2   2 -22   42.27    2.02
   2  -2  22   40.22    2.28
  -2   2  22   47.41    2.14
   2  -2  22   42.83    2.28
  -2   2  22   42.13    2.06
  -2   2  22   45.29    2.18
   2  -2  21    6.06    1.50
  -2   2  21    6.10    1.10
   2   2 -21    4.53    1.28
  -2   2  21    5.04    1.16
  -2   2  21    3.21    1.14
   2  -2  21    6.63    1.48
  -2   2  21    4.74    1.41
   2  -2  20    8.04    1.82
   2  -2  20    7.89    1.77
   2   2 -20    8.56    1.48
  -2   2  20    6.49    1.29
  -2   2  20    7.75    1.40
  -2   2  20    8.80    1.39
   2  -2  20    9.53    1.81
  -2   2  20    9.27    1.76
   2  -2  19    3.13    1.62
   2  -2  19    1.47    1.62
  -2   2  19    2.72    1.35
   2   2 -19    0.78    1.28
   2   2 -19    2.43    1.14
  -2   2  19    1.64    0.84
   2  -2  19    2.18    1.71
  -2   2  19    2.54    1.50
   2  -2  18   17.51    2.39
  -2   2  18   16.92    1.98
   2   2 -18   17.76    2.11
   2  -2  18   17.99    2.37
  -2   2  18   17.36    2.26
   2   2 -17    5.69    1.72
   2  -2  17    4.29    1.92
  -2   2  17    4.52    1.52
  -2   2  17    6.11    1.11
   2   2 -16   37.17    2.79
  -2   2  16   35.48    2.46
  -2   2  16   35.28    2.04
   2  -2  16   29.42    2.86
   2  -2  16   32.54    2.96
   2  -2  16   33.68    3.02
  -2   2  15  136.44    4.49
  -2   2  15  134.99    4.03
  -2   2  15  137.17    4.92
  -2   2  15  132.83    4.97
   2   2 -15  133.31    4.90
   2  -2  15  134.88    5.54
   2  -2  15  146.94    5.80
   2  -2  14   39.12    2.48
  -2   2  14   38.30    2.37
  -2   2  14   38.76    2.67
  -2   2  14   42.78    2.83
   2   2 -14   38.75    2.73
   2  -2  14   42.06    3.18
   2  -2  14   33.54    2.94
   2  -2  13   97.82    3.85
  -2   2  13  101.11    3.62
   2  -2  13  105.78    4.72
   2  -2  13   95.87    4.56
  -2   2  13  106.86    4.10
  -2   2  13   98.51    4.04
   2  -2  12   18.03    1.83
   2  -2  12   15.13    2.22
   2  -2  12   19.83    2.43
  -2   2  12   17.06    1.83
  -2   2  12   15.82    1.81
   2  -2  11  217.27    5.97
   2  -2  11  206.86    6.43
   2  -2  11  218.30    6.55
  -2   2  11  205.53    5.71
  -2   2  11  215.32    5.78
   2  -2  10  207.50    5.79
   2  -2  10  213.04    6.30
   2  -2  10  221.46    6.37
  -2   2  10  221.63    5.69
  -2   2  10  209.90    5.55
   2  -2   9   48.68    2.59
  -2   2   9   45.22    2.32
  -2   2   9   45.84    2.37
   2  -2   9   44.55    2.76
   2  -2   9   42.55    2.67
   2  -2   8  105.51    3.92
   2  -2   8  100.12    3.81
   2  -2   8   96.00    2.84
   2   2  -8  100.83    3.33
   2  -2   7   70.04    2.42
   2  -2   7   67.76    2.70
   2  -2   7   68.92    3.07
  -2   2   7   67.87    2.69
   2  -2   7   68.58    3.06
   2   2  -7   70.37    2.75
   2  -2   6  202.35    4.90
   2  -2   6  201.85    5.33
   2   2  -6  199.46    4.39
   2   2  -6  198.35    4.87
   2  -2   6  207.71    5.29
  -2   2   6  205.61    4.81
   2   2  -5  327.23    5.76
   2  -2   5  325.41    6.73
   2  -2   5  329.18    5.91
   2  -2   5  339.53    7.16
   2   2  -5  329.26    6.03
   2   2  -5  319.53    6.25
   2   2  -5  317.39    6.74
   2  -2   5  332.26    6.44
  -2   2   5  336.77    6.44
   2   2  -4  545.86    9.65
   2  -2   4  543.94    9.19
   2  -2   4  548.01    9.12
   2  -2   4  545.16    9.43
  -2   2   4  537.57    9.30
   2   2  -4  553.57    8.60
   2   2  -4  529.92    9.72
   2  -2   4  540.28    9.61
   2  -2   4  549.43   10.10
   2  -2   4  540.85    8.98
   2  -2   4  535.92    9.72
   2   2  -4  547.65    9.25
   2  -2   4  548.84    9.01
   2  -2   3  655.18   11.17
   2  -2   3  656.89   10.62
   2   2  -3  647.48   10.93
   2  -2   3  654.41   10.45
   2  -2   3  662.90   10.66
   2   2  -3  656.43   11.10
   2  -2   3  657.11   10.81
   2   2  -3  647.80   10.17
  -2   2   3  658.36   10.67
   2   2  -3  653.12    9.91
   2  -2   3  666.65   11.56
   2  -2   3  648.13   11.08
   2   2  -3  658.06   11.29
   2  -2   3  656.83   11.23
   2  -2   3  662.83   11.02
   2  -2   3  665.00   11.55
   2  -2   3  647.55   10.95
   2  -2   3  645.88   11.45
  -2   2   3  639.71   10.59
   2  -2   2  701.74   11.55
   2   2  -2  679.36   11.48
   2  -2   2  687.68   10.82
   2   2  -2  675.90   10.37
  -2   2   2  695.81   10.96
   2   2  -2  675.14   11.65
   2  -2   2  689.51   11.33
   2  -2   2  683.73   11.40
   2   2  -2  692.28   11.49
   2  -2   2  694.84   11.10
   2  -2   2  671.52   11.60
   2   2  -2  667.14   11.71
   2  -2   2  695.95   11.99
   2  -2   2  693.26   11.48
   2  -2   2  699.75   11.80
   2  -2   2  669.02   11.67
  -2   2   2  694.21   10.83
   2   2  -1  294.12    6.03
   2  -2   1  293.70    5.85
   2  -2   1  307.36    5.36
   2  -2   1  307.64    6.01
   2  -2   1  287.75    5.85
   2   2  -1  294.81    5.89
   2  -2   1  309.29    5.94
   2   2  -1  294.92    6.01
   2  -2   1  292.46    5.58
   2   2  -1  295.07    6.00
   2   2  -1  294.71    4.72
  -2  -2  -1  291.76    4.45
  -2   2   1  291.46    5.34
   2   2  -1  293.28    5.39
   2  -2   1  307.52    6.16
   2  -2   1  301.80    6.00
   2  -2   1  304.13    6.51
   2   2  -1  299.45    6.18
  -2   2   1  299.93    5.18
   2  -2   0   56.54    2.21
   2   2   0   52.48    2.11
   2   2   0   49.93    2.04
   2  -2   0   52.40    2.21
   2  -2   0   51.16    2.15
   2   2   0   56.77    2.17
   2   2   0   54.61    2.11
  -2   2   0   52.32    1.47
  -2  -2   0   53.95    1.34
   2  -2   0   52.03    2.17
   2   2   0   48.98    1.85
   2   2   0   49.00    2.38
  -2   2   0   52.08    1.04
   2  -2   0   54.11    2.04
   2   2   0   59.02    2.37
   2   2   0   52.43    2.21
   2  -2   0   52.38    2.24
   2  -2   0   53.54    2.27
   2  -2  -1  297.65    6.03
   2  -2  -1  301.06    6.04
   2   2   1  309.87    5.96
   2   2   1  300.44    5.84
  -2   2  -1  292.86    4.83
   2  -2  -1  285.68    6.02
   2   2   1  311.87    6.40
   2   2   1  296.50    5.72
   2  -2  -1  313.57    6.15
   2   2   1  294.30    6.14
   2   2   1  286.13    5.88
   2   2   1  296.97    6.26
   2   2   1  300.11    5.73
   2  -2  -1  298.90    5.65
   2   2   2  686.77   11.88
   2   2   2  686.79   11.13
   2  -2  -2  680.45   11.59
   2   2   2  688.82   11.22
   2  -2  -2  688.73   11.59
  -2   2  -2  685.57   10.12
  -2  -2   2  663.61   10.47
   2  -2  -2  690.53   11.49
   2   2   2  683.72   11.31
   2  -2  -2  691.24   11.60
   2   2   2  683.52   11.80
   2   2   2  693.54   11.62
   2   2   2  687.10   11.31
   2   2   2  682.97   10.80
   2   2   2  664.34   11.73
  -2   2  -2  676.28   10.04
   2   2   3  673.29   11.67
   2   2   3  663.51   10.90
   2   2   3  661.21   10.82
   2   2   3  646.48   10.81
  -2   2  -3  665.19    9.84
  -2   2  -3  657.68    9.61
  -2  -2   3  669.07   10.40
  -2  -2   3  664.86   10.27
   2   2   3  629.64   11.02
   2  -2  -3  662.61   11.08
   2   2   3  662.70   11.12
   2   2   3  609.98   11.14
  -2   2  -3  657.59    9.72
   2   2   3  629.80   11.45
   2   2   3  651.63   10.88
   2   2   3  657.25   11.43
   2   2   3  668.32   10.41
   2   2   4  543.08   10.07
   2   2   4  552.55    9.21
   2   2   4  533.13    9.19
   2   2   4  529.99   10.05
  -2  -2   4  537.51    8.98
  -2  -2   4  547.46    8.89
  -2   2  -4  531.80    8.31
   2   2   4  532.46    9.50
   2   2   4  548.45    9.21
   2   2   4  512.81    9.57
   2   2   4  540.98    9.20
   2   2   4  564.04    9.73
   2   2   4  558.07    9.16
   2   2   4  545.12    9.50
   2   2   5  341.88    6.25
   2   2   5  327.83    7.21
   2   2   5  339.34    7.25
   2   2   5  334.54    6.34
   2   2   5  339.03    6.69
   2   2   5  323.69    6.64
   2   2   5  342.36    6.48
  -2  -2   5  338.31    6.34
  -2  -2   5  335.80    6.22
  -2   2  -5  340.10    5.69
   2   2   5  348.01    6.76
   2   2   5  334.24    6.56
  -2  -2   6  195.34    4.51
  -2  -2   6  207.60    4.54
   2   2   6  205.50    4.78
   2   2   6  201.47    4.65
   2  -2  -6  205.96    4.67
   2   2   6  205.22    5.30
   2   2   6  200.34    4.35
   2   2   6  201.97    5.26
   2   2   6  201.91    5.33
   2   2   6  192.00    5.26
   2   2   6  205.01    4.71
  -2  -2   7   75.46    2.57
  -2  -2   7   67.19    2.54
   2   2   7   73.14    2.66
   2   2   7   73.26    2.59
   2  -2  -7   69.59    2.56
   2   2   7   70.14    3.11
   2   2   7   72.93    3.14
   2   2   7   73.41    3.21
   2   2   7   66.58    2.51
   2   2   7   71.39    2.78
   2   2   8  100.73    3.44
   2   2   8  101.86    3.90
   2   2   8  101.16    3.88
   2   2   8  102.02    3.13
   2  -2  -8   98.81    3.15
  -2   2  -8   95.61    2.91
   2   2   9   38.97    1.94
  -2  -2   9   43.79    2.23
  -2  -2   9   39.00    2.12
   2   2   9   41.72    2.68
   2   2   9   37.94    2.56
  -2  -2  10  221.90    5.00
   2  -2 -10  205.31    5.23
   2   2  10  221.97    6.42
   2   2  10  206.84    6.22
   2   2  10  206.93    5.75
  -2  -2  10  216.49    5.52
   2   2  11  201.44    5.66
   2   2  11  196.53    6.34
   2   2  11  213.80    6.57
  -2  -2  11  220.04    5.16
   2   2  12   14.01    1.64
  -2  -2  12   17.70    1.61
   2   2  12   15.09    2.21
   2   2  12   15.43    2.23
  -2  -2  13  102.73    3.67
  -2  -2  13  100.26    3.29
   2   2  13  100.70    4.66
   2   2  13  108.77    4.84
  -2  -2  14   41.11    2.77
   2   2  14   34.12    3.06
   2   2  14   38.74    3.20
  -2  -2  14   39.47    2.40
  -2  -2  14   38.76    2.24
  -2  -2  15  137.23    5.00
   2   2  15  136.13    5.76
   2   2  15  131.81    5.68
  -2  -2  15  132.20    4.54
  -2  -2  15  137.66    4.21
  -2  -2  16   34.76    2.70
   2   2  16   30.87    3.00
   2   2  16   34.28    3.10
   2   2  16   36.03    3.26
  -2  -2  16   35.23    2.19
  -2  -2  16   31.25    2.33
  -2  -2  17    6.86    1.75
   2   2  17    4.12    1.80
  -2  -2  17    5.16    1.22
  -2  -2  18   18.87    2.04
   2   2  18   18.81    2.53
   2   2  18   17.70    2.37
  -2  -2  18   16.71    1.64
  -2  -2  19    1.27    1.28
  -2  -2  19    0.81    1.00
   2   2  19    1.21    1.60
   2   2  19   -0.63    1.69
   2   2  19    1.69    1.59
   2  -2 -20    6.27    1.46
  -2  -2  20    7.78    1.36
  -2  -2  20    5.90    1.23
  -2  -2  20    6.95    1.28
   2   2  20    9.67    1.86
   2   2  20    8.41    1.81
   2   2  20    5.70    1.63
   2   2  21    4.22    1.49
   2  -2 -21    5.59    1.28
  -2  -2  21    5.47    1.05
  -2  -2  21    4.58    1.17
  -2  -2  21    5.30    1.15
  -2   2 -21    5.75    1.05
   2   2  21    6.13    1.60
  -2  -2  21    4.67    1.29
   2  -2 -22   40.01    1.99
  -2  -2  22   39.14    1.74
  -2   2 -22   37.58    1.58
   2   2  22   39.21    2.30
  -2  -2  22   40.43    2.00
  -2  -2  22   41.76    2.01
  -2  -2  22   43.07    2.12
   2  -2 -23   43.42    1.64
  -2   3  22   17.50    1.49
   2  -3  22   15.92    1.54
  -2   3  22   14.23    1.11
   2  -3  21    4.56    1.46
  -2   3  21    6.50    1.07
   2   3 -21    5.44    1.19
  -2   3  21    4.93    1.15
  -2   3  21    6.44    1.27
   2  -3  21    6.49    1.42
  -2   3  21    6.67    1.32
   2  -3  20    4.21    1.48
   2  -3  20    3.33    1.44
   2   3 -20    3.66    1.29
  -2   3  20    2.33    1.11
  -2   3  20    3.54    1.14
  -2   3  20    5.63    1.26
   2  -3  20    1.99    1.38
  -2   3  20    5.21    1.65
   2  -3  19   39.29    2.93
   2  -3  19   35.74    2.87
  -2   3  19   37.30    2.42
   2   3 -19   35.08    2.15
   2   3 -19   37.85    2.53
   2  -3  19   34.88    2.82
  -2   3  19   34.82    2.70
   2  -3  18    2.22    1.64
  -2   3  18    1.88    1.23
   2   3 -18   -0.17    1.40
   2  -3  18    3.57    1.81
  -2   3  18    1.18    1.47
  -2   3  17   22.59    2.02
  -2   3  17   23.92    1.67
   2   3 -17   24.46    2.14
   2   3 -17   21.21    2.17
   2  -3  17   24.63    2.79
   2  -3  16    6.39    1.92
   2  -3  16    7.80    2.11
  -2   3  16    7.48    1.78
  -2   3  16    4.38    1.56
   2   3 -16    5.16    1.56
  -2   3  16    4.74    1.33
  -2   3  16    8.18    1.19
   2  -3  16    5.94    1.87
  -2   3  16    4.67    1.80
   2  -3  15   64.71    3.97
   2  -3  15   68.03    4.00
  -2   3  15   66.81    3.42
  -2   3  15   61.85    3.40
   2   3 -15   69.11    3.49
  -2   3  15   64.49    3.04
  -2   3  15   66.20    2.69
   2  -3  15   66.07    3.85
  -2   3  15   65.96    3.75
  -2   3  14    0.39    1.25
   2  -3  14    3.03    1.32
  -2   3  14    2.22    1.46
  -2   3  14    2.45    1.54
   2   3 -14    3.00    1.52
   2  -3  14    3.34    1.79
   2  -3  14    2.23    1.71
   2  -3  13   26.98    2.21
  -2   3  13   27.91    2.00
  -2   3  13   28.96    2.32
  -2   3  13   29.24    2.36
   2   3 -13   27.11    2.32
   2  -3  13   28.16    2.73
   2  -3  13   28.86    2.66
   2  -3  12   16.89    1.85
  -2   3  12   18.83    1.99
  -2   3  12   16.68    1.95
   2   3 -12   17.20    1.89
   2  -3  12   18.45    2.25
   2  -3  12   17.37    2.13
   2  -3  11  243.31    6.56
  -2   3  11  252.63    6.50
  -2   3  11  246.07    6.43
   2   3 -11  252.61    6.36
   2  -3  11  261.53    7.23
   2  -3  11  252.14    7.07
   2  -3  10   12.29    1.76
   2   3 -10   15.49    1.66
   2  -3  10   14.84    1.95
   2  -3  10   15.48    1.97
  -2   3  10   12.86    1.67
   2   3  -9   96.70    3.35
   2  -3   9   90.05    3.79
   2  -3   9   96.48    3.91
  -2   3   9   95.67    3.50
   2  -3   8  127.25    4.35
   2  -3   8  128.79    4.41
   2  -3   8  125.56    3.35
   2  -3   8  130.29    4.38
   2   3  -7  183.09    4.38
   2   3  -7  173.64    4.44
   2  -3   7  185.95    5.08
   2  -3   7  180.84    5.11
   2   3  -6   30.03    1.64
  -2   3   6   29.06    1.80
   2   3  -6   34.08    1.84
   2   3  -6   30.50    1.46
   2   3  -6   29.88    1.73
   2  -3   6   31.03    2.05
   2   3  -6   32.23    1.44
   2  -3   6   33.14    2.17
   2   3  -6   30.93    1.23
   2   3  -5   14.14    1.18
  -2   3   5   15.57    1.40
   2   3  -5   14.80    1.34
   2   3  -5   16.27    1.07
   2   3  -5   13.42    1.32
   2  -3   5   10.90    1.50
   2   3  -5   13.85    1.17
   2  -3   5   15.75    0.99
   2  -3   5   15.03    1.65
   2   3  -5   16.03    0.99
   2  -3   5   13.02    1.62
   2  -3   4   67.02    2.88
   2   3  -4   77.64    2.51
   2  -3   4   77.90    2.16
   2   3  -4   76.31    2.13
   2   3  -4   75.17    2.21
  -2   3   4   78.68    2.58
   2  -3   4   77.56    2.33
   2   3  -4   70.91    2.56
   2   3  -4   78.13    2.10
   2   3  -4   74.46    1.71
   2   3  -4   72.45    2.57
   2  -3   4   72.21    2.83
   2  -3   4   76.65    2.64
   2  -3   4   80.47    2.65
  -2   3   4   73.89    2.48
   2  -3   3   44.78    1.50
   2   3  -3   42.29    1.67
   2  -3   3   45.33    1.68
   2   3  -3   42.12    1.51
   2   3  -3   43.60    1.42
  -2   3   3   40.63    1.81
   2   3  -3   42.67    1.97
   2  -3   3   45.61    1.66
   2  -3   3   43.77    1.82
   2   3  -3   44.03    2.12
   2  -3   3   45.44    1.95
   2   3  -3   39.76    1.94
   2  -3   3   40.42    1.95
   2   3  -3   43.39    2.01
   2  -3   3   44.74    2.14
   2  -3   3   42.98    2.23
   2  -3   3   42.58    2.00
  -2   3   3   43.16    1.80
   2   3  -2  629.31   10.13
   2  -3   2  623.13   10.17
   2  -3   2  630.55    9.78
   2   3  -2  619.78    9.66
  -2   3   2  610.91   10.26
   2   3  -2  619.01   10.80
   2  -3   2  640.59   10.09
   2  -3   2  625.45   10.46
   2  -3   2  633.36   10.65
   2   3  -2  611.30   10.48
   2   3  -2  622.41   10.79
   2   3  -2  610.80   10.77
   2  -3   2  634.75   10.71
   2  -3   2  643.16   10.51
   2  -3   2  628.67   10.77
   2  -3   2  634.92   10.93
   2  -3   2  616.23   10.88
   2  -3   2  620.51   11.21
  -2   3   2  597.73   10.13
   2   3  -1  762.13   12.09
   2  -3   1  757.07   11.63
  -2  -3  -1  763.79   11.27
   2   3  -1  749.96   11.14
  -2   3   1  759.49   11.91
   2  -3   1  762.11   13.28
   2  -3   1  778.35   12.46
   2  -3   1  767.14   12.79
   2  -3   1  780.99   12.01
   2   3  -1  771.30   12.67
   2  -3   1  767.32   12.62
   2   3  -1  748.00   12.81
   2  -3   1  783.32   12.52
   2   3  -1  760.89   12.62
   2  -3   0 1109.84   16.68
   2   3   0 1069.27   17.22
   2  -3   0 1134.42   17.45
   2  -3   0 1095.74   17.21
   2   3   0 1102.99   17.26
   2   3   0 1090.37   17.14
   2   3   0 1095.34   17.65
   2  -3   0 1099.19   17.24
  -2   3   0 1090.47   16.42
  -2  -3   0 1127.36   15.97
   2   3   0 1111.56   17.80
  -2   3   0 1093.11   15.87
   2  -3   0 1101.55   17.18
   2   3   0 1051.90   17.03
   2  -3   0 1091.92   16.19
   2   3   0 1107.33   16.82
   2   3   1  768.89   12.17
   2  -3  -1  754.27   11.48
   2   3   1  758.56   12.37
   2   3   1  756.89   13.02
   2  -3  -1  762.01   12.64
   2  -3  -1  760.24   12.61
  -2   3  -1  769.75   11.63
  -2   3  -1  765.92   11.59
  -2  -3   1  756.48   11.55
   2  -3  -1  750.14   12.80
   2  -3  -1  782.71   12.58
   2   3   1  765.40   13.07
   2   3   1  781.16   12.40
   2   3   1  758.14   11.83
   2   3   1  747.70   12.75
  -2   3  -1  769.29   11.66
   2   3   2  631.12   11.19
   2   3   2  634.89   10.25
   2   3   2  620.67   10.49
   2  -3  -2  633.41   10.80
   2   3   2  617.31   10.33
   2  -3  -2  622.04   10.77
  -2   3  -2  607.05    9.62
  -2   3  -2  638.67    9.57
  -2  -3   2  606.70    9.81
   2  -3  -2  623.34   10.77
   2  -3  -2  615.69   10.69
   2   3   2  655.76   11.11
   2  -3  -2  623.65   10.64
   2   3   2  627.59   10.75
   2   3   2  613.44   10.92
   2   3   2  624.75   10.32
  -2   3  -2  620.62    9.62
   2   3   2  616.09    9.76
   2   3   3   43.06    2.38
   2   3   3   43.47    1.78
   2   3   3   44.05    1.92
   2   3   3   41.69    1.74
   2  -3  -3   42.41    2.11
  -2   3  -3   41.66    1.29
   2  -3  -3   38.16    1.95
   2  -3  -3   42.61    1.94
   2  -3  -3   44.36    2.02
  -2   3  -3   43.57    1.23
   2   3   3   43.45    2.11
   2   3   3   42.88    1.75
   2   3   3   40.58    1.35
  -2   3  -3   43.34    1.39
   2   3   4   72.06    2.64
  -2   3  -4   74.04    1.84
  -2   3  -4   85.97    2.09
   2  -3  -4   74.12    2.57
   2  -3  -4   76.78    2.52
   2  -3  -4   75.23    2.66
  -2   3  -4   71.01    1.89
   2   3   4   74.92    2.36
   2   3   4   77.26    2.73
   2   3   4   75.74    2.36
   2   3   4   73.23    3.08
   2   3   4   73.69    2.89
   2   3   5   15.00    1.37
   2   3   5   14.97    1.81
  -2   3  -5   13.88    0.84
  -2   3  -5   15.53    1.00
   2   3   5   12.91    1.38
   2   3   5   14.38    1.15
   2   3   5   15.54    1.18
   2   3   5   13.36    1.55
   2   3   5   15.48    1.42
   2  -3  -5   14.88    1.26
   2   3   5   13.38    1.33
  -2   3  -6   31.41    1.42
   2  -3  -6   37.14    1.98
   2   3   6   34.87    1.84
   2   3   6   32.82    2.18
   2   3   6   31.63    1.84
   2   3   6   30.42    2.24
   2   3   6   32.56    2.16
   2   3   7  175.62    4.54
   2   3   7  179.91    5.11
   2   3   7  174.23    5.12
   2   3   7  182.94    5.20
   2   3   8  125.97    4.35
   2   3   8  130.78    4.44
   2   3   8  131.21    4.49
   2   3   9   91.39    3.38
   2  -3  -9   96.48    3.37
   2   3   9   95.60    3.93
   2   3   9   86.37    3.78
   2   3   9   94.85    3.12
   2   3   9   92.97    3.71
  -2  -3   9   94.17    2.87
  -2   3 -10   12.11    1.43
   2  -3 -10   13.54    1.54
   2   3  10   10.00    1.61
  -2  -3  10   11.60    1.23
   2   3  10   14.61    1.97
   2   3  10   14.98    1.95
  -2  -3  11  250.82    5.71
   2   3  11  238.72    7.08
   2   3  11  244.85    6.45
   2   3  11  238.68    7.07
   2  -3 -11  256.68    6.30
  -2   3 -11  245.26    6.09
  -2  -3  12   18.22    1.70
   2  -3 -12   18.74    1.82
  -2   3 -12   22.47    1.91
   2   3  12   21.35    2.49
   2   3  12   18.88    1.88
   2   3  12   24.15    2.45
  -2  -3  12   20.27    2.08
  -2  -3  13   24.76    1.99
  -2  -3  13   27.74    1.91
  -2  -3  13   25.61    2.32
  -2  -3  13   32.81    1.94
   2   3  13   30.85    2.94
   2   3  13   27.40    2.81
  -2  -3  14    1.76    1.18
  -2  -3  14    3.48    1.35
  -2  -3  14    1.52    1.49
  -2  -3  14    2.56    1.10
   2   3  14    2.09    1.66
   2   3  14    2.79    1.71
  -2  -3  15   66.82    2.97
  -2  -3  15   68.05    3.51
   2   3  15   68.83    4.14
   2   3  15   67.75    4.12
   2   3  15   77.83    4.32
  -2  -3  15   65.41    3.21
  -2  -3  15   71.18    2.96
  -2  -3  16    5.90    1.68
   2   3  16    7.85    2.10
   2   3  16    7.29    1.94
   2   3  16    6.56    1.87
  -2  -3  16    6.73    1.34
  -2  -3  17   24.36    2.31
   2   3  17   23.67    2.73
  -2  -3  17   21.59    1.85
  -2  -3  18    0.16    1.27
   2   3  18    1.08    1.63
   2   3  18    1.57    1.64
  -2  -3  18    3.00    1.11
  -2  -3  19   39.04    2.39
   2   3  19   39.24    2.90
   2   3  19   35.88    2.84
   2   3  19   38.06    2.98
   2  -3 -20    4.28    1.38
  -2  -3  20    2.58    1.15
  -2  -3  20    1.63    1.05
  -2  -3  20    3.71    1.12
  -2   3 -20    3.56    1.08
   2   3  20    1.18    1.45
   2   3  20    1.75    1.44
   2  -3 -21    3.81    1.21
  -2  -3  21    4.23    1.06
  -2   3 -21    6.28    1.04
   2   3  21    4.97    1.44
  -2  -3  21    5.27    1.10
  -2  -3  21    6.56    1.20
   2   3  21    6.79    1.47
   2  -3 -22   18.27    1.40
  -2  -3  22   17.79    1.23
  -2  -3  22   17.97    1.45
   2   3  22   18.32    1.59
  -2  -3  22   16.53    1.45
  -2   4  22   15.71    1.35
  -2   4  21   18.63    1.37
  -2   4  21   18.41    1.50
  -2   4  21   20.11    1.81
  -2   4  21   20.37    1.57
   2  -4  21   16.49    1.77
   2  -4  21   16.11    1.79
   2  -4  20   -0.33    1.39
   2   4 -20    1.13    1.15
  -2   4  20    0.88    1.12
  -2   4  20    1.01    0.96
  -2   4  20    0.90    1.04
   2  -4  20    0.62    1.27
  -2   4  20    2.35    1.39
   2  -4  19   27.83    2.54
   2  -4  19   29.44    2.58
  -2   4  19   29.05    2.10
   2   4 -19   27.48    1.95
   2  -4  19   31.89    2.59
  -2   4  19   26.97    1.95
  -2   4  19   26.85    2.37
   2   4 -19   29.24    2.23
  -2   4  18   15.57    2.11
   2  -4  18   18.47    2.26
   2  -4  18   21.70    2.44
   2  -4  18   15.58    2.24
   2  -4  17   26.01    2.70
   2  -4  17   23.32    2.57
  -2   4  17   24.45    2.30
  -2   4  17   26.38    2.32
   2   4 -17   26.70    2.38
  -2   4  17   25.36    2.06
   2   4 -17   26.27    2.18
   2  -4  17   25.33    2.56
  -2   4  17   26.13    2.55
  -2   4  16   28.04    2.42
  -2   4  16   29.77    2.58
   2   4 -16   31.46    2.53
  -2   4  16   32.96    2.30
   2   4 -16   32.11    2.39
  -2   4  16   31.21    1.79
  -2   4  16   30.31    2.74
   2  -4  16   32.61    3.02
   2  -4  15   18.86    2.38
   2  -4  15   16.55    2.41
  -2   4  15   20.76    2.15
  -2   4  15   18.42    2.22
   2   4 -15   15.81    2.04
  -2   4  15   17.78    1.79
   2   4 -15   19.76    1.99
  -2   4  15   19.92    1.55
   2  -4  15   16.65    2.28
  -2   4  15   22.75    2.58
   2  -4  14   63.56    3.75
   2  -4  14   53.77    3.59
  -2   4  14   59.44    3.26
  -2   4  14   56.48    3.19
   2   4 -14   56.03    3.18
  -2   4  14   61.13    2.87
   2  -4  14   58.87    3.05
   2   4 -14   55.11    2.95
   2  -4  14   55.66    3.57
  -2   4  14   55.83    3.47
   2  -4  13   83.82    4.20
   2  -4  13   81.08    4.19
  -2   4  13   87.86    3.88
  -2   4  13   84.84    3.80
   2   4 -13   91.90    3.81
   2  -4  13   81.65    3.68
  -2   4  13   92.76    3.40
   2  -4  13   82.66    4.14
  -2   4  13   94.66    4.25
   2  -4  12  112.21    4.74
   2  -4  12  106.23    4.66
  -2   4  12  104.23    4.13
  -2   4  12  118.32    4.38
   2   4 -12  111.95    4.15
   2  -4  12  112.94    4.33
   2  -4  12  120.45    4.82
  -2   4  12  117.78    4.61
   2  -4  11  291.10    7.75
   2  -4  11  286.16    7.74
  -2   4  11  290.36    7.31
   2   4 -11  290.67    7.02
   2  -4  11  284.71    7.34
   2  -4  11  291.61    7.70
  -2   4  11  303.22    7.63
   2  -4  10   13.84    1.92
   2  -4  10    9.77    1.72
   2   4 -10    7.34    1.46
   2  -4  10    8.65    1.69
  -2   4  10    8.59    1.68
  -2   4  10    8.06    1.52
   2  -4   9   54.30    2.94
   2  -4   9   53.56    2.92
  -2   4   9   53.08    2.73
   2   4  -9   53.48    2.56
   2  -4   9   52.12    2.86
  -2   4   9   49.33    2.74
  -2   4   8 1054.44   17.84
  -2   4   8 1061.10   17.72
   2   4  -8 1042.56   16.93
   2  -4   8 1038.64   18.09
   2  -4   8 1057.72   18.31
   2  -4   8 1035.56   16.66
   2  -4   8 1075.56   18.34
   2  -4   7   71.92    3.19
   2  -4   7   76.78    3.25
   2   4  -7   74.48    2.65
   2   4  -7   78.91    2.78
   2   4  -7   80.82    2.62
   2  -4   7   84.51    3.29
  -2   4   7   79.25    3.08
   2  -4   6 2058.76   32.14
   2   4  -6 2107.62   31.16
   2   4  -6 2095.57   30.99
   2   4  -6 2082.50   31.08
  -2   4   6 2031.21   31.60
   2   4  -6 2077.70   31.17
   2   4  -6 2097.68   30.88
   2  -4   6 2142.33   32.13
  -2   4   6 2102.55   31.74
   2   4  -5  294.00    5.18
   2  -4   5  281.70    6.63
   2   4  -5  294.93    5.99
   2   4  -5  291.42    6.04
   2   4  -5  300.09    5.87
  -2   4   5  303.78    6.34
   2   4  -5  297.15    5.86
   2   4  -5  301.61    5.33
   2   4  -5  312.87    5.79
   2  -4   5  306.03    6.68
  -2   4   5  298.93    6.33
   2   4  -4  669.33   11.52
   2   4  -4  680.51   11.27
   2  -4   4  673.39   10.92
   2   4  -4  676.86   10.99
  -2   4   4  679.66   11.54
   2   4  -4  660.32   10.88
   2  -4   4  663.27   11.96
   2   4  -4  675.99   10.90
   2   4  -4  670.92   10.46
   2  -4   4  717.07   12.33
   2  -4   4  691.66   11.97
   2  -4   4  656.23   11.49
   2  -4   4  666.21   10.58
   2   4  -4  686.10   10.61
   2  -4   3   99.80    2.52
   2   4  -3  102.17    2.53
   2   4  -3  102.78    2.62
  -2   4   3  106.91    3.07
   2  -4   3  104.12    2.81
   2   4  -3  100.44    3.14
   2  -4   3  102.88    2.96
   2   4  -3  105.92    2.95
   2  -4   3  103.10    3.22
   2  -4   3  104.89    3.59
   2  -4   3  105.74    3.47
  -2   4   3  102.03    2.98
   2   4  -2   10.45    0.98
   2  -4   2   11.54    0.98
   2   4  -2    9.83    1.37
   2  -4   2    9.39    1.06
   2   4  -2    6.66    1.18
   2  -4   2    8.23    1.18
   2   4  -2   10.48    1.34
  -2  -4  -2   11.03    0.68
  -2   4   2    9.76    1.17
   2  -4   2   12.63    1.28
   2  -4   2    9.12    1.34
   2  -4   2   10.54    1.62
   2  -4   2    9.26    1.33
  -2   4   2   10.33    1.15
   2  -4   2   11.42    1.38
   2   4  -1  847.53   13.17
   2  -4   1  836.99   13.63
   2   4  -1  854.43   13.82
   2  -4   1  858.20   12.96
   2   4  -1  858.27   13.67
   2   4  -1  849.34   14.19
   2   4  -1  847.39   13.80
   2  -4   1  841.76   13.86
  -2  -4  -1  841.81   12.66
   2   4  -1  840.07   12.55
   2  -4   1  840.42   14.33
   2  -4   1  859.18   13.90
   2  -4   1  843.59   13.43
   2  -4   1  839.95   13.91
  -2   4   1  838.43   13.29
   2   4   0   65.66    2.05
   2   4   0   61.20    2.21
   2   4   0   61.10    2.32
   2  -4   0   65.48    1.84
   2   4   0   64.25    2.68
   2  -4   0   69.56    2.38
   2   4   0   64.20    1.62
   2   4   0   61.71    1.43
  -2   4   0   65.68    1.98
  -2   4   0   73.45    2.10
  -2  -4   0   65.32    1.63
   2  -4   0   61.65    2.65
   2   4   0   58.92    2.67
  -2   4   0   60.35    1.66
   2  -4   0   66.59    2.20
   2   4   0   65.20    2.21
  -2   4   0   64.47    2.06
   2   4   1  829.70   13.25
   2  -4  -1  840.52   12.25
   2  -4  -1  844.00   12.90
   2   4   1  841.14   13.48
   2  -4  -1  842.66   13.76
   2   4   1  829.47   14.31
   2  -4  -1  837.76   13.73
  -2   4  -1  831.86   13.05
  -2   4  -1  849.70   13.01
   2   4   1  836.05   12.42
  -2  -4   1  869.28   12.81
   2  -4  -1  841.37   14.14
  -2   4  -1  854.64   12.79
   2   4   1  884.26   14.01
   2   4   1  835.97   14.33
   2   4   1  830.73   13.31
   2   4   1  859.87   13.96
   2   4   1  835.95   12.64
   2  -4  -1  853.34   13.51
  -2   4  -1  838.25   13.12
   2   4   2   11.03    1.05
   2   4   2   10.82    1.20
   2  -4  -2   10.93    1.32
   2   4   2   11.45    1.06
   2  -4  -2   12.25    1.35
   2   4   2   10.63    1.58
   2  -4  -2   11.15    0.83
  -2   4  -2   11.28    0.95
  -2   4  -2   10.99    0.88
  -2  -4   2   12.39    0.96
   2  -4  -2   11.80    1.48
   2   4   2    9.77    1.30
   2   4   2   12.31    1.35
   2  -4  -2    9.83    1.13
   2   4   2   10.94    1.03
   2   4   2   10.41    1.41
  -2   4  -2   11.29    0.98
   2   4   2    9.59    0.62
   2   4   3  105.32    3.60
   2   4   3  103.99    2.79
  -2   4  -3  110.82    2.68
  -2   4  -3  102.71    2.32
  -2  -4   3  108.37    2.75
   2  -4  -3  112.00    3.35
   2  -4  -3  110.20    3.17
   2  -4  -3  101.83    2.93
   2   4   3  103.60    3.30
   2   4   3   99.47    2.69
   2   4   3  106.49    2.94
   2   4   3  109.69    2.81
   2   4   4  656.06   11.56
  -2   4  -4  668.29   10.61
  -2   4  -4  678.47   10.82
  -2  -4   4  688.06   11.11
   2  -4  -4  690.04   11.70
   2   4   4  672.09   12.01
   2  -4  -4  689.70   11.41
   2  -4  -4  685.92   11.35
  -2   4  -4  664.78   10.57
   2   4   4  673.56   11.69
   2   4   4  673.97   12.29
   2   4   4  651.64   11.05
   2   4   5  284.82    6.15
  -2   4  -5  313.32    5.48
  -2   4  -5  300.86    5.68
  -2  -4   5  297.00    6.01
   2  -4  -5  297.14    6.23
   2  -4  -5  294.98    5.86
   2  -4  -5  292.88    6.02
  -2   4  -5  301.53    5.55
   2   4   5  306.37    6.73
   2   4   5  301.43    6.24
   2   4   5  300.90    6.98
   2   4   5  287.98    6.71
   2   4   5  297.44    6.37
   2  -4  -6 2025.88   30.58
   2   4   6 2090.35   31.02
  -2   4  -6 2010.52   30.14
  -2  -4   6 2025.03   30.61
   2   4   6 2067.28   31.56
   2   4   6 2098.86   31.94
   2   4   6 1962.46   30.81
   2   4   6 2120.35   31.67
   2  -4  -7   75.30    2.96
  -2   4  -7   80.75    2.60
   2   4   7   80.70    3.33
   2   4   7   77.43    2.63
  -2  -4   8 1035.62   17.16
   2  -4  -8 1010.37   17.33
   2   4   8 1030.62   17.42
   2   4   8 1043.56   18.09
   2   4   8 1056.72   18.21
   2   4   8 1057.59   17.02
   2   4   8 1023.91   18.10
  -2  -4   9   51.01    2.59
   2   4   9   50.16    2.60
   2  -4  -9   50.00    2.53
  -2  -4   9   55.96    2.15
   2   4   9   53.78    3.06
   2   4   9   51.43    2.99
   2   4   9   54.56    2.94
   2   4   9   49.33    2.31
   2   4   9   56.39    3.12
   2   4  10    8.34    1.89
   2   4  10   11.57    1.94
  -2  -4  10   10.32    1.68
  -2   4 -10    9.83    1.41
   2  -4 -10    9.70    1.58
   2   4  10   10.39    1.57
  -2  -4  10    8.13    1.12
   2   4  10   10.54    1.94
   2   4  10    7.14    1.58
  -2  -4  11  294.15    7.12
   2  -4 -11  295.66    7.20
  -2   4 -11  288.67    6.91
  -2  -4  11  285.62    6.39
   2   4  11  293.13    7.92
   2   4  11  287.02    7.89
   2   4  11  297.57    7.43
   2   4  11  289.57    7.92
  -2  -4  12  109.83    4.19
   2  -4 -12  117.43    4.26
  -2   4 -12  118.53    4.23
  -2  -4  12  115.27    3.75
  -2  -4  12  117.41    3.71
   2   4  12  113.65    4.86
   2   4  12  108.52    4.77
   2   4  12  111.68    4.25
   2   4  12  119.15    4.90
  -2  -4  13   92.93    3.97
   2  -4 -13   86.49    3.78
  -2   4 -13   93.09    3.82
  -2  -4  13   84.90    3.44
  -2  -4  13   90.84    3.31
   2   4  13   86.05    4.43
   2   4  13   95.92    4.58
   2   4  13   88.56    4.48
  -2   4 -14   60.30    3.05
  -2  -4  14   62.20    2.78
  -2  -4  14   58.07    3.24
  -2   4 -14   58.78    3.18
   2  -4 -14   59.08    3.22
  -2  -4  14   54.84    2.90
  -2  -4  14   62.76    2.76
   2   4  14   62.00    3.77
   2   4  14   65.54    3.91
   2   4  14   50.75    3.51
  -2  -4  15   17.27    1.69
  -2  -4  15   18.74    1.74
  -2  -4  15   16.95    2.06
   2   4  15   21.67    2.52
   2   4  15   19.45    2.51
   2   4  15   23.73    2.61
  -2  -4  16   37.22    2.34
  -2  -4  16   30.78    2.10
  -2  -4  16   34.27    2.55
   2   4  16   35.02    3.04
   2   4  16   35.26    3.10
   2   4  16   25.49    2.83
  -2  -4  17   28.97    2.08
  -2  -4  17   26.07    2.32
   2   4  17   25.16    2.63
   2   4  17   23.41    2.57
   2   4  17   28.68    2.85
   2   4  18   18.64    2.34
   2   4  18   17.14    2.25
   2   4  18   15.69    2.28
  -2  -4  19   28.04    1.96
  -2  -4  19   25.66    2.06
  -2   4 -19   31.11    2.04
   2   4  19   25.35    2.36
   2   4  19   28.99    2.51
   2   4  19   29.27    2.54
   2  -4 -20    1.25    1.30
  -2  -4  20    1.14    1.11
  -2   4 -20    0.42    0.85
   2   4  20    0.49    1.31
   2   4  20    1.90    1.34
  -2  -4  20    1.55    0.99
  -2  -4  20    0.66    1.01
  -2  -4  21   19.25    1.48
   2  -4 -21   19.10    1.60
  -2   4 -21   16.84    1.27
   2   4  21   18.51    1.80
  -2  -4  21   17.17    1.45
   2   4  21   22.88    1.90
  -2  -4  21   19.84    1.54
  -2  -4  22   15.71    1.09
   2  -4 -22   17.39    1.28
  -2  -4  22   16.25    1.36
   2   5 -22   16.36    1.15
  -2  -5 -22   14.96    1.21
  -2   5  21    1.41    0.90
  -2   5  21    3.03    0.97
  -2   5  21    3.02    1.18
   2   5 -21    1.59    0.96
  -2   5  21    2.25    0.81
  -2   5  20    3.87    1.33
  -2   5  20    6.47    1.22
   2  -5  20    2.93    1.28
   2  -5  20    6.90    1.44
  -2   5  20    6.12    1.14
  -2   5  20    5.69    1.17
   2  -5  19   14.67    1.98
  -2   5  19   13.37    1.53
  -2   5  19   15.53    1.57
   2   5 -19   14.17    1.52
   2   5 -19   15.83    1.81
   2  -5  19   13.61    1.82
  -2   5  19   18.76    2.10
  -2   5  18    9.26    1.92
   2   5 -18    8.08    1.33
   2  -5  18   10.91    1.86
   2  -5  18    7.58    1.81
   2  -5  18   10.43    1.96
   2  -5  17   48.44    3.29
  -2   5  17   43.71    2.83
  -2   5  17   46.16    2.95
   2   5 -17   46.55    2.98
  -2   5  17   50.81    2.66
   2   5 -17   45.89    2.68
   2  -5  17   48.31    3.24
  -2   5  17   46.53    3.14
  -2   5  16   23.17    1.96
   2   5 -16   23.76    2.09
   2   5 -16   29.90    2.47
   2  -5  16   31.86    2.88
  -2   5  16   27.41    2.37
  -2   5  16   24.38    2.35
   2  -5  15    2.27    1.62
   2  -5  15    1.36    1.75
  -2   5  15    1.60    1.43
  -2   5  15    1.46    1.50
   2   5 -15    3.93    1.48
  -2   5  15    3.71    0.94
  -2   5  15    2.31    1.27
   2   5 -15    2.45    1.27
   2  -5  15    1.94    1.58
  -2   5  15    3.56    1.79
   2  -5  14  164.71    5.96
   2  -5  14  156.01    5.84
  -2   5  14  161.39    5.41
  -2   5  14  154.92    5.33
   2   5 -14  155.85    5.32
   2  -5  14  150.73    5.01
  -2   5  14  160.01    4.73
   2   5 -14  159.52    5.12
   2  -5  14  148.90    5.65
  -2   5  14  157.32    5.71
   2  -5  13   59.84    3.57
   2  -5  13   67.79    3.77
  -2   5  13   60.84    3.30
  -2   5  13   55.18    3.16
   2   5 -13   61.70    3.33
   2  -5  13   63.02    3.23
  -2   5  13   58.34    2.72
   2   5 -13   59.25    3.02
   2  -5  13   59.35    3.47
  -2   5  13   61.79    3.54
   2  -5  12  127.81    5.10
   2  -5  12  136.48    5.20
  -2   5  12  129.19    4.77
  -2   5  12  121.76    4.69
   2   5 -12  130.25    4.59
   2  -5  12  130.11    4.74
   2   5 -12  132.11    4.43
   2  -5  12  130.64    5.06
  -2   5  12  129.44    5.03
   2  -5  11    6.70    1.77
   2  -5  11    7.28    1.68
  -2   5  11    9.67    1.78
   2   5 -11    8.85    1.62
   2   5 -11    7.26    1.41
   2  -5  11   12.04    1.82
  -2   5  11    6.95    1.86
   2  -5  10  318.75    7.93
   2  -5  10  313.93    7.89
  -2   5  10  301.02    7.46
   2   5 -10  309.42    7.24
   2   5 -10  297.69    6.93
   2  -5  10  310.28    7.77
  -2   5  10  302.47    7.67
   2  -5   9  134.48    4.72
   2  -5   9  133.26    4.73
   2   5  -9  136.15    4.16
  -2   5   9  128.23    4.35
   2   5  -9  124.02    3.89
   2  -5   9  132.93    4.61
  -2   5   9  132.17    4.55
   2  -5   8  914.67   16.36
   2  -5   8  925.90   16.36
   2   5  -8  921.98   15.57
  -2   5   8  905.64   15.93
   2   5  -8  914.12   15.69
   2  -5   8  918.81   16.22
  -2   5   8  902.61   16.07
  -2   5   7   22.95    1.89
  -2   5   7   25.59    1.94
   2   5  -7   24.77    1.58
   2  -5   7   24.31    1.96
   2  -5   7   22.72    1.97
   2  -5   7   23.85    1.98
   2   5  -6  600.66   10.18
   2   5  -6  580.51   10.58
   2   5  -6  596.75   10.54
   2   5  -6  601.58   10.02
   2   5  -6  607.08   10.46
   2  -5   6  601.82   11.30
  -2   5   6  626.66   11.24
   2  -5   5   86.05    2.41
   2   5  -5   91.53    2.78
  -2   5   5   85.01    3.08
   2  -5   5   92.18    3.29
   2   5  -5   80.79    2.62
   2   5  -5   83.71    2.66
   2   5  -5   89.75    2.45
   2  -5   5   89.26    3.13
   2  -5   5   91.94    3.28
   2  -5   5   88.22    2.88
  -2   5   5   93.16    3.16
   2  -5   4   12.18    0.99
   2   5  -4   15.92    1.23
   2   5  -4   16.35    1.21
  -2   5   4   14.31    1.46
   2   5  -4   15.34    1.13
   2   5  -4   15.90    1.03
   2  -5   4   17.38    1.76
   2  -5   4   16.15    1.58
  -2   5   4   16.09    1.44
   2  -5   4   15.33    1.42
   2  -5   3  396.53    6.55
  -2   5   3  402.19    7.65
   2   5  -3  375.96    6.70
   2   5  -3  393.59    6.77
   2  -5   3  404.19    8.36
   2  -5   3  388.14    7.59
   2  -5   3  397.59    8.05
   2   5  -3  391.87    7.64
   2  -5   3  394.60    7.30
   2  -5   3  386.54    6.98
  -2  -5  -2  626.72    9.74
   2   5  -2  607.44    9.88
   2   5  -2  639.30   10.58
   2  -5   2  620.22   10.35
   2  -5   2  633.67   10.73
   2   5  -2  622.40   10.82
   2   5  -2  622.39   10.84
   2  -5   2  619.20   10.53
   2  -5   2  629.73   11.69
   2  -5   2  615.71   10.96
   2  -5   2  606.86   10.89
   2  -5   2  632.69   11.53
   2  -5   2  620.85    9.88
   2  -5   1  464.70    7.79
   2  -5   1  454.66    8.53
   2   5  -1  460.27    8.24
   2   5  -1  484.12    8.48
   2  -5   1  463.03    8.27
   2   5  -1  475.21    8.45
   2   5  -1  460.72    7.52
   2  -5   1  469.44    8.43
  -2   5   1  465.74    8.20
  -2   5   1  455.87    8.20
  -2  -5  -1  462.17    7.63
   2  -5   1  465.30    8.85
   2  -5   1  476.67    9.49
   2   5  -1  464.38    8.02
  -2   5   1  457.73    8.27
   2   5   0  298.30    5.90
   2   5   0  295.45    5.72
  -2   5   0  296.03    5.69
   2   5   0  291.88    5.03
  -2  -5   0  306.93    5.41
  -2   5   0  299.35    5.68
   2   5   0  292.04    5.22
   2   5   0  286.99    6.56
  -2   5   0  300.25    5.33
   2   5   0  283.81    5.49
  -2   5   0  299.49    5.80
   2   5   1  466.95    8.40
   2  -5  -1  476.30    8.45
   2  -5  -1  462.59    8.39
   2   5   1  463.89    9.17
   2  -5  -1  467.84    7.34
   2   5   1  463.97    8.09
  -2   5  -1  457.19    8.03
  -2   5  -1  451.94    7.97
   2   5   1  458.45    7.48
  -2  -5   1  469.35    7.70
   2  -5  -1  465.68    9.10
  -2   5  -1  471.13    7.79
   2   5   1  470.47    9.04
   2   5   1  465.39    8.55
   2   5   1  447.80    7.79
   2  -5  -1  471.10    7.95
  -2   5  -1  478.05    8.19
   2   5   2  626.19   10.53
   2   5   2  611.55   11.49
   2   5   2  637.23   10.22
   2  -5  -2  619.85   10.73
   2  -5  -2  612.20   10.71
   2  -5  -2  613.90    9.42
  -2   5  -2  610.70   10.22
   2   5   2  608.56    9.52
  -2   5  -2  623.26   10.14
  -2  -5   2  636.77   10.03
   2  -5  -2  604.01   11.19
   2   5   2  588.62   10.50
   2   5   2  627.68   11.22
   2   5   2  622.88   10.91
   2   5   2  612.60    9.97
   2  -5  -2  637.50   10.15
  -2   5  -2  633.22   10.30
   2   5   3  404.15    7.28
   2  -5  -3  393.21    7.67
   2   5   3  391.62    8.36
  -2   5  -3  393.60    7.03
  -2  -5   3  395.64    7.05
   2  -5  -3  412.60    8.05
   2  -5  -3  385.88    7.63
   2  -5  -3  390.15    7.05
   2   5   3  402.23    7.91
  -2   5  -3  403.67    7.20
   2   5   4   14.52    1.18
   2   5   4   14.20    1.47
   2   5   4   15.99    1.88
  -2   5  -4   15.30    1.12
  -2   5  -4   16.62    1.23
  -2  -5   4   14.47    1.21
   2  -5  -4   17.50    1.39
   2  -5  -4   15.15    1.59
  -2   5  -4   15.49    1.05
   2   5   4   13.08    1.42
  -2   5  -4   14.40    1.21
  -2   5  -5   85.53    2.68
  -2  -5   5   91.91    2.83
   2  -5  -5   79.37    3.00
   2   5   5   85.31    3.24
   2  -5  -5   87.21    2.73
  -2  -5   5   88.01    2.24
  -2   5  -5   91.36    2.58
   2   5   5   88.07    3.22
  -2   5  -5   88.30    2.57
  -2   5  -6  593.46   10.33
  -2  -5   6  581.15   10.43
   2  -5  -6  579.69   10.70
   2  -5  -6  609.24   11.10
  -2  -5   6  592.15    9.64
  -2   5  -6  581.59   10.04
   2   5   6  601.91   11.24
  -2   5  -6  593.66   10.02
   2   5   7   24.60    2.00
   2   5   7   24.83    2.03
   2   5   7   21.39    1.67
  -2   5  -7   24.66    1.63
   2  -5  -7   25.21    1.90
   2   5   7   25.95    1.92
  -2  -5   7   26.15    1.36
  -2   5  -7   24.69    1.53
   2   5   7   24.96    2.05
   2   5   7   22.33    1.53
  -2   5  -8  913.39   15.38
  -2  -5   8  935.32   15.74
   2  -5  -8  928.66   16.11
   2   5   8  960.49   16.16
   2   5   8  905.23   16.44
   2   5   8  916.77   15.51
   2   5   8  910.84   16.53
   2   5   8  928.28   16.59
   2   5   8  926.15   16.80
  -2  -5   9  130.84    4.14
   2  -5  -9  128.27    4.31
   2   5   9  126.40    4.26
  -2  -5   9  128.31    3.50
   2   5   9  129.99    4.60
   2   5   9  131.56    4.68
   2   5   9  124.34    3.80
   2   5   9  127.61    4.65
   2   5   9  128.42    4.69
  -2  -5  10  308.02    7.14
   2   5  10  300.15    7.31
   2  -5 -10  293.47    7.28
  -2  -5  10  308.48    6.40
   2   5  10  297.28    7.80
   2   5  10  284.90    7.57
   2   5  10  292.73    7.75
   2   5  10  299.80    7.83
   2   5  11    9.09    1.92
   2   5  11    6.22    1.80
  -2  -5  11    8.10    1.66
  -2   5 -11    9.87    1.59
   2  -5 -11    8.42    1.55
  -2  -5  11   11.32    1.38
  -2  -5  11    7.57    1.20
   2   5  11    8.20    1.82
   2   5  11    8.36    1.67
  -2  -5  12  130.11    4.60
   2  -5 -12  133.41    4.82
  -2   5 -12  128.16    4.56
  -2  -5  12  138.50    4.20
  -2  -5  12  136.32    4.02
   2   5  12  139.51    5.35
   2   5  12  132.26    4.74
   2   5  12  139.56    5.33
   2   5  12  136.43    5.30
  -2  -5  13   65.30    3.34
   2  -5 -13   57.98    3.25
  -2   5 -13   58.63    3.17
  -2  -5  13   62.77    2.89
  -2  -5  13   59.90    2.70
   2   5  13   59.66    3.71
   2   5  13   60.16    3.70
   2   5  13   65.07    3.78
  -2   5 -14  153.09    5.03
  -2  -5  14  151.38    4.66
  -2  -5  14  156.49    5.21
   2  -5 -14  161.49    5.41
  -2   5 -14  155.49    5.25
  -2  -5  14  158.83    4.62
   2   5  14  154.17    5.88
   2   5  14  166.61    6.06
   2   5  14  150.28    5.84
  -2   5 -15    2.15    1.31
  -2  -5  15    2.94    1.23
  -2  -5  15    3.04    1.43
  -2   5 -15    4.51    1.48
   2  -5 -15    1.26    1.42
  -2  -5  15    1.91    1.15
   2   5  15    1.58    1.71
   2   5  15    1.85    1.57
   2   5  15    3.71    1.70
  -2  -5  16   25.93    2.01
  -2   5 -16   22.79    2.04
  -2  -5  16   26.04    2.35
  -2  -5  16   26.63    2.05
   2   5  16   23.13    2.62
  -2  -5  17   51.23    2.69
  -2  -5  17   53.07    2.94
  -2  -5  17   44.38    2.50
  -2   5 -17   39.67    2.54
   2   5  17   52.62    3.44
   2   5  17   44.36    3.12
  -2   5 -18    9.18    1.43
   2   5  18    9.69    1.83
   2   5  18    9.39    1.80
   2   5  18   10.23    1.88
  -2  -5  19   17.16    1.77
  -2  -5  19   16.35    1.53
  -2  -5  19   14.56    1.51
  -2   5 -19   15.96    1.56
   2   5  19   13.69    1.92
   2   5  19   16.83    2.00
   2  -5 -20    4.40    1.31
  -2  -5  20    3.82    1.14
  -2   5 -20    4.34    0.98
   2   5  20    3.90    1.28
   2   5  20    3.42    1.33
  -2  -5  20    4.17    1.06
  -2  -5  20    4.56    1.06
   2  -5 -21    1.74    1.02
   2   5  21    0.95    1.08
  -2   5 -21    2.61    0.78
   2  -5 -21    2.44    1.13
  -2  -5  22   16.44    1.05
   2  -5 -22   17.97    1.24
   2   6 -21   20.61    1.47
  -2   6  21   21.80    1.64
  -2   6  20   27.68    1.77
   2   6 -20   32.57    2.06
  -2   6  20   30.98    1.81
  -2   6  20   32.15    2.20
  -2   6  20   30.94    1.77
   2   6 -19    4.15    1.15
  -2   6  19    4.02    1.41
   2  -6  19    5.60    1.50
  -2   6  19    4.09    1.13
  -2   6  19    4.62    1.17
   2  -6  18   25.15    2.41
   2   6 -18   30.39    2.30
  -2   6  18   28.43    1.92
   2   6 -18   28.68    2.07
   2  -6  18   31.35    2.42
  -2   6  18   25.18    2.43
  -2   6  18   27.99    1.94
   2  -6  17   19.19    2.26
   2  -6  17   23.55    2.41
  -2   6  17   22.11    2.17
  -2   6  17   20.64    2.07
   2   6 -17   25.20    2.26
   2  -6  17   22.01    2.29
  -2   6  17   23.86    2.47
  -2   6  16    4.77    1.53
  -2   6  16    4.64    1.46
   2   6 -16    5.52    1.55
  -2   6  16    4.88    1.26
   2   6 -16    2.59    1.30
   2  -6  16    4.62    1.58
   2  -6  16    2.77    1.48
   2  -6  16    4.94    1.71
   2  -6  15   10.51    2.00
   2  -6  15   12.25    2.19
  -2   6  15   15.13    2.03
  -2   6  15   17.24    2.12
   2   6 -15   12.64    1.90
  -2   6  15   12.83    1.61
   2   6 -15   11.60    1.72
   2  -6  15   13.23    2.11
  -2   6  15   13.21    2.10
   2  -6  14  365.74    9.49
   2  -6  14  358.56    9.34
  -2   6  14  352.71    8.75
  -2   6  14  351.61    8.81
   2   6 -14  359.32    8.68
   2  -6  14  356.64    8.44
  -2   6  14  360.19    7.88
   2   6 -14  356.51    8.50
   2  -6  14  350.80    9.16
  -2   6  14  338.07    9.12
   2  -6  13  183.66    6.23
   2  -6  13  181.82    6.22
  -2   6  13  182.15    5.87
  -2   6  13  186.44    5.93
   2   6 -13  182.55    5.75
   2  -6  13  176.12    5.67
   2   6 -13  190.80    5.69
  -2   6  13  187.16    5.11
   2  -6  13  189.08    6.18
  -2   6  13  181.07    6.19
   2  -6  12  142.00    5.36
   2  -6  12  145.76    5.42
  -2   6  12  143.66    5.08
   2   6 -12  143.22    4.89
   2  -6  12  142.56    5.12
   2   6 -12  141.90    4.71
   2  -6  12  142.97    5.19
  -2   6  12  134.21    5.19
   2  -6  11   54.51    3.21
   2  -6  11   52.81    3.19
   2   6 -11   54.60    2.91
  -2   6  11   53.85    3.09
   2   6 -11   47.26    2.63
   2  -6  11   58.81    3.32
  -2   6  11   42.51    3.04
   2  -6  10   60.52    3.38
   2  -6  10   57.47    3.25
   2   6 -10   64.02    3.05
  -2   6  10   58.62    3.18
   2   6 -10   63.23    3.18
   2   6 -10   60.46    2.85
   2  -6  10   57.25    3.10
  -2   6  10   56.21    3.26
   2  -6   9   91.60    3.88
   2  -6   9   89.48    3.82
   2   6  -9   86.62    3.42
  -2   6   9   93.19    3.76
   2   6  -9   91.16    3.57
   2   6  -9   96.71    3.43
   2  -6   9   92.15    3.74
  -2   6   9   90.89    3.82
   2  -6   8  397.06    8.72
   2  -6   8  382.04    8.58
   2   6  -8  385.15    8.07
  -2   6   8  382.54    8.49
   2   6  -8  380.51    8.16
   2   6  -8  388.11    7.99
   2  -6   8  389.81    8.56
  -2   6   8  379.44    8.65
   2  -6   7  130.55    4.35
   2   6  -7  128.13    3.86
  -2   6   7  128.91    4.20
   2   6  -7  127.31    3.89
   2  -6   7  128.50    4.21
  -2   6   7  130.03    4.32
  -2   6   6   33.32    2.20
   2   6  -6   33.27    1.66
   2   6  -6   32.75    1.84
   2  -6   6   31.48    2.08
  -2   6   6   34.31    2.19
   2   6  -5   94.02    3.30
   2  -6   5   97.74    2.81
   2   6  -5   94.83    3.00
   2   6  -5  101.36    3.08
   2   6  -5   89.87    2.70
   2  -6   5  100.93    3.14
  -2   6   5   99.83    3.45
   2  -6   5   95.74    3.35
   2  -6   5   99.39    3.37
   2   6  -5   95.13    2.95
   2   6  -4  319.42    6.68
   2  -6   4  305.28    6.09
   2  -6   4  323.74    7.46
   2   6  -4  309.61    6.03
   2   6  -4  311.12    5.99
   2  -6   4  318.42    7.23
   2  -6   4  308.22    6.92
   2  -6   4  316.68    6.53
  -2   6   4  314.39    6.79
  -2   6   3  174.86    4.55
   2  -6   3  184.56    4.59
   2   6  -3  172.26    3.94
  -2   6   3  178.51    4.62
   2  -6   3  188.10    5.19
   2  -6   3  184.01    5.17
   2  -6   3  169.05    4.81
   2  -6   3  185.76    4.23
   2  -6   3  182.80    3.85
   2   6  -3  170.29    4.11
   2   6  -3  175.52    4.42
   2  -6   2  198.37    4.19
   2   6  -2  198.61    4.29
   2   6  -2  188.64    4.52
   2   6  -2  182.44    4.45
   2  -6   2  190.25    4.53
  -2   6   2  184.72    4.55
  -2  -6  -2  188.74    3.92
   2   6  -2  191.87    4.06
   2  -6   2  192.25    5.29
   2  -6   2  191.81    4.26
   2  -6   2  185.90    4.70
   2  -6   2  199.75    5.45
   2  -6   2  195.32    3.63
   2  -6   1  113.67    3.06
   2   6  -1  116.89    3.02
   2   6  -1  109.17    3.14
   2  -6   1  114.18    3.35
   2   6  -1  114.64    2.77
   2  -6   1  113.68    3.17
  -2   6   1  119.20    3.27
  -2  -6  -1  111.37    2.81
  -2   6   1  124.48    3.34
   2  -6   1  116.38    4.07
   2  -6   1  107.65    3.48
   2  -6   1  112.80    2.59
   2   6   0   19.64    1.22
  -2   6   0   18.16    1.36
   2   6   0   20.21    1.04
  -2  -6   0   20.34    1.23
  -2   6   0   21.57    1.44
   2   6   0   22.10    1.20
   2   6   0   20.42    1.77
   2   6   0   21.24    1.52
   2  -6   0   19.77    1.44
  -2   6   0   18.65    1.19
  -2   6  -1  112.39    3.19
  -2  -6   1  120.66    3.05
  -2   6  -1  117.03    3.15
   2   6   1  112.29    2.75
   2   6   1  109.74    3.19
   2   6   1  113.32    3.75
  -2   6  -1  114.02    2.96
   2   6   1  110.42    3.15
   2  -6  -1  115.08    3.14
   2   6   1  115.83    2.89
   2  -6  -2  190.24    4.47
   2  -6  -2  193.26    4.51
  -2  -6   2  201.05    4.19
  -2   6  -2  195.78    4.48
   2   6   2  192.77    3.87
  -2   6  -2  197.11    4.39
  -2   6  -2  199.00    4.31
   2   6   2  190.72    4.94
   2   6   2  190.66    4.64
   2   6   2  199.26    4.43
   2  -6  -3  176.16    4.35
  -2  -6   3  172.26    4.02
  -2   6  -3  182.51    4.21
   2   6   3  178.71    4.67
   2   6   3  177.56    4.06
  -2   6  -4  313.27    6.02
  -2  -6   4  309.70    6.22
   2  -6  -4  313.51    6.51
  -2   6  -4  323.47    6.30
   2  -6  -4  302.99    6.56
  -2   6  -5   98.55    2.97
  -2   6  -5   97.62    3.13
  -2  -6   5  100.92    3.05
  -2   6  -5   93.94    2.81
   2  -6  -5   95.41    3.29
   2   6   6   32.80    1.78
   2   6   6   32.80    2.41
  -2   6  -6   28.73    1.68
  -2   6  -6   28.19    1.79
   2  -6  -6   37.13    2.30
  -2   6  -6   31.63    1.69
   2   6   6   31.22    2.09
   2   6   6   27.71    1.91
   2   6   7  127.29    4.63
   2   6   7  128.77    4.30
   2   6   7  128.87    3.92
  -2  -6   7  131.61    3.88
   2  -6  -7  128.83    4.28
   2   6   7  131.81    4.23
  -2   6  -7  132.41    3.66
   2   6   7  121.05    4.20
   2   6   7  133.41    3.61
  -2  -6   8  372.44    7.96
   2  -6  -8  388.81    8.57
   2   6   8  386.65    8.48
   2   6   8  376.34    8.55
   2   6   8  395.80    8.74
   2   6   8  391.38    8.75
   2   6   8  395.54    9.18
   2   6   8  368.93    7.88
  -2   6  -9   90.43    3.34
  -2  -6   9   93.24    3.46
   2  -6  -9   93.06    3.75
   2   6   9   92.97    3.71
  -2  -6   9   95.16    2.98
  -2   6  -9   88.69    3.19
  -2  -6   9   95.47    3.01
   2   6   9   91.08    3.82
   2   6   9   89.16    3.22
   2   6   9   89.57    3.88
   2   6   9   92.65    3.93
   2   6   9   89.16    3.98
  -2   6 -10   61.68    2.78
  -2  -6  10   61.31    2.95
   2   6  10   61.52    3.14
   2  -6 -10   62.50    3.26
  -2  -6  10   58.58    2.45
  -2   6 -10   58.85    2.68
  -2  -6  10   62.48    2.48
   2   6  10   63.51    3.34
   2   6  10   56.45    3.22
   2   6  10   52.70    3.15
   2   6  10   58.12    3.19
  -2   6 -11   51.49    2.63
  -2  -6  11   51.11    2.81
   2   6  11   52.09    2.99
   2  -6 -11   54.13    3.17
  -2  -6  11   49.57    2.41
  -2   6 -11   53.16    2.64
  -2  -6  11   51.05    2.41
   2   6  11   54.10    3.28
   2   6  11   51.22    3.09
   2   6  11   54.01    3.30
   2   6  11   51.49    3.19
  -2   6 -12  144.01    4.60
  -2  -6  12  149.36    4.87
   2  -6 -12  142.61    5.10
  -2   6 -12  142.28    4.92
  -2  -6  12  146.46    4.22
  -2   6 -12  145.43    4.61
   2   6  12  139.12    5.31
   2   6  12  148.18    5.50
   2   6  12  153.74    5.60
   2   6  12  144.83    5.08
  -2  -6  13  172.48    5.51
   2  -6 -13  175.76    5.84
  -2   6 -13  190.16    5.75
  -2  -6  13  184.92    4.96
  -2   6 -13  167.09    5.20
   2   6  13  176.04    6.12
   2   6  13  182.70    6.25
   2   6  13  170.98    6.09
  -2  -6  14  364.92    8.13
  -2  -6  14  351.37    8.60
   2  -6 -14  372.37    9.05
  -2   6 -14  370.65    8.85
  -2  -6  14  363.34    7.87
  -2   6 -14  360.34    8.38
   2   6  14  338.97    9.25
   2   6  14  348.59    9.40
   2   6  14  374.22    9.61
  -2   6 -15   15.22    1.87
  -2  -6  15   13.06    1.65
  -2  -6  15   13.26    1.94
  -2   6 -15   15.78    2.01
   2  -6 -15   13.18    1.97
  -2   6 -15   13.64    1.70
  -2  -6  15   15.20    1.61
   2   6  15   13.37    2.16
   2   6  15   11.29    2.18
   2   6  15   10.63    2.07
  -2   6 -16    3.53    1.26
  -2  -6  16    4.56    1.28
   2   6  16    4.58    1.69
   2   6  16    5.35    1.78
   2   6  16    4.97    1.75
  -2  -6  16    5.59    1.58
  -2  -6  17   20.52    1.89
  -2  -6  17   26.01    2.24
   2   6  17   21.15    2.34
   2   6  17   22.16    2.34
  -2  -6  18   20.08    1.66
  -2  -6  18   25.29    2.13
  -2  -6  18   25.13    1.79
  -2   6 -18   30.31    2.08
   2   6  18   26.51    2.37
   2   6  18   24.32    2.34
  -2  -6  19    5.46    1.22
  -2   6 -19    4.93    1.07
  -2  -6  19    3.50    1.06
  -2  -6  19    2.85    1.02
   2   6  19    5.60    1.44
   2   6  19    3.98    1.35
  -2   6 -20   30.40    1.67
   2   6  20   33.64    2.09
  -2  -6  21   21.41    1.37
   2  -6 -21   22.02    1.53
   2  -6 -22   14.06    1.02
  -2  -7 -21    5.91    1.07
  -2   7  21    5.24    1.12
   2   7 -21    4.66    0.86
  -2   7  20    7.01    1.35
   2   7 -20    4.35    1.08
  -2   7  20    4.18    1.02
  -2   7  19   27.80    2.18
   2   7 -19   19.84    1.59
   2   7 -18   32.25    2.08
   2  -7  18   24.90    2.15
  -2   7  18   31.75    2.54
  -2   7  18   33.52    2.31
  -2   7  18   33.47    2.23
  -2   7  17    5.31    1.15
  -2   7  17    7.57    1.26
  -2   7  17    5.92    1.28
   2   7 -17    6.65    1.36
  -2   7  17    7.22    1.80
   2  -7  17    5.04    1.55
  -2   7  16   18.19    1.72
   2   7 -16   19.00    1.93
  -2   7  16   17.55    2.31
   2  -7  16   16.89    2.09
  -2   7  16   16.98    2.03
  -2   7  16   17.68    2.02
  -2   7  15   13.12    1.56
   2   7 -15   13.61    1.80
   2   7 -15   13.61    1.99
   2  -7  15   10.71    1.88
  -2   7  15   13.47    1.95
  -2   7  15   16.37    2.01
   2  -7  14   25.69    2.50
   2  -7  14   24.68    2.56
  -2   7  14   29.63    2.50
  -2   7  14   29.58    2.55
   2   7 -14   25.25    2.30
   2   7 -14   30.38    2.37
  -2   7  14   29.68    2.03
   2  -7  14   23.17    2.41
  -2   7  14   29.80    2.76
   2  -7  13  290.51    7.94
   2  -7  13  275.04    7.74
  -2   7  13  280.69    7.59
  -2   7  13  265.25    7.40
   2   7 -13  258.94    7.20
   2  -7  13  280.74    7.43
  -2   7  13  276.85    6.53
   2   7 -13  272.67    7.19
   2  -7  13  270.38    7.60
  -2   7  13  254.32    7.66
   2  -7  12 1171.00   20.98
   2  -7  12 1168.33   20.95
  -2   7  12 1136.36   20.65
   2   7 -12 1134.62   20.27
   2   7 -12 1193.83   20.24
   2  -7  12 1128.92   20.58
  -2   7  12 1192.84   21.20
   2  -7  11  107.93    4.42
   2  -7  11  107.00    4.42
   2   7 -11   92.98    3.98
  -2   7  11  108.53    4.43
   2   7 -11  115.81    4.18
   2  -7  11  105.99    4.30
  -2   7  11  110.26    4.66
   2  -7  10  243.26    6.88
   2  -7  10  257.87    7.00
   2   7 -10  260.67    6.69
  -2   7  10  253.51    6.95
   2   7 -10  255.98    6.86
   2   7 -10  260.69    6.58
   2  -7  10  260.68    6.94
  -2   7  10  267.32    7.32
   2  -7   9  112.63    4.25
   2   7  -9  115.51    4.09
  -2   7   9  121.34    4.45
   2   7  -9  119.51    4.24
   2   7  -9  116.70    3.99
   2  -7   9  115.49    4.24
  -2   7   9  124.28    4.65
   2  -7   8  151.14    4.82
   2   7  -8  153.05    4.57
  -2   7   8  158.31    4.99
   2   7  -8  155.20    4.68
   2   7  -8  153.89    4.51
   2  -7   8  151.13    4.81
   2   7  -8  135.26    4.95
  -2   7   8  149.24    5.00
   2   7  -7  214.76    5.39
  -2   7   7  203.63    5.72
   2   7  -7  210.91    5.40
   2  -7   7  202.67    5.63
   2  -7   7  214.43    5.71
   2   7  -7  221.82    6.00
  -2   7   7  219.33    5.98
   2   7  -6   61.30    2.91
  -2   7   6   68.37    3.10
  -2   7   6   61.62    2.91
   2   7  -6   58.20    2.50
   2   7  -6   55.42    2.28
   2  -7   6   58.34    2.71
   2   7  -6   65.07    2.77
   2   7  -5  262.32    6.09
   2  -7   5  254.02    5.64
  -2   7   5  268.94    6.46
   2   7  -5  273.61    5.74
   2  -7   5  254.98    6.06
   2  -7   5  268.20    6.62
   2   7  -5  282.47    6.36
  -2   7   5  274.00    6.53
   2   7  -4  770.69   13.13
   2  -7   4  761.42   12.89
   2   7  -4  769.94   12.82
  -2   7   4  760.86   13.66
   2  -7   4  765.94   14.29
   2   7  -4  761.24   12.76
   2  -7   4  769.55   14.05
  -2   7   4  775.07   13.57
   2  -7   4  762.81   13.07
   2   7  -3  109.94    3.09
  -2   7   3  110.75    3.59
   2  -7   3  106.52    3.41
   2  -7   3  114.26    4.12
   2  -7   3  104.75    3.92
   2   7  -3  111.78    3.26
   2  -7   3  105.45    3.02
   2  -7   2   53.26    1.87
   2   7  -2   55.85    2.18
   2  -7   2   61.80    2.36
  -2  -7  -2   57.74    2.04
   2   7  -2   60.95    2.14
   2  -7   2   61.80    3.03
   2  -7   2   55.95    2.48
   2  -7   2   56.06    3.01
  -2   7   2   60.49    2.55
  -2  -7  -1  137.39    3.39
  -2   7   1  135.03    3.83
   2   7  -1  136.76    3.48
   2  -7   1  130.96    4.43
   2   7  -1  137.26    3.18
   2  -7   1  132.17    3.74
   2  -7   1  130.73    3.28
   2   7  -1  126.72    3.61
   2  -7   1  145.87    4.69
   2  -7   1  139.75    4.06
  -2   7   1  129.99    3.89
   2  -7   0   33.59    1.67
   2   7   0   32.70    1.41
   2  -7   0   37.27    2.36
  -2   7   0   30.95    1.81
   2   7   0   32.35    1.48
   2   7   0   33.69    1.59
  -2  -7   0   34.42    1.69
   2   7   0   35.08    1.75
  -2   7   0   30.21    1.59
   2   7   0   34.68    1.78
  -2   7   0   40.43    2.07
   2  -7  -1  143.89    4.53
  -2   7  -1  145.73    3.85
  -2  -7   1  141.04    3.57
  -2   7  -1  135.07    3.69
   2   7   1  134.81    3.34
   2   7   1  130.01    3.40
  -2   7  -1  132.34    3.50
   2   7   1  131.53    3.47
  -2   7  -1  143.66    3.92
   2  -7  -2   60.95    2.23
   2  -7  -2   62.42    2.95
  -2   7  -2   59.89    2.46
  -2  -7   2   58.79    2.29
  -2   7  -2   59.99    2.37
  -2   7  -2   62.58    2.34
   2   7   2   56.41    2.09
  -2   7  -2   60.60    2.50
  -2   7  -3  114.81    3.44
  -2  -7   3  108.96    3.12
  -2   7  -3  102.85    3.21
   2  -7  -3  108.83    3.85
  -2   7  -3  108.80    3.23
  -2   7  -3   98.59    3.31
   2  -7  -3  102.50    3.12
   2  -7  -4  783.60   14.02
   2  -7  -4  748.24   13.14
  -2  -7   4  774.20   12.92
  -2   7  -4  778.61   13.30
   2   7   4  779.49   14.52
   2  -7  -4  763.70   13.06
  -2   7  -5  259.13    5.62
   2  -7  -5  272.16    6.57
   2   7   5  270.21    6.20
   2  -7  -5  255.02    5.93
   2  -7  -5  258.72    5.94
   2   7   5  257.39    5.81
   2   7   5  276.13    7.07
   2   7   6   60.15    2.68
  -2  -7   6   60.32    2.50
   2  -7  -6   60.26    2.92
  -2   7  -6   55.09    2.34
   2   7   6   54.32    2.68
   2   7   6   60.33    2.44
   2   7   6   62.90    3.34
   2  -7  -6   59.18    2.62
   2   7   7  206.96    4.87
  -2   7  -7  207.44    5.19
  -2   7  -7  218.38    5.50
  -2  -7   7  207.90    5.26
   2  -7  -7  201.92    5.58
   2  -7  -7  220.14    6.04
   2   7   7  211.93    5.82
  -2  -7   7  207.91    4.61
   2   7   7  205.09    5.65
   2   7   7  211.53    5.41
   2   7   7  209.91    6.36
  -2  -7   8  155.17    4.48
  -2   7  -8  146.13    4.47
   2   7   8  142.85    4.77
   2  -7  -8  155.26    5.02
   2   7   8  155.23    4.90
  -2   7  -8  147.89    4.25
  -2  -7   8  142.46    3.76
   2   7   8  148.27    4.80
   2   7   8  146.68    4.33
   2   7   8  153.87    5.41
  -2   7  -9  117.21    4.04
  -2  -7   9  131.75    4.21
   2  -7  -9  108.59    4.30
   2   7   9  117.22    4.32
  -2   7  -9  114.66    3.80
  -2  -7   9  114.36    3.40
   2   7   9  115.22    4.29
   2   7   9  111.99    4.63
   2   7   9  113.37    4.27
   2   7   9  117.55    3.79
  -2   7 -10  254.51    6.50
  -2  -7  10  255.85    6.57
   2   7  10  256.26    6.99
   2  -7 -10  259.08    7.10
  -2   7 -10  263.35    6.36
  -2  -7  10  255.99    5.82
   2   7  10  255.46    7.05
   2   7  10  266.09    7.17
   2   7  10  275.76    7.56
  -2   7 -11  101.62    3.90
  -2  -7  11  109.75    4.11
   2   7  11  101.61    4.33
   2  -7 -11  107.75    4.50
  -2  -7  11  109.59    3.54
  -2   7 -11  105.16    3.81
   2   7  11  110.97    4.50
   2   7  11  105.07    4.50
   2   7  11  100.83    4.34
   2   7  11  105.66    4.41
  -2   7 -12 1163.97   19.77
  -2  -7  12 1143.91   19.97
   2  -7 -12 1140.41   20.63
  -2   7 -12 1115.75   20.16
  -2  -7  12 1149.78   18.91
  -2   7 -12 1131.70   19.51
   2   7  12 1168.18   20.81
   2   7  12 1168.27   20.86
   2   7  12 1161.15   20.87
   2   7  12 1131.48   20.49
  -2   7 -13  272.88    6.97
  -2  -7  13  278.09    7.23
   2  -7 -13  281.41    7.77
  -2   7 -13  257.64    7.22
  -2  -7  13  265.74    6.39
  -2   7 -13  261.01    6.82
   2   7  13  279.64    7.80
   2   7  13  270.42    7.76
   2   7  13  272.17    7.79
  -2  -7  14   29.04    2.20
  -2  -7  14   23.13    2.23
   2  -7 -14   28.46    2.57
  -2   7 -14   33.02    2.57
  -2  -7  14   27.80    2.05
  -2   7 -14   26.11    2.19
   2   7  14   26.03    2.56
   2   7  14   25.13    2.46
  -2  -7  15   11.65    1.78
  -2   7 -15   13.50    1.96
   2  -7 -15   15.49    2.13
  -2   7 -15   12.97    1.73
  -2  -7  15   14.28    1.70
  -2   7 -15   15.68    1.94
  -2  -7  15   13.57    1.74
   2   7  15   14.05    1.99
  -2   7 -16   17.33    1.84
  -2   7 -16   15.97    2.00
   2   7  16   19.19    2.27
  -2  -7  16   15.34    1.83
  -2   7 -17    4.25    1.22
   2   7  17    6.67    1.61
  -2  -7  17    5.18    1.31
  -2   7 -17    3.79    1.33
   2   7  18   29.68    2.29
  -2   7 -18   34.66    2.09
  -2  -7  18   35.43    2.29
  -2   7 -19   23.76    1.61
  -2  -7  19   24.31    1.79
  -2  -7  20    3.98    1.03
  -2  -7  21    5.80    0.87
   2  -7 -21    3.23    0.97
  -2  -8 -21    1.29    0.84
  -2  -8 -20    0.57    1.05
  -2   8  20    1.39    1.07
   2   8 -20    0.59    0.86
  -2   8  19    1.27    1.27
   2   8 -19    3.03    1.12
  -2   8  18   34.51    2.48
  -2   8  18   30.79    2.08
  -2   8  18   34.91    2.29
   2   8 -18   30.22    2.09
   2   8 -18   30.49    1.96
  -2   8  17   17.18    1.53
   2   8 -17   16.35    1.71
  -2   8  17   16.54    2.12
  -2   8  17   20.47    1.91
  -2   8  17   19.47    2.05
  -2   8  16  367.01    9.20
  -2   8  15   46.14    2.40
   2   8 -15   47.76    2.84
  -2   8  15   40.18    3.08
  -2   8  15   37.67    2.75
  -2   8  15   43.97    2.86
  -2   8  14  127.13    4.05
   2   8 -14  130.03    4.69
  -2   8  14  124.78    4.85
  -2   8  14  128.75    4.88
   2  -8  13  278.03    7.43
  -2   8  13  280.16    6.46
   2   8 -13  271.38    7.23
  -2   8  13  264.91    7.80
  -2   8  13  266.17    7.53
   2   8 -12  116.13    4.39
  -2   8  12  110.04    4.64
  -2   8  12  112.89    4.86
   2   8 -11   32.66    2.48
   2   8 -11   32.23    2.68
  -2   8  11   36.76    2.78
  -2   8  11   37.39    2.94
   2   8 -10   74.02    3.36
   2   8 -10   74.51    3.54
  -2   8  10   69.81    3.83
  -2   8  10   75.30    3.67
   2   8  -9  604.29   11.92
  -2   8   9  578.70   12.39
   2   8  -9  596.75   11.71
  -2   8   9  587.68   12.23
   2   8  -8  179.04    5.17
   2   8  -8  171.64    5.08
  -2   8   8  175.61    5.57
   2   8  -8  178.60    5.65
  -2   8   8  171.95    5.64
   2   8  -7   41.05    2.12
   2   8  -7   40.43    2.32
  -2   8   7   42.42    2.68
   2   8  -7   42.72    2.41
  -2   8   7   45.11    2.78
   2   8  -7   42.70    2.74
   2   8  -6    2.02    0.97
   2   8  -6    0.80    0.92
   2   8  -6    1.46    0.87
  -2   8   6    1.19    1.28
  -2   8   6    0.60    1.27
   2   8  -6    1.43    1.21
   2  -8   5  327.15    8.13
  -2   8   5  322.27    7.60
   2  -8   5  334.09    7.69
  -2   8   5  331.30    7.63
   2   8  -5  322.08    7.32
   2  -8   4   32.50    2.50
  -2   8   4   34.11    2.29
   2  -8   4   35.91    2.43
   2  -8   4   36.13    1.78
  -2   8   4   32.00    2.21
   2   8  -4   31.74    1.94
   2  -8   4   34.52    1.93
   2  -8   3  169.50    5.41
   2   8  -3  175.66    4.36
   2  -8   3  177.41    5.38
  -2   8   3  175.05    4.94
   2  -8   3  176.13    4.59
  -2   8   2   31.25    2.00
  -2  -8  -2   29.03    1.63
   2   8  -2   34.90    1.77
  -2   8   2   33.11    2.14
   2  -8   2   31.92    1.96
   2  -8   2   36.34    2.59
   2  -8   2   34.35    2.50
   2   8  -1   61.58    2.36
   2   8  -1   67.94    2.39
  -2   8   1   67.89    2.77
  -2  -8  -1   65.12    2.41
   2  -8   1   68.91    3.28
   2  -8   1   66.49    2.58
   2  -8   1   67.41    2.81
   2  -8   1   63.63    3.30
  -2   8   1   73.03    2.98
   2   8   0    5.35    0.95
   2  -8   0    6.66    1.58
   2   8   0    7.10    1.06
  -2   8   0    5.82    1.16
  -2  -8   0    7.58    1.10
  -2   8   0    6.55    1.10
   2   8   0    5.81    1.37
  -2   8   0    6.73    1.33
   2  -8   0    9.07    1.35
  -2   8  -1   74.56    2.65
   2  -8  -1   70.01    3.30
  -2  -8   1   64.32    2.49
  -2   8  -1   65.37    2.68
   2   8   1   64.93    2.39
   2   8   1   68.32    2.54
  -2   8  -2   34.66    1.92
  -2   8  -2   34.54    1.98
  -2   8  -2   35.51    2.14
   2  -8  -2   31.91    2.37
  -2   8  -3  180.02    4.87
   2  -8  -3  175.36    5.42
  -2  -8   4   33.53    2.02
  -2   8  -4   37.19    2.07
   2  -8  -4   35.51    2.46
   2   8   4   33.90    2.05
   2   8   4   33.02    2.51
  -2   8  -4   36.28    2.25
  -2  -8   5  315.04    6.83
  -2   8  -5  309.14    6.96
  -2   8  -5  316.67    7.21
   2  -8  -5  327.58    7.75
  -2   8  -5  318.32    7.11
   2   8   5  322.70    8.17
   2   8   5  323.57    6.74
  -2   8  -6    0.49    1.01
  -2   8  -6    0.93    1.13
  -2  -8   6    1.38    0.99
   2  -8  -6    0.46    1.22
  -2  -8   6    0.29    0.67
   2   8   6    0.77    1.01
   2   8   6    1.24    0.89
   2   8   6    1.68    1.49
  -2   8  -7   45.21    2.42
  -2   8  -7   45.55    2.54
  -2  -8   7   43.85    2.41
  -2   8  -7   43.17    2.25
   2  -8  -7   40.84    2.58
   2   8   7   47.56    2.75
  -2  -8   7   42.76    1.87
   2   8   7   47.80    2.46
   2   8   7   44.85    3.03
   2   8   7   43.90    1.99
  -2   8  -8  173.09    5.16
  -2  -8   8  185.25    5.18
   2  -8  -8  175.71    5.33
   2  -8  -8  176.60    5.73
   2   8   8  175.88    5.57
  -2   8  -8  179.06    4.90
  -2  -8   8  174.58    4.31
   2   8   8  161.80    5.85
   2   8   8  187.52    4.97
  -2   8  -8  179.61    5.03
  -2   8  -9  579.67   11.24
  -2  -8   9  587.11   10.54
   2  -8  -9  596.04   12.42
   2   8   9  573.04   12.11
   2   8   9  615.12   12.95
   2   8   9  604.63   11.16
  -2   8  -9  577.71   11.62
  -2  -8   9  593.81   11.57
  -2   8 -10   68.27    3.08
  -2  -8  10   67.70    2.72
   2   8  10   67.98    3.56
   2  -8 -10   71.34    3.80
   2   8  10   72.56    3.85
  -2   8 -10   71.93    3.26
  -2  -8  10   70.22    3.28
  -2  -8  11   31.39    1.97
  -2   8 -11   32.03    2.23
   2   8  11   33.34    2.74
   2  -8 -11   34.82    2.88
   2   8  11   32.20    2.77
  -2   8 -11   33.30    2.39
  -2  -8  11   30.73    2.35
  -2   8 -12  114.45    4.12
  -2  -8  12  106.12    3.67
   2   8  12  119.60    4.77
   2  -8 -12  110.38    4.73
  -2   8 -12  109.63    4.52
   2   8  12  113.51    4.69
  -2  -8  12  106.46    4.24
  -2   8 -12  105.99    4.11
  -2  -8  13  272.91    6.57
  -2   8 -13  266.72    6.90
   2  -8 -13  285.94    7.94
  -2   8 -13  266.85    7.40
  -2   8 -13  267.21    6.97
  -2  -8  13  273.94    7.19
  -2  -8  14  130.07    4.24
  -2   8 -14  131.38    4.49
   2  -8 -14  127.92    5.10
  -2   8 -14  126.64    4.84
  -2  -8  14  131.85    4.78
  -2  -8  14  129.85    4.44
  -2   8 -15   47.27    2.67
  -2  -8  15   46.58    2.85
  -2  -8  16  378.93    8.47
  -2   8 -16  371.12    8.78
  -2   8 -16  372.27    8.74
  -2  -8  17   19.41    1.84
  -2   8 -17   17.03    1.81
  -2  -8  17   19.56    1.86
  -2   8 -17   15.46    1.52
  -2   8 -18   30.67    1.85
  -2   8 -18   29.78    2.08
  -2  -8  18   32.35    2.13
  -2  -8  19    2.62    0.97
  -2  -8  20    0.08    0.81
  -2  -8  21    0.55    0.60
   2  -8 -21    0.41    0.69
  -2   8 -21    0.46    0.64
  -2  -9 -20   24.95    1.59
   2   9 -20   23.94    1.36
  -2   9  20   24.24    1.57
  -2  -9 -19    0.63    1.06
   2   9 -19    1.31    0.93
  -2   9  19    0.67    1.20
  -2   9  18   15.61    1.63
  -2   9  18   16.24    1.51
   2   9 -18   16.06    1.56
  -2   9  18   14.36    1.80
  -2   9  17   42.36    2.46
  -2   9  17   43.16    2.57
   2   9 -17   46.73    2.58
  -2   9  17   44.12    2.77
   2   9 -16   56.76    2.96
  -2   9  16   55.58    3.25
  -2   9  15    3.91    1.44
  -2   9  15    5.84    1.51
  -2   9  15    4.65    1.69
  -2   9  14   36.73    2.67
   2   9 -14   30.94    2.36
  -2   9  14   36.58    2.72
  -2   9  14   36.69    2.12
   2  -9  13   86.07    3.87
  -2   9  13   90.38    3.24
   2   9 -13   92.03    3.89
  -2   9  13   87.91    4.07
  -2   9  13   94.79    4.41
  -2   9  12  277.50    6.38
   2   9 -12  281.22    7.37
  -2   9  12  290.62    7.82
  -2   9  12  271.40    7.99
   2   9 -11  108.15    4.45
   2   9 -11  106.54    4.21
  -2   9  11  114.52    4.66
  -2   9  11  112.18    4.84
   2   9 -10  104.46    4.27
   2   9 -10  109.51    4.21
  -2   9  10  113.09    4.63
  -2   9  10  108.30    4.73
   2   9  -9  155.69    5.07
  -2   9   9  139.02    5.33
  -2   9   9  145.16    5.27
   2   9  -9  143.49    4.72
   2   9  -8  415.66    8.71
   2   9  -8  414.24    9.06
  -2   9   8  424.29    9.75
   2   9  -8  414.36    9.73
   2   9  -8  408.60    8.94
  -2   9   8  407.89    9.64
   2   9  -7  394.30    8.34
   2   9  -7  381.96    8.51
  -2   9   7  391.70    9.27
   2   9  -7  401.96    9.23
   2   9  -7  408.48    8.61
  -2   9   7  408.78    9.32
   2   9  -6   94.60    3.48
  -2   9   6   96.72    4.02
   2   9  -6   98.33    3.48
   2  -9   6   96.94    3.40
  -2   9   6   95.75    4.02
   2   9  -6   99.98    3.87
   2  -9   5  265.51    6.20
   2   9  -5  256.11    6.16
  -2   9   5  262.94    6.87
   2  -9   5  265.13    7.35
   2   9  -5  251.92    6.13
   2  -9   5  276.88    6.85
  -2   9   5  254.60    6.76
   2   9  -5  260.95    6.47
   2  -9   4  141.02    5.06
   2   9  -4  143.01    4.15
  -2   9   4  144.84    4.78
   2  -9   4  145.11    4.84
  -2   9   4  144.52    4.75
   2   9  -3   17.34    1.54
   2  -9   3   17.61    2.03
  -2   9   3   15.46    1.78
   2  -9   3   16.07    1.54
   2  -9   3   15.99    2.22
  -2   9   2  138.96    4.35
   2   9  -2  136.88    3.97
   2  -9   2  137.79    4.91
  -2   9   2  136.56    4.49
   2  -9   2  135.79    4.05
   2  -9   2  134.34    4.85
   2   9  -1    2.47    1.00
  -2   9   1    0.92    1.16
  -2   9   1    1.66    1.05
   2  -9   1    1.85    1.59
   2  -9   1    1.56    1.43
   2   9  -1    0.15    1.11
  -2   9   1    1.63    1.29
   2  -9   1    1.84    1.09
  -2   9   0   40.70    2.38
  -2   9   0   46.97    2.49
   2   9   0   46.25    2.17
   2   9   0   40.91    2.45
   2  -9   0   45.35    2.38
  -2   9   0   41.04    2.52
   2  -9   0   46.22    2.94
  -2   9  -1    0.51    1.12
  -2   9  -1    1.99    1.10
  -2  -9   1    2.85    1.01
   2  -9  -1    0.66    1.43
   2   9   1    1.45    1.05
   2  -9  -1    2.53    1.16
  -2   9  -1    2.34    1.29
  -2   9  -2  134.39    4.05
  -2  -9   2  146.66    4.13
  -2   9  -2  147.18    4.43
  -2   9  -2  137.56    4.30
   2  -9  -2  140.51    4.90
  -2   9  -2  129.15    4.31
  -2   9  -3   18.95    1.63
  -2   9  -3   18.77    1.75
  -2  -9   3   17.96    1.56
  -2   9  -3   17.74    1.66
  -2   9  -3   14.83    1.68
   2  -9  -3   17.21    2.12
   2  -9  -4  147.86    5.00
  -2   9  -4  138.18    4.53
  -2  -9   4  139.07    4.22
  -2   9  -4  149.22    4.52
  -2   9  -4  132.17    4.29
   2   9   4  144.59    4.10
  -2   9  -4  144.03    4.60
   2  -9  -5  263.19    7.10
  -2  -9   5  272.66    6.41
  -2   9  -5  269.43    6.58
  -2   9  -5  264.87    6.44
  -2   9  -5  276.32    6.69
   2   9   5  252.17    7.42
  -2  -9   6   98.38    3.63
  -2   9  -6   96.12    3.74
   2  -9  -6  103.91    4.14
   2   9   6   97.95    3.61
   2   9   6   91.86    4.33
  -2  -9   7  391.21    8.60
  -2   9  -7  409.37    8.86
  -2   9  -7  428.60    9.17
   2  -9  -7  401.76    9.37
   2   9   7  412.99    9.48
  -2  -9   7  392.55    7.60
   2   9   7  406.28    8.56
   2   9   7  416.47   10.22
  -2   9  -8  409.92    8.72
  -2   9  -8  411.49    9.23
   2  -9  -8  399.28    9.38
   2   9   8  408.36    9.54
  -2  -9   8  421.40    7.99
   2   9   8  420.45   10.30
   2   9   8  415.07    8.59
  -2  -9   8  427.81    9.06
  -2   9  -8  399.62    8.89
  -2   9  -9  147.59    4.62
  -2   9  -9  147.69    4.94
   2   9   9  154.06    5.30
  -2  -9   9  149.11    4.09
   2   9   9  147.70    4.38
   2   9   9  136.96    5.51
  -2  -9   9  144.73    4.83
  -2   9  -9  147.54    4.76
  -2  -9  10  107.44    3.55
   2   9  10  113.90    4.62
   2  -9 -10  113.98    4.92
   2   9  10  115.71    4.97
  -2   9 -10  114.42    4.32
  -2  -9  10  119.23    4.33
  -2   9 -10  111.42    4.02
  -2  -9  11  104.50    3.58
  -2   9 -11  104.90    3.97
   2   9  11  109.68    4.55
   2  -9 -11  111.27    4.75
   2   9  11  106.32    4.66
  -2   9 -11  108.28    4.20
  -2  -9  11  105.60    4.21
  -2   9 -12  291.81    7.34
   2   9  12  280.42    7.70
   2  -9 -12  276.30    7.96
  -2   9 -12  278.50    7.61
  -2  -9  12  279.84    6.60
  -2   9 -12  283.04    7.07
   2   9  12  259.70    7.56
  -2  -9  12  272.23    7.25
  -2   9 -13   87.14    3.76
  -2   9 -13   89.67    4.12
  -2  -9  13   96.33    4.09
  -2  -9  13   94.35    3.71
  -2   9 -13   91.63    3.69
  -2  -9  14   38.66    2.66
  -2  -9  14   35.32    2.40
  -2   9 -14   33.54    2.31
  -2  -9  15    5.03    1.48
  -2   9 -15    3.10    1.43
  -2   9 -15    6.53    1.63
  -2  -9  16   57.68    2.91
  -2   9 -16   58.01    3.05
  -2   9 -16   61.12    2.79
  -2   9 -16   59.83    3.13
  -2   9 -17   39.23    2.15
  -2   9 -17   39.02    2.44
  -2  -9  17   39.98    2.37
  -2  -9  17   43.14    2.42
  -2   9 -18   15.45    1.60
  -2  -9  18   20.12    1.67
  -2  -9  19   -0.18    0.91
  -2   9 -19   -0.29    0.94
  -2  -9  20   25.99    1.41
  -2   9 -20   24.20    1.44
   2  10 -19    1.05    0.81
   2  10 -19    2.93    0.99
  -2 -10 -19    3.08    1.14
  -2  10  19    2.25    1.05
  -2 -10 -18   10.88    1.52
  -2  10  18   14.56    1.47
   2  10 -18   14.31    1.45
  -2  10  18   14.51    1.66
  -2  10  17    7.71    1.23
  -2  10  17    4.73    1.25
   2  10 -17    5.90    1.24
  -2  10  17    8.60    1.62
  -2  10  16   67.41    3.03
  -2  10  16   63.17    3.05
   2  10 -16   62.07    3.01
  -2  10  16   68.24    3.40
   2  10 -15    2.00    1.27
  -2  10  15    3.60    1.65
  -2  10  14   30.41    2.42
  -2  10  14   32.38    2.56
   2  10 -14   28.66    2.28
  -2  10  14   32.23    2.74
   2  10 -13    7.34    1.61
  -2  10  13    6.09    1.54
   2  10 -12    6.39    1.53
  -2  10  12    8.46    1.78
  -2  10  12    6.19    1.86
   2  10 -11   63.73    3.43
   2  10 -11   59.62    3.18
  -2  10  11   57.22    3.53
   2  10 -10  159.89    5.37
  -2  10  10  157.99    5.72
  -2  10  10  163.27    5.74
   2  10 -10  157.33    5.24
   2  10  -9  215.40    5.90
   2  10  -9  210.02    6.18
  -2  10   9  206.04    6.63
   2  10  -9  222.91    6.21
  -2  10   9  223.42    6.69
   2  10  -8  298.40    7.18
   2  10  -8  287.89    7.36
  -2  10   8  300.50    8.13
   2  10  -8  293.31    7.95
   2  10  -8  309.96    7.47
  -2  10   8  303.25    8.00
  -2  10   7   17.85    2.34
   2  10  -7   12.72    1.94
  -2  10   7   15.77    2.12
   2  10  -7   12.10    1.64
   2  10  -7   13.31    1.61
   2  10  -6   74.45    3.20
  -2  10   6   76.24    3.75
   2  10  -6   67.53    3.07
   2 -10   6   80.70    3.23
  -2  10   6   74.55    3.76
   2  10  -6   73.57    3.41
   2 -10   5   68.66    3.79
   2  10  -5   68.73    3.00
  -2  10   5   64.40    3.34
   2 -10   5   69.94    3.03
  -2  10   5   67.72    3.52
   2  10  -4    1.59    1.13
   2 -10   4    0.58    1.75
  -2  10   4    1.01    1.34
   2  10  -4    0.38    0.95
   2 -10   4    0.99    1.41
  -2  10   4    1.16    1.49
   2  10  -3   22.52    1.79
   2 -10   3   22.45    2.18
  -2  10   3   20.95    2.17
   2 -10   3   18.70    2.35
   2  10  -2   56.85    2.58
  -2  10   2   59.83    3.00
  -2 -10  -2   61.29    2.61
   2  10  -2   56.35    2.64
   2 -10   2   58.17    3.34
  -2  10   2   64.57    3.20
   2 -10   2   55.20    2.49
   2 -10   2   56.58    3.39
  -2  10   1   93.76    3.69
  -2 -10  -1   97.72    3.40
   2  10  -1   89.99    3.33
  -2  10   1   98.10    3.85
   2 -10   1  101.22    4.32
   2 -10   1   86.95    4.13
  -2  10   1   99.09    3.92
   2 -10   1   87.42    3.24
   2 -10   0  114.63    4.62
  -2  10   0  113.58    4.14
  -2  10   0  117.95    4.15
  -2 -10   0  117.27    3.78
   2  10   0  119.52    3.76
   2 -10   0  119.23    3.88
  -2  10  -1   95.33    3.74
  -2  10  -1  100.30    3.78
   2  10   1   87.32    3.18
  -2 -10   1  100.79    3.45
  -2  10  -1   98.19    3.48
   2 -10  -1   95.73    4.21
   2 -10  -1   93.63    3.51
  -2  10  -1   94.72    3.76
   2  10   1   93.52    3.48
  -2  10  -2   55.14    2.91
  -2  10  -2   59.55    2.96
  -2 -10   2   57.55    2.66
  -2  10  -2   54.27    2.68
   2 -10  -2   61.83    3.41
   2 -10  -2   60.67    2.85
  -2  10  -2   55.66    3.04
  -2  10  -3   19.00    1.70
  -2 -10   3   20.44    1.77
  -2  10  -3   23.08    2.09
  -2  10  -3   19.38    1.82
   2 -10  -3   23.54    2.34
  -2  10  -3   22.27    2.16
  -2  10  -4    0.55    1.02
  -2 -10   4    1.06    1.20
  -2  10  -4    0.63    1.27
  -2  10  -4    0.62    1.35
   2 -10  -4    0.92    1.45
  -2  10  -5   64.80    3.27
  -2 -10   5   70.95    3.10
  -2  10  -5   70.13    3.31
  -2  10  -5   66.20    3.06
   2 -10  -5   66.18    3.60
   2  10   5   61.28    2.98
   2  10   5   68.49    3.84
  -2 -10   6   76.66    3.33
  -2  10  -6   70.61    3.38
  -2  10  -6   76.38    3.33
   2 -10  -6   70.51    3.75
   2  10   6   70.52    3.11
   2  10   6   77.74    4.13
  -2  10  -7   14.37    1.84
  -2 -10   7   14.19    1.78
   2 -10  -7   19.40    2.27
   2  10   7   16.51    2.11
  -2  10  -7   13.81    1.79
   2  10   7   11.46    1.40
   2  10   7   17.82    2.43
   2 -10  -8  289.07    7.81
   2  10   8  306.79    8.07
  -2  10  -8  292.12    7.59
   2  10   8  294.11    8.52
   2  10   8  295.43    6.82
  -2 -10   8  304.13    7.43
  -2  10  -8  294.83    7.43
   2  10   9  210.36    6.53
  -2  10  -9  214.15    6.30
   2  10   9  219.19    5.46
   2  10   9  219.28    7.16
  -2 -10   9  207.82    6.12
  -2  10  -9  210.35    6.08
   2  10  10  162.76    5.67
  -2  10 -10  164.95    5.41
   2  10  10  161.53    6.01
  -2 -10  10  155.92    5.21
   2  10  11   64.92    3.63
  -2  10 -11   69.14    3.45
   2  10  11   66.85    3.81
  -2 -10  11   66.23    3.35
  -2 -10  12    6.76    1.73
  -2  10 -12    8.61    1.50
  -2  10 -12    8.81    1.93
   2  10  12    8.64    1.87
  -2  10 -13    6.03    1.43
  -2  10 -13    5.55    1.68
  -2 -10  13    8.31    1.55
  -2 -10  13    8.95    1.68
  -2  10 -14   29.96    2.54
  -2 -10  14   29.73    2.37
  -2  10 -15    1.31    1.25
  -2  10 -15    1.66    1.32
  -2 -10  15    2.23    1.24
  -2  10 -16   68.52    3.17
  -2  10 -16   64.32    3.19
  -2 -10  16   64.13    2.94
  -2 -10  16   60.72    2.94
  -2  10 -17    6.87    1.35
  -2 -10  17    5.28    1.34
  -2  10 -17    6.88    1.42
  -2 -10  17    6.46    1.33
  -2  10 -18   13.19    1.45
  -2  10 -18   15.54    1.48
  -2 -10  18   15.82    1.47
  -2 -10  19    2.09    0.87
  -2  10 -19    1.75    0.88
  -2 -10  20    0.24    0.59
   2 -10 -20    0.16    0.69
   2  11 -19    7.43    0.96
   2  11 -18   24.29    1.51
   2  11 -18   25.27    1.63
  -2  11  18   25.27    1.78
  -2 -11 -18   22.91    1.69
  -2  11  17    0.57    0.89
  -2  11  17    2.45    1.11
   2  11 -17    1.94    0.96
   2  11 -17    0.55    1.06
  -2 -11 -17    1.60    1.10
  -2  11  17   -0.13    1.19
  -2 -11 -16   61.35    2.90
  -2  11  16   54.75    2.63
   2  11 -16   60.99    2.76
  -2  11  16   56.83    2.77
  -2  11  16   61.30    3.07
  -2 -11 -15   19.28    1.91
  -2  11  15   16.32    1.85
  -2  11  15   17.39    1.77
   2  11 -15   18.93    1.82
  -2  11  15   17.92    2.02
   2  11 -14    4.44    1.34
  -2  11  14    4.73    1.68
  -2  11  13    0.35    1.35
   2  11 -13    0.82    1.19
  -2  11  13   -0.78    1.57
  -2  11  12   12.18    1.89
   2  11 -12   10.67    1.71
  -2  11  11   58.54    3.40
   2  11 -11   55.16    3.12
   2  11 -11   55.47    3.19
   2  11 -10   89.34    3.95
  -2  11  10   91.12    4.37
   2  11 -10   88.26    3.83
  -2  11  10   85.00    4.11
  -2  11   9  207.91    6.70
   2  11  -9  214.98    6.15
  -2  11   9  207.57    6.54
   2  11  -9  202.91    5.82
  -2  11   8  275.29    7.82
   2  11  -8  274.70    7.10
  -2  11   8  264.37    7.67
   2  11  -8  269.43    6.90
   2  11  -7   97.72    3.86
  -2  11   7   98.55    4.40
   2 -11   7   98.40    3.71
  -2  11   7   93.92    4.37
   2  11  -7   93.35    3.76
   2  11  -6   82.29    3.50
  -2  11   6   74.81    3.85
   2  11  -6   87.05    3.66
  -2  11   6   93.91    4.31
   2 -11   5  118.15    5.09
   2  11  -5  121.11    4.25
  -2  11   5  127.18    4.83
   2  11  -5  123.83    4.35
  -2  11   5  117.66    4.83
   2 -11   4  332.29    8.96
  -2  11   4  329.00    8.50
   2  11  -4  342.78    7.88
  -2  11   4  339.36    8.62
   2  11  -3  181.43    5.11
   2  11  -3  174.01    5.18
   2 -11   3  170.36    5.71
  -2  11   3  185.70    5.89
   2 -11   3  181.99    6.29
  -2  11   2   47.87    2.94
  -2 -11  -2   50.58    2.56
   2  11  -2   49.69    2.62
   2 -11   2   44.83    3.02
  -2  11   2   45.26    3.00
   2 -11   2   47.10    3.41
  -2  11   1   71.05    3.42
  -2 -11  -1   58.31    2.79
   2  11  -1   63.51    2.93
  -2  11   1   66.12    3.32
   2 -11   1   67.12    3.70
   2 -11   1   58.55    3.59
  -2  11   1   60.89    3.30
   2 -11   1   61.23    2.63
   2 -11   0    0.40    1.71
   2 -11   0    1.04    1.04
  -2  11   0    0.33    1.49
  -2 -11   0    0.93    1.12
  -2  11   0    2.01    1.53
  -2  11   0    0.49    1.25
   2 -11  -1   69.89    3.75
  -2  11  -1   67.23    3.32
  -2  11  -1   67.51    3.27
   2  11   1   62.30    2.80
  -2 -11   1   60.61    2.88
  -2  11  -1   60.31    3.34
   2 -11  -1   61.91    2.76
  -2  11  -2   48.21    2.85
  -2  11  -2   40.84    2.72
  -2 -11   2   45.08    2.59
  -2  11  -2   43.82    2.52
   2 -11  -2   41.51    3.10
   2 -11  -2   41.45    2.39
  -2  11  -2   44.40    2.94
  -2  11  -3  177.16    5.61
  -2  11  -3  166.79    5.40
  -2 -11   3  173.90    5.16
  -2  11  -3  176.54    5.30
   2 -11  -3  183.73    6.11
   2 -11  -3  182.21    5.16
  -2  11  -3  174.31    5.69
  -2  11  -4  332.92    8.31
  -2  11  -4  343.03    8.24
  -2 -11   4  338.98    7.84
   2 -11  -4  341.95    8.84
  -2  11  -4  338.31    7.98
   2 -11  -4  328.21    7.74
  -2  11  -4  338.60    8.37
   2 -11  -5  136.96    5.19
  -2 -11   5  129.91    4.50
  -2  11  -5  136.39    4.86
  -2  11  -5  123.11    4.43
   2  11   5  124.96    4.29
   2  11   5  125.85    5.45
   2 -11  -6   87.51    4.21
  -2  11  -6   91.90    4.03
  -2 -11   6   90.15    3.69
  -2  11  -6   93.78    3.96
  -2  11  -6   88.17    3.77
   2  11   6   82.44    3.34
   2  11   6   80.70    4.42
   2 -11  -7  103.95    4.49
   2  11   7   98.33    4.40
  -2  11  -7   94.63    4.10
  -2 -11   7  103.91    4.13
  -2  11  -7   91.78    3.99
  -2  11  -7   97.38    4.06
   2  11   7  105.15    3.63
   2  11   7  102.07    4.85
  -2  11  -8  264.48    7.15
   2 -11  -8  270.81    7.62
   2  11   8  273.56    7.68
   2  11   8  273.11    8.26
  -2 -11   8  272.07    7.16
  -2  11  -8  277.60    7.29
  -2  11  -9  201.07    6.15
   2  11   9  222.08    6.67
   2  11   9  207.35    7.03
  -2 -11   9  214.83    6.18
  -2  11  -9  194.51    5.98
  -2  11 -10   93.14    4.05
   2  11  10   91.15    4.21
   2  11  10   92.24    4.50
  -2 -11  10   91.86    3.95
  -2  11 -11   59.02    3.26
   2  11  11   62.27    3.46
   2  11  11   54.01    3.37
  -2 -11  11   55.08    3.15
  -2 -11  12   11.68    1.76
  -2  11 -12    9.88    1.87
   2  11  12   11.29    1.84
  -2  11 -12    9.20    1.75
  -2 -11  13    2.41    1.39
  -2  11 -13    2.19    1.25
  -2 -11  14    6.16    1.34
  -2  11 -14    3.35    1.44
  -2  11 -15   19.14    2.03
  -2 -11  15   17.42    1.84
  -2 -11  15   18.59    1.79
  -2  11 -15   19.33    1.99
  -2  11 -15   21.64    1.90
  -2  11 -16   58.95    2.82
  -2  11 -16   57.81    2.75
  -2  11 -16   57.90    2.91
  -2 -11  16   61.14    2.80
  -2 -11  16   50.42    2.59
  -2  11 -17    0.86    1.02
  -2 -11  17    1.19    1.13
  -2  11 -17    1.62    1.12
  -2 -11  17    0.10    1.01
  -2  11 -18   20.75    1.50
  -2  11 -18   22.30    1.60
  -2 -11  18   21.61    1.50
  -2 -11  19    5.58    0.85
  -2  11 -19    7.66    0.91
   2  12 -18   11.75    1.12
  -2 -12 -17    0.83    1.03
  -2  12  17    1.71    0.99
  -2  12  17    2.25    0.85
   2  12 -17    1.95    0.84
   2  12 -17    3.00    1.01
  -2  12  17    0.95    1.16
  -2 -12 -16   22.31    1.80
  -2  12  16   22.12    1.63
   2  12 -16   21.09    1.63
  -2  12  16   23.51    1.74
   2  12 -16   23.42    1.77
  -2  12  16   22.84    1.94
  -2 -12 -15    3.19    1.23
  -2  12  15    4.50    1.20
   2  12 -15    5.23    1.23
  -2  12  15    3.41    1.22
   2  12 -15    2.71    1.19
  -2  12  15    2.97    1.37
  -2 -12 -14    7.29    1.43
  -2  12  14   11.44    1.67
  -2  12  14    8.09    1.46
   2  12 -14    9.88    1.42
   2  12 -14    7.10    1.41
  -2  12  14    8.82    1.74
  -2 -12 -13    7.05    1.45
   2  12 -13    7.51    1.46
   2  12 -13   11.20    1.71
  -2  12  13    8.90    1.78
  -2  12  12    5.43    1.80
  -2 -12 -12    5.60    1.44
  -2  12  12    4.24    1.51
  -2  12  11    9.42    1.75
   2  12 -11    6.97    1.45
   2  12 -11    5.41    1.53
  -2  12  11    3.64    1.77
   2  12 -10   27.78    2.46
  -2 -12 -10   28.89    2.30
   2  12 -10   35.06    2.49
  -2  12  10   30.96    2.62
  -2 -12  -9   52.80    2.90
   2  12  -9   56.09    3.07
  -2  12   9   54.62    3.29
  -2  12   9   53.77    3.49
   2  12  -9   60.41    3.27
   2  12  -8  141.73    4.84
  -2  12   8  131.09    5.20
  -2  12   8  130.77    5.35
   2  12  -8  139.01    4.95
   2  12  -7   33.47    2.40
  -2  12   7   34.29    2.80
  -2  12   7   31.10    2.76
   2  12  -7   34.68    2.53
   2  12  -6   26.14    2.12
  -2  12   6   22.88    2.42
   2  12  -6   19.72    2.08
  -2  12   6   22.74    2.47
   2 -12   5  401.45   10.13
  -2  12   5  389.01    9.56
   2  12  -5  376.16    8.82
  -2  12   5  384.06    9.65
   2 -12   4  469.33   11.48
  -2  12   4  504.88   11.22
   2  12  -4  480.35   10.15
   2  12  -4  492.24   10.35
  -2  12   4  478.93   11.10
   2 -12   3    6.91    2.13
  -2  12   3    6.63    1.71
  -2  12   3    6.15    1.88
   2  12  -3    7.26    1.46
   2  12  -3    6.52    1.37
   2 -12   2   37.17    2.94
   2 -12   2   32.09    2.96
  -2  12   2   42.36    2.88
   2  12  -2   34.52    2.33
   2 -12   1  245.39    7.53
   2 -12   1  251.21    7.56
  -2  12   1  239.23    7.03
  -2  12   1  261.16    7.19
  -2 -12  -1  246.30    6.42
   2  12  -1  252.76    6.50
   2 -12   0    9.74    2.17
   2 -12   0    8.57    1.99
  -2  12   0    7.39    1.95
  -2  12   0    7.04    1.81
  -2  12   0    6.88    1.73
   2  12   0    6.50    1.33
  -2 -12   0    7.32    1.48
   2 -12  -1  248.30    7.48
  -2  12  -1  249.54    7.12
  -2  12  -1  244.46    7.02
  -2  12  -1  244.32    6.96
  -2 -12   1  239.26    6.41
   2 -12  -2   32.90    2.91
  -2  12  -2   34.12    2.71
  -2  12  -2   31.76    2.54
  -2 -12   2   32.96    2.33
  -2  12  -2   41.55    3.01
  -2  12  -3    6.36    1.53
   2 -12  -3    6.39    2.07
  -2  12  -3    8.39    1.84
  -2 -12   3    7.06    1.42
  -2  12  -3    5.25    1.52
  -2  12  -3    7.68    1.90
  -2  12  -4  496.55   11.03
  -2  12  -4  489.66   10.84
  -2 -12   4  500.46   10.41
   2 -12  -4  478.05   11.30
  -2  12  -4  477.25   10.50
   2  12   4  493.38   10.25
  -2  12  -4  488.90   10.95
  -2  12  -5  390.36    9.06
   2  12   5  361.27   10.16
   2 -12  -5  382.81    9.74
  -2  12  -5  378.44    9.34
  -2 -12   5  385.00    8.87
  -2  12  -6   20.45    2.09
   2  12   6   19.43    2.70
   2 -12  -6   22.91    2.51
  -2  12  -6   21.72    2.30
  -2  12  -6   23.81    2.29
  -2 -12   6   25.55    2.25
  -2  12  -7   30.53    2.47
   2  12   7   27.61    2.89
   2 -12  -7   35.88    2.87
   2  12   7   34.03    2.92
  -2  12  -7   27.85    2.46
  -2 -12   7   32.67    2.44
   2 -12  -8  143.59    5.38
   2  12   8  142.74    5.35
   2  12   8  130.97    5.58
  -2 -12   8  136.64    4.87
  -2  12  -8  142.37    5.15
  -2  12  -8  139.44    5.00
  -2  12  -8  137.60    4.91
   2  12   9   58.18    3.48
  -2  12  -9   55.10    3.16
   2  12   9   48.73    3.51
  -2 -12   9   62.28    3.28
  -2  12  -9   62.74    3.37
  -2  12  -9   49.83    3.07
  -2  12 -10   29.01    2.42
  -2 -12  10   26.32    2.36
  -2  12 -10   29.88    2.43
   2  12  10   28.11    2.76
   2  12  10   32.99    2.66
  -2  12 -11    6.68    1.53
   2  12  11    9.92    1.86
   2  12  11    7.69    1.69
  -2 -12  11    8.27    1.58
  -2  12 -11    7.46    1.55
  -2  12 -12    6.80    1.69
   2  12  12    6.26    1.58
  -2 -12  12    6.37    1.62
  -2  12 -13    6.73    1.65
  -2  12 -13    8.25    1.41
  -2 -12  13    7.71    1.48
  -2  12 -14    9.04    1.50
  -2  12 -14    9.08    1.69
  -2 -12  14    9.15    1.49
  -2  12 -14    8.69    1.37
  -2  12 -14    7.87    1.60
  -2 -12  14   10.77    1.55
  -2  12 -15    5.49    1.30
  -2  12 -15    3.53    1.29
  -2 -12  15    3.89    1.19
  -2 -12  15    4.60    1.32
  -2  12 -15    5.81    1.44
  -2  12 -16   22.57    1.74
  -2  12 -16   22.21    1.78
  -2 -12  16   22.24    1.73
  -2  12 -16   22.11    1.85
  -2 -12  16   22.97    1.76
  -2 -12  17    2.81    1.00
   2 -12 -17    1.96    1.13
  -2  12 -17    1.27    1.04
  -2  12 -17    1.41    0.94
  -2  12 -18   11.70    1.06
  -2 -12  18   11.67    1.09
  -2  13  17   12.99    1.08
   2  13 -17   11.05    1.10
  -2 -13 -16    1.97    0.96
   2  13 -16    4.77    1.01
  -2  13  16    3.56    0.92
  -2  13  16    3.63    0.96
  -2  13  16    4.83    1.27
  -2 -13 -15   26.38    1.78
   2  13 -15   24.33    1.83
  -2  13  15   21.62    1.58
  -2  13  15   22.22    1.70
  -2  13  15   26.78    2.06
  -2 -13 -14   13.88    1.54
   2  13 -14   16.52    1.66
   2  13 -14   17.54    1.57
  -2  13  14   14.40    1.64
  -2  13  14   13.16    1.48
  -2  13  14   14.10    1.87
  -2 -13 -13   13.30    1.54
   2  13 -13   11.00    1.56
  -2  13  13   12.08    1.64
   2  13 -13   12.01    1.51
  -2  13  13   12.49    1.65
  -2  13  13   13.46    1.84
  -2 -13 -12   13.85    1.69
   2  13 -12   11.81    1.70
  -2  13  12   14.38    1.87
   2  13 -12   13.58    1.63
  -2  13  12   13.01    2.02
  -2 -13 -11   17.11    1.80
  -2  13  11   20.25    2.25
   2  13 -11   14.64    1.87
  -2  13  10    8.70    2.00
   2  13 -10   11.66    1.62
  -2  13  10    7.63    1.75
   2  13  -9    2.08    1.32
   2  13  -9    3.95    1.34
  -2  13   9    2.13    1.46
   2  13  -8   16.68    1.99
  -2  13   8   17.46    2.21
   2  13  -7   56.77    3.11
  -2  13   7   62.02    3.72
  -2  13   7   64.17    3.65
   2  13  -6   17.37    1.98
   2  13  -6   14.73    1.77
  -2  13   6   18.96    2.37
  -2  13   6   13.45    2.19
   2 -13   5   26.01    2.80
   2  13  -5   23.18    2.10
   2  13  -5   25.75    2.20
  -2  13   5   25.56    2.63
  -2  13   5   25.99    2.64
   2 -13   4  310.87    8.88
   2  13  -4  304.47    7.53
   2  13  -4  310.10    7.78
  -2  13   4  319.33    8.52
  -2  13   4  302.21    8.39
  -2  13   3  280.70    7.90
   2  13  -3  267.36    7.12
   2 -13   3  267.07    8.15
   2  13  -2  331.00    7.94
  -2  13   2  322.54    8.60
   2 -13   2  317.56    9.13
  -2 -13  -1   25.37    2.10
  -2  13   1   26.74    2.54
   2  13  -1   24.39    2.06
   2 -13   1   20.62    2.51
  -2  13   1   25.45    2.60
   2 -13   1   24.84    2.85
  -2  13   0   29.97    2.60
  -2 -13   0   30.56    2.37
   2  13   0   32.10    2.27
  -2  13   0   39.31    2.90
   2 -13   0   36.38    3.00
  -2  13   0   32.36    2.77
   2 -13   0   32.26    3.02
  -2  13  -1   27.54    2.50
  -2 -13   1   27.75    2.25
  -2  13  -1   26.06    2.52
   2 -13  -1   23.87    2.66
   2 -13  -1   24.62    2.79
  -2  13  -1   26.45    2.63
   2 -13  -2  328.12    9.07
  -2  13  -2  313.96    8.55
  -2  13  -2  322.46    8.51
  -2  13  -2  326.25    8.52
  -2 -13   2  334.84    8.01
   2 -13  -3  275.95    8.17
  -2  13  -3  270.75    7.73
  -2  13  -3  276.78    7.75
  -2  13  -3  265.69    7.51
  -2 -13   3  270.88    7.12
  -2  13  -4  327.53    8.50
  -2  13  -4  316.02    8.24
  -2 -13   4  316.61    7.82
   2  13   4  295.75    9.10
   2 -13  -4  311.07    8.75
  -2  13  -5   29.94    2.42
  -2  13  -5   23.24    2.34
  -2  13  -5   25.61    2.37
  -2 -13   5   27.88    2.25
   2  13   5   31.54    3.16
   2 -13  -5   23.95    2.67
  -2  13  -6   13.78    1.84
  -2  13  -6   15.65    2.04
  -2 -13   6   14.56    1.82
  -2  13  -6   15.47    2.07
   2  13   6   17.02    2.58
   2 -13  -6   14.42    2.27
  -2  13  -7   50.81    3.04
  -2  13  -7   56.78    3.32
  -2  13  -7   56.36    3.17
  -2 -13   7   56.42    3.15
   2  13   7   56.69    3.87
   2 -13  -7   57.58    3.55
   2  13   7   56.81    3.38
  -2  13  -8   20.04    2.16
  -2  13  -8   16.25    2.09
  -2  13  -8   16.74    1.96
  -2 -13   8   21.05    2.08
   2  13   8   21.51    2.62
   2  13   8   19.48    2.35
   2 -13  -8   21.73    2.35
  -2  13  -9    3.60    1.46
  -2  13  -9    3.20    1.46
  -2 -13   9    2.00    1.36
   2  13   9    2.10    1.77
   2  13   9    3.66    1.47
  -2  13 -10   11.68    1.70
   2  13  10    6.65    1.79
   2  13  10    9.67    1.80
  -2  13 -10   10.17    1.69
  -2 -13  10    6.52    1.60
   2  13  11   14.22    2.03
  -2 -13  11   17.77    1.74
  -2  13 -12   14.02    1.75
  -2  13 -12   15.28    1.89
  -2  13 -12   14.71    1.70
  -2 -13  12   13.94    1.80
  -2 -13  12   12.11    1.60
  -2  13 -13   10.86    1.56
  -2  13 -13   11.96    1.74
  -2  13 -13   14.69    1.57
  -2 -13  13   11.86    1.55
  -2 -13  13   13.55    1.58
  -2  13 -14   15.98    1.65
  -2  13 -14   15.67    1.78
  -2  13 -14   13.30    1.42
  -2 -13  14   14.70    1.63
  -2  13 -14   13.77    1.74
  -2 -13  14   14.54    1.63
  -2  13 -15   24.73    1.79
  -2  13 -15   25.46    1.93
  -2 -13  15   18.54    1.60
  -2  13 -15   21.13    1.83
  -2 -13  15   24.65    1.77
  -2 -13  16    4.57    1.05
  -2  13 -16    3.71    1.02
  -2  13 -16    4.12    1.06
   2 -13 -16    3.03    1.32
  -2 -13  16    2.96    1.08
  -2  13 -16    2.53    1.09
  -2 -13  17   12.72    1.11
  -2  13 -17   14.55    1.25
  -2  13 -17   11.19    1.04
  -2  14  16   31.74    1.48
   2  14 -16   30.95    1.55
  -2 -14 -15   25.02    1.53
   2  14 -15   30.04    1.72
  -2  14  15   28.64    1.55
  -2  14  15   30.09    1.69
  -2  14  15   29.90    1.92
  -2 -14 -14    8.61    1.16
   2  14 -14    7.44    1.25
  -2  14  14    5.94    1.22
  -2  14  14    9.56    1.24
  -2  14  14    9.54    1.50
  -2 -14 -13   -0.31    0.93
   2  14 -13    1.21    1.06
   2  14 -13    0.88    0.94
  -2  14  13   -0.42    1.36
  -2  14  13    1.07    1.05
  -2  14  13    2.79    1.17
   2  14 -12    4.71    1.36
  -2  14  12    7.61    1.70
  -2  14  12    5.13    1.40
   2  14 -11    6.00    1.40
  -2  14  11    3.29    1.61
  -2  14  11    3.90    1.37
  -2  14  10   62.60    3.51
   2  14 -10   55.47    2.89
   2  14 -10   60.02    3.05
   2  14  -9   61.33    3.21
  -2  14   9   60.65    3.59
  -2  14   9   69.34    3.63
   2  14  -8   95.47    3.89
  -2  14   8  101.48    4.51
  -2  14   8  101.15    4.36
   2  14  -7   17.72    1.97
   2  14  -7   17.36    1.89
  -2  14   7   16.75    2.22
  -2  14   7   15.90    2.14
  -2  14   6   32.76    2.71
   2  14  -6   34.97    2.40
   2  14  -6   39.08    2.67
  -2  14   5  130.68    5.21
   2  14  -5  129.05    4.71
  -2  14   4   14.34    2.13
   2  14  -4   15.64    1.87
   2 -14   4   12.48    2.26
  -2  14   3   68.92    3.84
  -2  14   3   70.93    3.92
   2 -14   3   76.99    4.36
   2 -14   2  200.48    6.94
   2  14  -2  186.93    5.69
  -2  14   2  198.95    6.51
  -2  14   2  184.72    6.38
  -2  14   1  230.31    7.03
   2  14  -1  218.47    6.17
  -2  14   1  220.31    6.98
   2 -14   1  233.36    7.60
  -2 -14   0  584.29   11.66
  -2  14   0  547.75   12.26
  -2  14   0  537.13   12.27
   2 -14   0  546.71   12.84
  -2  14  -1  229.27    7.01
  -2 -14   1  229.09    6.44
  -2  14  -1  229.33    7.06
   2 -14  -1  225.10    7.37
  -2  14  -1  220.78    6.99
   2 -14  -1  225.06    7.50
  -2  14  -2  186.01    6.26
  -2 -14   2  183.21    5.68
  -2  14  -2  200.24    6.44
   2 -14  -2  191.91    6.75
   2 -14  -2  193.97    6.82
  -2  14  -2  180.85    6.22
   2 -14  -3   77.39    4.28
  -2  14  -3   74.43    3.87
  -2  14  -3   76.50    3.88
  -2 -14   3   82.57    3.69
   2  14   3   72.71    4.49
   2  14   4   14.37    2.55
  -2 -14   4   13.90    1.84
  -2  14  -4   14.19    2.07
  -2  14  -4   11.96    1.95
   2 -14  -4   13.64    2.18
   2  14   5  126.06    5.68
   2 -14  -5  139.31    5.51
  -2  14  -5  128.16    5.07
  -2  14  -5  134.04    4.98
  -2 -14   5  131.61    4.73
  -2  14  -6   38.94    2.62
   2  14   6   35.52    3.28
   2 -14  -6   37.81    3.01
   2  14   6   41.27    3.07
  -2  14  -6   38.03    2.81
  -2  14  -6   38.40    2.69
  -2 -14   6   42.33    2.71
  -2  14  -7   18.88    2.01
   2  14   7   16.32    2.58
   2  14   7   19.32    2.30
  -2  14  -7   16.70    2.08
  -2 -14   7   18.63    2.02
  -2  14  -8   93.86    3.92
   2 -14  -8   89.50    4.16
   2  14   8   97.66    4.25
  -2  14  -8   97.57    4.11
  -2 -14   8   93.19    3.89
   2  14   8  100.26    4.80
   2 -14  -9   63.69    3.40
   2  14   9   69.93    3.59
  -2  14  -9   61.13    3.05
  -2  14 -10   54.61    2.95
  -2  14 -10   60.26    3.07
   2  14  10   57.34    3.31
  -2 -14  10   59.11    2.73
   2  14  11    4.25    1.38
  -2  14 -11    3.94    1.23
  -2 -14  11    4.68    1.39
  -2  14 -11    3.50    1.30
   2  14  11    5.41    1.53
  -2 -14  11    4.68    1.19
  -2  14 -12    7.24    1.40
  -2  14 -12    1.92    1.37
  -2  14 -12    5.85    1.31
  -2 -14  12    4.17    1.21
  -2 -14  12    4.18    1.15
  -2  14 -13    2.29    1.16
  -2  14 -13   -0.39    1.29
  -2  14 -13    1.27    0.93
  -2 -14  13    1.05    1.11
  -2  14 -13    1.20    1.18
  -2 -14  13    0.66    1.02
  -2  14 -14    7.38    1.25
  -2  14 -14    8.32    1.44
  -2  14 -14    7.45    1.03
  -2 -14  14    5.97    1.16
  -2 -14  14    7.59    1.28
  -2  14 -14    7.04    1.44
  -2 -14  15   29.24    1.72
  -2  14 -15   29.33    1.68
   2 -14 -15   32.24    2.27
  -2  14 -15   29.83    1.91
  -2 -14  15   32.18    1.83
  -2  14 -15   32.36    1.87
  -2 -14  16   31.98    1.56
  -2  14 -16   30.51    1.68
  -2  15  15   14.89    1.04
   2 -15  15   12.75    1.13
  -2  15  14    0.14    0.75
  -2  15  14   -0.38    0.81
  -2  15  14    0.85    1.10
   2  15 -14   -0.47    0.82
  -2  15  13   12.51    1.35
  -2  15  13   13.37    1.31
   2  15 -13   12.77    1.33
  -2  15  12   14.25    1.53
  -2  15  12   12.18    1.48
   2  15 -12   15.40    1.57
  -2  15  11   26.87    2.04
  -2  15  11   23.15    2.16
   2  15 -11   23.56    1.90
  -2  15  10    0.89    1.11
  -2  15  10    0.49    1.54
   2  15 -10    1.51    1.18
   2  15  -9   56.45    2.74
   2  15  -9   55.71    2.91
  -2  15   9   56.73    3.09
   2  15  -8   15.43    1.80
   2  15  -8   16.82    1.70
   2  15  -7   36.26    2.46
  -2  15   7   32.81    2.70
   2  15  -7   29.88    2.55
  -2  15   6   34.26    2.75
   2  15  -6   31.83    2.40
  -2  15   5   23.54    2.57
  -2  15   5   30.85    2.63
  -2  15   4   10.08    1.96
  -2  15   4    8.89    1.94
  -2  15   3   14.66    2.07
   2  15  -3   16.17    1.88
  -2  15   3   14.60    2.22
   2 -15   3   12.98    2.42
   2  15  -2   32.85    2.38
  -2  15   2   37.78    2.94
   2 -15   2   39.94    3.19
  -2  15   1   85.57    4.22
  -2  15   1   81.72    4.17
   2 -15   1   87.01    4.59
   2 -15   0   44.04    3.38
  -2  15   0   44.60    3.19
  -2  15   0   37.90    2.98
   2 -15  -1   82.04    4.44
  -2 -15   1   86.21    3.71
  -2  15  -1   87.19    4.21
  -2  15  -1   74.64    4.00
   2  15   2   38.58    3.43
  -2  15  -2   41.51    2.93
  -2 -15   2   41.13    2.70
  -2  15  -2   32.57    2.78
   2 -15  -2   38.26    3.11
  -2  15  -2   38.35    2.90
   2 -15  -3   18.99    2.48
  -2  15  -3   17.08    2.11
  -2  15  -3   14.82    2.12
  -2 -15   3   15.42    1.89
   2  15   3   16.73    2.59
   2 -15  -3   17.16    2.42
  -2  15  -4   13.18    2.00
  -2 -15   4   11.09    1.74
   2  15   4   11.14    2.40
  -2  15  -5   27.49    2.40
  -2 -15   5   24.64    2.23
   2  15   5   24.12    2.82
   2 -15  -6   33.46    2.91
   2  15   6   39.61    2.89
  -2  15  -6   28.94    2.33
  -2 -15   6   36.55    2.46
   2  15   6   36.72    3.15
   2 -15  -7   30.30    2.64
  -2  15  -7   34.79    2.42
   2 -15  -8   16.79    2.06
  -2  15  -8   13.05    1.78
  -2  15  -8   16.18    1.77
   2  15   8   14.79    2.24
  -2  15  -9   53.90    2.85
  -2  15  -9   50.74    2.64
  -2 -15   9   56.17    2.87
   2  15   9   51.16    2.95
   2  15   9   54.21    3.23
  -2 -15   9   58.78    2.57
   2  15  10    1.63    1.26
   2  15  10    0.49    1.26
  -2  15 -10    1.47    1.07
  -2 -15  10   -0.53    1.20
  -2 -15  10    0.55    1.03
  -2  15 -11   22.71    1.82
  -2 -15  11   23.94    1.90
  -2 -15  11   25.70    1.78
  -2  15 -11   23.70    2.02
  -2  15 -12   10.96    1.32
  -2 -15  12   12.77    1.45
  -2 -15  12   15.37    1.45
  -2  15 -12   15.23    1.69
  -2  15 -12   12.80    1.57
  -2  15 -13   13.00    1.22
  -2 -15  13   12.55    1.35
  -2 -15  13   13.03    1.37
  -2  15 -13   11.55    1.52
  -2  15 -13   10.48    1.43
  -2 -15  14    0.32    0.87
   2 -15 -14    1.49    1.26
  -2 -15  14    2.75    0.99
  -2  15 -14   -0.19    1.02
  -2  15 -14   -0.44    1.01
  -2  15 -15   14.57    1.26
  -2 -15  15   14.17    1.11
  -2  16  13    5.25    0.86
  -2  16  13    5.67    0.89
  -2  16  12    2.43    0.97
  -2  16  12    4.16    0.98
  -2  16  12    2.18    1.19
  -2  16  11    6.10    1.14
  -2  16  11    8.19    1.47
   2  16 -11    8.42    1.24
  -2  16  10   29.01    2.01
  -2  16  10   26.63    2.12
   2  16 -10   24.83    1.80
  -2  16   9   46.19    2.58
  -2  16   9   47.21    2.82
  -2  16   8   19.43    1.97
  -2  16   8   16.62    2.10
  -2  16   7    7.26    1.56
   2  16  -7    6.31    1.33
  -2  16   7    4.07    1.68
  -2  16   6    5.99    1.63
   2  16  -6    7.66    1.78
  -2  16   6    6.40    1.88
   2  16  -6    5.54    1.32
   2  16  -5   13.54    2.06
   2  16  -5   12.02    1.56
  -2  16   5   15.51    2.13
   2  16  -4    9.58    1.52
  -2  16   4   14.11    2.12
   2  16  -3   27.72    2.06
   2 -16   3   23.56    2.64
  -2  16   3   28.05    2.58
   2 -16   2   30.96    2.87
  -2  16   2   30.69    2.67
   2 -16   1   12.95    2.30
  -2  16   1   13.97    2.23
  -2  16   1   12.71    2.09
   2 -16   0   22.46    2.68
   2  16   0   19.80    2.69
  -2  16   0   19.35    2.27
  -2  16   0   24.66    2.44
   2  16   1   10.04    2.21
  -2  16  -1    8.24    1.81
   2 -16  -1   10.08    2.17
  -2  16  -2   29.05    2.45
   2 -16  -2   28.36    2.81
  -2  16  -3   30.90    2.46
   2 -16  -3   29.08    2.66
   2 -16  -4   12.53    2.17
  -2  16  -4   16.53    1.86
   2 -16  -4   18.29    2.31
   2 -16  -5   10.77    2.03
   2 -16  -5   10.90    1.96
  -2  16  -5   15.82    1.92
  -2  16  -5   10.83    1.63
  -2 -16   5   11.47    1.59
   2  16   6    5.09    1.48
   2 -16  -6    5.52    1.65
  -2  16  -6    7.04    1.56
  -2  16  -6    5.97    1.32
  -2 -16   6    5.44    1.37
   2 -16  -6    5.17    1.86
   2  16   6    6.26    1.76
   2  16   7    4.75    1.41
   2 -16  -7    5.41    1.59
  -2  16  -7    7.60    1.48
  -2  16  -7    3.99    1.28
  -2 -16   7    6.19    1.40
   2  16   7    5.88    1.85
  -2 -16   7    6.88    1.06
   2  16   8   17.48    1.91
   2 -16  -8   17.13    1.92
  -2  16  -8   18.90    1.77
  -2 -16   8   20.33    1.82
  -2  16  -8   19.62    1.86
  -2 -16   8   21.29    1.59
   2  16   8   21.15    2.23
   2  16   9   42.54    2.51
  -2  16  -9   42.84    2.36
  -2  16  -9   38.80    2.18
  -2 -16   9   48.61    2.51
   2  16   9   43.10    2.66
  -2 -16   9   43.54    2.10
   2  16  10   29.63    2.03
  -2  16 -10   26.60    2.02
  -2 -16  10   25.11    1.84
  -2  16 -10   24.87    1.77
  -2 -16  10   25.55    1.65
   2  16  10   24.91    1.99
  -2 -16  11    5.13    1.15
  -2  16 -11    4.42    0.97
   2 -16 -11    6.15    1.58
  -2 -16  11    5.27    1.04
  -2  16 -11    5.33    1.31
  -2  16 -11    6.49    1.38
  -2  16 -12    2.29    0.84
  -2 -16  12    3.73    1.04
   2 -16 -12    4.04    1.42
  -2 -16  12    2.21    0.89
  -2  16 -12    3.70    1.19
  -2  16 -12    3.92    1.14
  -2 -16  13    5.72    0.97
  -2 -16  13    6.71    0.98
  -2  16 -13    5.38    1.07
  -2  16 -13    6.11    1.10
  -2 -16  14    1.72    0.69
  -2  17  12    7.23    0.83
  -2  17  11    4.67    0.87
  -2  17  11    5.49    0.96
  -2  17  11    4.71    1.18
  -2  17  10   15.25    1.38
  -2  17  10   15.13    1.58
  -2  17   9   17.02    1.56
  -2  17   9   15.09    1.69
   2  17  -9   14.89    1.35
  -2  17   8   15.11    1.59
  -2  17   8   15.56    1.79
   2  17  -8   16.98    1.45
  -2  17   7    9.48    1.53
   2  17  -7   12.93    1.40
  -2  17   7   13.05    1.80
   2  17  -6    1.21    1.23
  -2  17   6    2.59    1.46
  -2  17   6    1.29    1.28
   2  17  -5   12.21    1.83
  -2  17   5   11.00    1.81
  -2  17   5    8.87    1.60
   2  17  -4   68.89    3.64
  -2  17   4   65.80    3.41
  -2  17   4   67.66    3.35
   2  17  -3    3.01    1.64
  -2  17   3    2.03    1.43
  -2  17   3    2.16    1.36
   2  17  -2   28.62    2.58
  -2  17   2   26.64    2.33
   2 -17   1   20.31    2.36
   2  17  -1   19.25    2.43
  -2  17   1   16.54    2.08
  -2  17   1   23.08    2.21
   2 -17   0    4.31    1.80
   2  17   0    1.73    1.66
  -2  17   0    3.13    1.57
  -2  17   0    0.17    1.43
   2 -17  -1   21.57    2.46
   2  17   1   19.81    2.33
  -2  17  -1   17.97    2.08
   2 -17  -2   31.44    2.60
   2  17   2   26.38    2.71
  -2  17  -2   28.00    2.35
   2 -17  -3    3.33    1.68
   2  17   3    2.95    1.76
   2 -17  -4   69.74    3.58
   2  17   4   67.79    3.32
  -2  17  -4   63.83    3.06
   2 -17  -4   62.43    3.26
   2  17   5   11.85    1.71
   2 -17  -5    7.37    1.72
  -2  17  -5    9.36    1.47
   2 -17  -5   11.51    1.84
   2  17   5   12.64    2.08
   2  17   6    2.65    1.23
   2 -17  -6    1.55    1.43
  -2  17  -6    1.84    1.02
  -2 -17   6    1.94    1.13
   2 -17  -6    1.50    1.41
   2  17   6    2.01    1.48
   2  17   7   11.45    1.52
   2 -17  -7   10.95    1.57
  -2  17  -7   11.02    1.36
  -2 -17   7   11.92    1.48
   2 -17  -7   14.13    1.89
   2  17   7   10.21    1.71
   2  17   8   16.74    1.66
  -2 -17   8   15.81    1.52
  -2  17  -8   14.52    1.35
   2 -17  -8   15.33    1.86
   2  17   8   15.63    1.74
   2  17   9   14.65    1.52
  -2 -17   9   14.80    1.51
   2 -17  -9   19.24    1.96
   2  17   9   16.30    1.62
  -2 -17  10   14.00    1.33
   2 -17 -10   13.28    1.70
  -2  17 -10   12.92    1.42
  -2  17 -10   12.61    1.48
  -2 -17  11    5.39    0.98
  -2  17 -11    3.57    1.01
  -2  17 -11    5.48    1.15
  -2 -17  12    7.44    0.94
   2 -18  10    3.17    0.92
  -2  18  10    2.61    0.68
  -2  18   9   19.69    1.29
  -2  18   8   12.83    1.29
  -2  18   8   15.40    1.61
  -2  18   7    1.78    0.97
  -2  18   7    1.34    1.17
  -2  18   6    6.44    1.25
  -2  18   6    8.69    1.50
  -2  18   5    2.94    1.32
  -2  18   5    4.20    1.26
   2  18  -5    5.19    1.34
  -2  18   4   30.21    2.22
  -2  18   4   30.45    2.16
   2  18  -4   33.07    2.36
  -2  18   3   11.73    1.68
  -2  18   3   11.12    1.56
   2  18  -3   13.15    1.83
  -2  18   2   10.18    1.65
  -2  18   2    6.63    1.44
   2  18  -2    8.21    1.83
  -2  18   1    8.13    1.60
   2  18  -1    9.75    1.91
  -2  18   0   44.26    2.57
   2  18   0   45.65    2.99
   2 -18  -1    9.42    1.83
  -2  18  -1    7.56    1.44
   2  18   1    7.78    1.87
   2  18   2    9.45    1.48
   2 -18  -2    9.55    1.77
  -2  18  -2    7.86    1.46
   2  18   2    8.40    1.84
   2  18   3    9.89    1.53
   2 -18  -3   13.05    1.86
   2  18   3   14.53    1.97
  -2  18  -3   11.36    1.63
   2 -18  -4   32.37    2.36
   2  18   4   31.34    2.08
   2  18   4   27.41    2.40
  -2  18  -4   29.62    2.14
   2  18   5    3.93    1.16
   2 -18  -5    6.57    1.47
  -2  18  -5    3.73    1.23
   2  18   5    4.17    1.51
   2  18   6    4.94    1.17
   2  18   6    4.30    1.46
   2  18   7    2.72    1.05
   2  18   7    2.74    1.29
  -2  18  -8   14.60    1.42
   2  18   8   13.77    1.31
  -2  18  -8   13.35    1.23
   2  18   8   14.24    1.39
  -2  18  -9   18.06    1.34
  -2  18  -9   18.92    1.44
  -2  18 -10    3.16    0.78
  -2  19   7   48.72    1.81
  -2  19   6    7.95    1.05
  -2  19   5    3.83    0.99
  -2  19   4   40.27    2.00
   2  19  -4   39.02    2.17
  -2  19   3   12.74    1.37
   2  19  -3   11.64    1.51
  -2  19   2   35.56    1.99
   2  19  -2   33.22    2.35
   2  19  -1   -1.35    1.46
  -2  19   1    0.31    1.07
   2  19   0    5.08    1.50
  -2 -19   0    2.25    0.93
  -2  19   0    2.73    1.09
   2  19   1   -0.28    1.41
   2  19   1    1.12    1.00
  -2  19  -1   -0.10    1.03
   2  19   2   35.65    2.41
   2  19   2   34.96    1.97
  -2  19  -2   33.75    1.99
   2  19   3   10.45    1.64
   2  19   3   10.28    1.25
  -2  19  -3   10.41    1.34
   2  19   4   40.93    2.34
  -2  19  -4   40.06    2.02
   2  19   4   41.44    1.97
  -2  19  -5    6.92    1.15
   2  19   5    4.45    1.24
   2  19   5    5.36    1.02
  -2  19  -6    8.61    1.13
   2  19   6    6.48    1.13
   2  19   6    8.47    1.01
  -2  19  -7   47.32    1.88
  -2  19  -7   46.88    1.92
   2  20  -3    8.02    0.91
  -2  20   2    5.57    0.88
   2  20  -2    4.96    0.88
  -2  20   1    5.21    0.89
   2  20  -1    5.07    1.08
   2  20  -1    4.71    0.86
  -2  20   0    0.07    0.77
   2  20   0    0.17    0.98
   2  20   0   -0.19    0.69
  -2  20  -1    4.12    0.84
   2  20   1    4.78    1.18
   2  20   1    4.04    0.80
  -2  20  -2    4.50    0.85
   2  20   2    2.50    0.96
   2  20   2    3.87    0.77
  -2  20  -3    6.50    0.88
   3   0   0   -0.40    1.14
   3   0   0   -1.69    1.28
   3   0   0    0.60    1.39
   3   0   0   -0.37    1.16
   3   0   0   -0.12    1.18
   3   0   0    0.25    1.12
   3   0  -1  155.26    4.44
   3   0   1  162.35    4.78
   3   0  -1  172.99    5.25
   3   0   1  152.71    4.77
   3   0   1  169.14    5.13
   3   0  -1  148.53    4.62
   3   0  -1  156.33    4.69
   3   0  -1  158.94    4.75
   3   0  -1  154.63    4.90
   3   0   1  160.02    4.94
   3   0  -2   22.26    1.75
   3   0   2   22.88    1.69
   3   0   2   19.29    1.62
   3   0   2   23.00    1.86
   3   0  -2   22.73    1.46
   3   0   2   23.03    1.97
   3   0  -2   22.38    2.17
   3   0   2   23.89    1.92
   3   0   2   19.24    1.84
   3   0  -2   21.74    2.05
   3   0   2   21.79    1.66
   3   0   2   23.46    2.06
   3   0   2   23.19    1.77
   3   0  -2   20.91    1.91
   3   0  -2   18.80    1.83
   3   0  -2   21.96    1.95
   3   0  -3   30.98    2.20
   3   0  -3   30.53    2.28
   3   0  -3   35.16    2.35
   3   0   3   31.65    1.97
   3   0   3   31.51    2.00
   3   0   3   33.09    1.95
  -3   0   3   31.49    1.55
   3   0   3   37.53    2.33
   3   0   3   33.47    2.13
   3   0  -3   33.07    2.42
   3   0   3   34.11    2.21
   3   0   3   33.95    2.17
   3   0  -3   36.90    2.49
   3   0  -3   32.90    2.53
   3   0   3   33.00    2.44
   3   0  -3   32.70    1.88
   3   0   3   32.96    1.96
   3   0  -4  424.92    9.06
   3   0   4  425.23    8.41
   3   0   4  410.95    8.23
   3   0  -4  406.43    9.07
   3   0  -4  436.54    9.24
   3   0   4  428.31    8.09
  -3   0   4  417.07    7.76
   3   0   4  437.26    9.16
   3   0   4  421.98    8.80
   3   0   4  426.22    8.72
   3   0  -4  410.40    9.31
   3   0   4  406.93    9.31
   3   0   4  424.11    8.61
   3   0  -4  422.80    9.44
   3   0   4  405.97    8.68
   3   0  -4  419.18    9.07
   3   0  -4  404.88    7.85
   3   0   4  415.25    8.19
   3   0   4  406.07    8.41
   3   0   4  394.10    8.89
   3   0   5  372.13    7.50
   3   0   5  372.76    7.68
   3   0  -5  364.23    8.35
   3   0  -5  376.51    8.62
   3   0  -5  371.89    8.59
   3   0   5  372.99    7.31
  -3   0   5  369.08    7.31
  -3   0   5  372.80    7.10
   3   0   5  366.81    8.21
   3   0   5  383.23    8.01
   3   0   5  370.40    8.43
   3   0   5  355.20    8.71
   3   0  -5  375.51    8.43
   3   0   5  367.27    7.76
   3   0   5  358.41    7.90
   3   0  -5  368.31    8.79
   3   0   5  370.45    7.41
   3   0   5  371.17    7.75
   3   0   5  364.05    8.38
   3   0   5  368.78    7.57
   3   0   6    9.39    1.35
   3   0   6   10.01    1.21
   3   0   6    8.78    1.26
   3   0   6    9.19    1.60
   3   0   6    9.33    1.64
   3   0   6   10.82    1.96
   3   0   6   11.98    1.48
   3   0  -6   10.41    1.66
   3   0  -6    9.30    1.84
   3   0   6    8.15    1.62
   3   0  -6   11.55    1.84
   3   0  -6   10.44    1.83
   3   0   6    9.09    1.26
   3   0   7  389.95    8.85
   3   0   7  374.04    7.82
   3   0   7  383.75    7.87
  -3   0   7  392.29    7.98
  -3   0   7  379.47    7.78
   3   0   7  402.61    8.95
   3   0   7  388.22    8.78
   3   0  -7  387.28    8.70
   3   0   7  388.75    9.52
   3   0  -7  387.64    9.27
   3   0  -7  374.44    8.88
   3   0  -7  373.04    9.11
  -3   0   8  848.65   14.69
  -3   0   8  806.78   14.51
   3   0   8  828.93   16.61
   3   0   8  835.79   15.49
   3   0   8  828.51   15.41
   3   0  -8  838.20   15.29
   3   0   8  856.10   16.68
   3   0  -8  845.77   16.12
   3   0   8  820.55   15.53
   3   0   8  827.49   14.23
   3   0   9   11.89    1.30
   3   0   9    9.48    2.15
  -3   0   9    9.75    1.44
  -3   0   9    7.94    1.42
   3   0   9   10.13    1.67
   3   0   9    8.05    1.77
   3   0  -9    8.14    1.84
   3   0   9   11.50    2.32
   3   0   9   13.73    1.96
   3   0  10    1.44    2.01
  -3   0  10    1.55    1.17
  -3   0  10    1.58    1.24
   3   0  10   -0.16    1.15
   3   0  10   -0.51    1.36
   3   0  10   -0.23    1.94
   3   0 -10    0.59    1.53
   3   0  10    1.18    1.34
  -3   0  11  112.94    4.16
  -3   0  11  107.44    4.06
   3   0  11  103.98    4.02
   3   0  11  108.30    5.23
   3   0  11  112.64    5.33
   3   0  11  105.01    4.31
  -3   0  12   36.17    2.51
   3   0  12   33.29    3.39
   3   0  12   36.18    3.43
  -3   0  13   12.63    1.60
   3   0  13   13.84    2.64
   3   0  13   12.68    2.61
   3   0 -14    2.93    1.39
  -3   0  14    3.40    1.26
   3   0 -14    3.98    1.57
   3   0  14    0.78    1.90
   3   0  14    5.90    2.24
  -3   0  15    2.76    1.30
   3   0 -15    0.48    1.34
   3   0  15    0.52    1.75
  -3   0  16   70.82    3.16
  -3   0  16   70.97    2.88
   3   0  16   76.00    4.28
   3   0 -16   71.16    3.40
  -3   0  16   73.93    3.54
  -3   0  17    0.36    1.49
   3   0  17   -0.22    1.60
   3   0  17   -0.23    1.79
   3   0 -18   64.95    3.65
  -3   0  18   64.37    3.05
   3   0 -18   67.65    2.99
  -3   0  18   64.10    2.53
   3   0  18   64.43    3.62
  -3   0  18   62.27    3.29
   3   0 -19    0.17    1.40
   3   0 -19    0.45    1.03
  -3   0  19   -0.45    1.07
  -3   0  19   -0.33    0.82
   3   0  19    2.14    1.37
  -3   0  19    1.50    1.26
   3   0 -20    1.64    1.33
   3   0 -20    1.08    1.33
  -3   0  20    0.63    0.93
   3   0 -20    1.21    0.92
  -3   0  20   -0.69    0.95
   3   0  20    1.98    1.38
  -3   0  20    0.87    1.05
  -3   0  21   -0.07    0.74
   3   0 -21   -0.78    0.69
  -3   0  21   -0.49    0.82
   3   0 -21    0.10    1.03
   3   0  21    1.05    1.02
   3   1 -21   21.25    1.63
  -3   1  21   20.88    1.31
   3   1 -20   12.68    1.67
   3   1 -20   12.79    1.71
   3   1 -20   13.97    1.30
  -3   1  20   12.14    1.33
  -3   1  20   12.08    1.22
   3  -1  20   13.08    1.67
  -3   1  20   14.41    1.55
   3   1 -19   40.43    2.18
  -3   1  19   42.80    2.33
   3   1 -19   38.97    2.76
  -3   1  19   39.63    1.84
   3  -1  19   43.48    2.84
  -3   1  19   42.94    2.57
   3   1 -18    2.62    1.24
  -3   1  18    5.19    1.45
  -3   1  18    5.02    1.29
  -3   1  18    2.88    0.92
   3  -1  18    3.84    1.71
  -3   1  18    3.07    1.45
   3   1 -18    2.81    1.74
   3  -1  17   13.10    2.24
   3   1 -17    9.06    1.56
   3  -1  17   15.43    2.32
  -3   1  17   14.33    2.01
  -3   1  16   13.86    1.47
  -3   1  16   15.48    1.80
   3   1 -16   14.17    1.85
   3  -1  16   10.36    2.33
  -3   1  16   15.19    2.15
   3   1 -15   20.27    2.05
   3  -1  15   19.00    2.77
  -3   1  15   20.17    1.95
   3   1 -14   48.62    2.85
  -3   1  14   51.18    2.68
   3  -1  14   47.81    3.68
   3  -1  14   47.65    3.67
   3   1 -13   43.24    2.90
  -3   1  13   43.52    2.83
  -3   1  13   48.98    2.89
   3   1 -13   43.23    2.70
  -3   1  13   44.46    2.52
   3  -1  13   45.41    3.52
   3  -1  13   45.76    3.58
   3   1 -12   38.07    2.80
   3   1 -12   37.19    2.44
  -3   1  12   33.67    2.47
  -3   1  12   30.93    2.39
   3  -1  12   33.63    2.67
   3  -1  12   33.69    3.20
   3  -1  12   28.64    3.08
   3   1 -11   12.01    1.90
   3   1 -11   20.09    1.94
  -3   1  11   19.68    1.98
  -3   1  11   17.18    1.83
   3  -1  11   19.11    2.04
   3  -1  11   16.18    2.03
   3  -1  11   14.62    2.49
   3  -1  11   15.56    2.59
   3  -1  10   11.35    1.26
   3  -1  10   14.77    2.33
  -3   1  10   11.07    1.61
  -3   1  10   11.18    1.59
   3  -1  10   11.29    1.82
   3  -1  10   12.48    1.89
   3  -1  10   11.60    2.34
   3   1 -10   14.91    2.06
   3  -1   9    8.66    1.17
   3  -1   9   10.58    2.34
  -3   1   9    8.43    1.44
  -3   1   9    9.36    1.39
   3  -1   9    8.76    1.72
   3  -1   9   12.70    2.02
   3  -1   9   12.09    2.44
   3   1  -9    7.38    1.59
   3   1  -9    9.94    1.68
   3  -1   9    8.94    1.64
   3  -1   8   13.49    1.42
   3  -1   8   11.66    2.21
  -3   1   8   14.90    1.58
  -3   1   8   13.26    1.52
   3  -1   8   13.66    1.89
   3  -1   8   14.34    1.99
   3  -1   8   16.98    2.39
   3   1  -8   15.21    1.91
   3   1  -8   14.28    1.97
   3  -1   8   14.85    1.94
   3  -1   7  213.82    6.00
   3  -1   7  214.96    5.38
  -3   1   7  219.88    5.46
  -3   1   7  199.29    5.18
   3  -1   7  214.45    6.17
   3  -1   7  218.96    6.12
   3   1  -7  218.93    6.28
   3  -1   7  207.24    6.51
   3   1  -7  214.04    6.41
   3   1  -7  206.93    5.97
   3  -1   6  200.33    4.72
   3  -1   6  191.76    5.61
   3  -1   6  212.91    5.32
   3  -1   6  197.15    4.89
  -3   1   6  198.11    5.05
   3  -1   6  209.36    5.98
   3  -1   6  204.35    5.80
   3   1  -6  204.29    6.01
   3  -1   6  205.44    6.23
   3  -1   6  208.95    5.30
   3   1  -6  197.97    5.77
   3   1  -6  204.79    6.08
   3  -1   5  357.33    7.27
   3   1  -5  355.39    8.35
   3   1  -5  341.21    8.25
   3  -1   5  351.38    7.26
   3   1  -5  343.77    8.00
   3  -1   5  352.89    7.22
  -3   1   5  349.20    6.96
   3  -1   5  349.52    8.25
   3  -1   5  338.29    8.01
   3  -1   5  361.04    7.72
   3   1  -5  344.92    8.29
   3  -1   5  350.14    7.56
   3  -1   5  358.18    8.51
   3  -1   5  354.48    8.03
   3  -1   5  359.43    7.10
   3  -1   5  342.68    7.55
   3  -1   5  361.71    7.19
   3  -1   4  621.78   11.11
   3   1  -4  617.75   11.83
   3   1  -4  612.41   12.06
   3  -1   4  616.14   11.10
   3   1  -4  614.74   12.09
   3  -1   4  635.29   11.12
  -3   1   4  597.19   10.47
  -3   1   4  630.43   10.80
   3  -1   4  609.13   12.08
   3  -1   4  605.52   11.77
   3  -1   4  610.47   11.51
   3  -1   4  617.35   11.56
[truncated: 237,321 more chars]
